# Supplementary material for: Water masses shape pico-nano eukaryotic communities of the Weddell Sea
Source: Commun Biol. 2023 Jan 18;6:64. doi: 10.1038/s42003-023-04452-7 (PMC9849203; doi:10.1038/s42003-023-04452-7)
Supplement: Supplementary file 4 — Supplementary Data 1 [file 42003_2023_4452_MOESM4_ESM.xlsx]

## Sheet: Supplementary Data 1
sample_id	sample_event	date_and_time	water_mass	latitude	latitude_group	longitude	longitude_group	depth_m	depth_group	oxygen_µM	oxygen_group	oxygen saturation_%	oxygen_saturation_group	salinity	salinity_group	temperature_°C	temperature_group	fluorescence	fluorescence_group	elevation_m	elevation_group	water_sample_volume _L	DNA_amount_ng	number_of_eukaryotic_reads	number_of_eukaryotic_OTUs	Acantharea_relative_abundance	Annelida_relative_abundance	Ascomycota_relative_abundance	Basidiomycota_relative_abundance	Bigyra_relative_abundance	Chlorophyta_relative_abundance	Choanoflagellata_relative_abundance	Chrysista_relative_abundance	Ciliophora_relative_abundance	Cnidaria_relative_abundance	Copepoda_relative_abundance	Cryptomonadales_relative_abundance	Ctenophora_relative_abundance	Diatomista_relative_abundance	Dinophyceae_relative_abundance	Diplonemea_relative_abundance	Haptophyta_relative_abundance	MAST-1_relative_abundance	Picozoa_relative_abundance	Polycystinea_relative_abundance	RAD-B_relative_abundance	RAD-C_relative_abundance	Syndiniales_relative_abundance	Telonemia_relative_abundance
Antarctic_001	PS118_4-1	2019-02-22T18:45:00	Shelf Water	-63.8187	63.07-64.98S	-56.4771	55.68-57.78W	500	500-3221m	296.432	285-304	79.08	77.8-91.0%	34.5467	34.47-34.59	-1.4578	-1.76 to -0.95C	0.0382	0.014 to 0.041	-534	-234 to -1212m	10	67	1112914	3879	0.0134638	0.00297238	0.00578841	0.000647849	0.0468473	0.00298136	0.00985341	0.0915381	0.0106873	0.00113037	0.0132688	0.000703558	0.000520256	0.0184605	0.638572	0.000429503	0.0085047	0.0256579	0.0153489	0.00130918	0.00438848	0.000436691	0.0356937	0.000334258
Antarctic_002	PS118_4-1	2019-02-22T18:45:00	Shelf Water	-63.8187	63.07-64.98S	-56.4771	55.68-57.78W	300	201-400m	320.049	304-322	86.14	77.8-91.0%	34.4839	34.47-34.59	-1.1173	-1.76 to -0.95C	-0.0855	-0.112 to -0.082	-534	-234 to -1212m	10	82	1506962	3992	0.00349312	7.89668e-05	0.103178	0.0111211	0.0643646	0.00635119	0.0119519	0.024771	0.0167728	0.0150541	0.000800949	0.00805594	0.000260126	0.0741392	0.485713	0.000232255	0.0235241	0.0322165	0.0176998	0.000241546	0.00693183	0.00145724	0.0456846	0.000923049
Antarctic_003	PS118_4-1	2019-02-22T18:45:00	Shelf Water	-63.8187	63.07-64.98S	-56.4771	55.68-57.78W	100	100-200m	333.438	323-336	88.44	77.8-91.0%	34.1123	33.69-34.11	-1.561	-1.76 to -0.95C	0.2108	0.125 to 0.365	-534	-234 to -1212m	10	65	1159183	3053	0.000748803	4.74472e-05	0.000435652	0.000204454	0.0324539	0.00421417	0.0052908	0.00222829	0.0132662	0.00025794	9.40317e-05	0.0365292	0.000806603	0.325849	0.310408	0.000117324	0.0707352	0.0448126	0.0197078	0.000119912	0.000694455	0.000133715	0.0712131	0.00186252
Antarctic_004	PS118_5-1	2019-03-04T15:29:00	Shelf Water	-64.9837	63.07-64.98S	-57.7516	55.68-57.78W	350	201-400m	297.695	285-304	78.555	77.8-91.0%	34.5791	34.47-34.59	-1.8637	-1.86 to -1.79C	-0.0593	-0.067 to -0.058	-445	-234 to -1212m	10	68	1062389	3029	0.0445948	0.000725723	0.00312503	0.00119824	0.0103117	0.000846206	0.00716498	0.00925461	0.0179934	0.000237201	0.00223835	0.000987397	4.32986e-05	0.0104152	0.754505	0.00105799	0.00542174	0.0620253	0.00380463	0.00158699	0.00499911	0.000318151	0.033451	0.00197479
Antarctic_005	PS118_5-1	2019-03-04T15:29:00	Shelf Water	-64.9837	63.07-64.98S	-57.7516	55.68-57.78W	250	201-400m	300.228	285-304	79.265	77.8-91.0%	34.5569	34.47-34.59	-1.8398	-1.86 to -1.79C	-0.1116	-0.112 to -0.082	-445	-234 to -1212m	10	80	1151351	3428	0.0492083	4.25587e-05	0.00121423	0.000450775	0.0161332	0.00105268	0.00647413	0.00591132	0.00691362	0.00883397	0.000988404	0.000442089	0.000109437	0.039471	0.683568	0.00132801	0.00744777	0.011371	0.00775176	0.00324749	0.0744013	0.00494376	0.0427211	0.0011265
Antarctic_006	PS118_5-1	2019-03-04T15:29:00	Shelf Water	-64.9837	63.07-64.98S	-57.7516	55.68-57.78W	150	100-200m	303.637	285-304	80.255	77.8-91.0%	34.5352	34.47-34.59	-1.7929	-1.86 to -1.79C	-0.0848	-0.112 to -0.082	-445	-234 to -1212m	10	83	1116260	3308	0.0565755	2.86672e-05	0.00101948	0.000690699	0.0254009	0.00196191	0.0098409	0.00316145	0.00820956	0.000700554	0.000765951	0.00027413	0.00167882	0.0437497	0.603772	0.00155071	0.0145808	0.0165974	0.0139269	0.00189651	0.0634879	0.00604967	0.0851889	0.00315428
Antarctic_007	PS118_6-1	2019-03-05T12:26:00	Shelf Water	-64.9801	63.07-64.98S	-57.776	55.68-57.78W	414	401-444m	296.03	285-304	78.13	77.8-91.0%	34.5821	34.47-34.59	-1.8566	-1.86 to -1.79C	0.0105	-0.052 to 0.011	NA	NA	10	22	1075322	3194	0.0750808	8.0906e-05	0.00148049	0.000247368	0.0123898	0.000461257	0.0117816	0.00406948	0.0146254	0.00195569	0.0051724	0.000850908	6.97466e-05	0.0106443	0.646564	0.00141911	0.00544488	0.0975838	0.00775396	0.00452516	0.00754193	0.000300375	0.0559767	0.00290239
Antarctic_008	PS118_6-1	2019-03-05T12:26:00	Shelf Water	-64.9801	63.07-64.98S	-57.776	55.68-57.78W	400	201-400m	296.523	285-304	78.25	77.8-91.0%	34.581	34.47-34.59	-1.8617	-1.86 to -1.79C	0.0105	-0.052 to 0.011	NA	NA	10	96	1130347	3599	0.0865433	8.22756e-05	0.00161278	0.00174106	0.0130694	0.00065732	0.0139134	0.0022816	0.0168656	0.000555582	0.00418013	0.000760828	8.13909e-05	0.0121768	0.632608	0.00077056	0.00574072	0.10452	0.00501174	0.00397754	0.00686073	0.000350335	0.0520964	0.00361393
Antarctic_009	PS118_6-1	2019-03-05T12:26:00	Shelf Water	-64.9801	63.07-64.98S	-57.776	55.68-57.78W	301	201-400m	299.756	285-304	79.11	77.8-91.0%	34.5632	34.47-34.59	-1.8572	-1.86 to -1.79C	-0.1116	-0.112 to -0.082	NA	NA	10	32	1347277	3107	0.0326911	2.22671e-05	0.0006502	0.000479486	0.0135481	0.000629418	0.00653615	0.0026483	0.00901448	0.00354493	0.00352637	0.000327327	5.71523e-05	0.0183325	0.755015	0.00138873	0.0076072	0.0266775	0.00418845	0.0038678	0.0246609	0.0035672	0.0497633	0.00136349
Antarctic_010	PS118_6-1	2019-03-05T12:26:00	Shelf Water	-64.9801	63.07-64.98S	-57.776	55.68-57.78W	200	100-200m	301.917	285-304	79.71	77.8-91.0%	34.5489	34.47-34.59	-1.8394	-1.86 to -1.79C	-0.0991	-0.112 to -0.082	NA	NA	10	44	1279312	3483	0.046894	3.20485e-05	0.00100445	0.000657385	0.0291289	0.00171655	0.0115062	0.00395134	0.00736646	0.00120065	0.00118189	0.000254824	0.00642846	0.0517677	0.582505	0.00174781	0.0167934	0.0228599	0.00925888	0.00453056	0.0552398	0.00679271	0.0951394	0.00317436
Antarctic_011	PS118_6-1	2019-03-05T12:26:00	Shelf Water	-64.9801	63.07-64.98S	-57.776	55.68-57.78W	100	100-200m	306.255	304-322	81	77.8-91.0%	34.5124	34.47-34.59	-1.7621	-1.76 to -0.95C	-0.0761	-0.081 to -0.069	NA	NA	10	96	1131936	3620	0.006253	2.73867e-05	0.00135078	0.000310088	0.0448762	0.00303904	0.0109211	0.00408504	0.0122012	0.00169974	0.00109547	0.00154337	0.00219094	0.0524102	0.569355	0.00107073	0.0472103	0.0312924	0.0207644	0.00100182	0.0480018	0.00585811	0.0874201	0.00416013
Antarctic_012	PS118_8-2	2019-03-11T16:38:00	Shelf Water	-63.9973	63.07-64.98S	-55.9061	55.68-57.78W	400	201-400m	292.365	285-304	77.84	77.8-91.0%	34.551	34.47-34.59	-1.5336	-1.76 to -0.95C	0.041	0.014 to 0.041	-412	-234 to -1212m	10	48	1576679	4501	0.026892	0.0108386	0.000882868	0.000346298	0.0295748	0.00317186	0.0160692	0.102659	0.0192639	0.00201056	0.00250527	0.000849253	0.000388158	0.0276125	0.519889	0.000985616	0.0206288	0.0481055	0.015272	0.00342048	0.0170961	0.000610777	0.0593748	0.00119809
Antarctic_013	PS118_8-2	2019-03-11T16:38:00	Shelf Water	-63.9973	63.07-64.98S	-55.9061	55.68-57.78W	300	201-400m	312.099	304-322	83.88	77.8-91.0%	34.4834	34.47-34.59	-1.1712	-1.76 to -0.95C	-0.0792	-0.081 to -0.069	-412	-234 to -1212m	10	15	1088508	3207	0.010598	0.000473125	0.00169682	0.00100413	0.0517883	0.00505279	0.0169948	0.0390994	0.0203563	0.00342395	0.000991265	0.00845377	7.25764e-05	0.068909	0.535837	0.00097381	0.0369552	0.0372262	0.0277416	0.00053927	0.0179732	0.00247311	0.0564121	0.000781804
Antarctic_014	PS118_8-2	2019-03-11T16:38:00	Shelf Water	-63.9973	63.07-64.98S	-55.9061	55.68-57.78W	200	100-200m	321.535	304-322	86.9	77.8-91.0%	34.4373	34.21-34.45	-0.9534	-1.76 to -0.95C	-0.0518	-0.052 to 0.011	-412	-234 to -1212m	10	66	1091395	3140	0.00251238	9.62071e-05	0.00036742	0.000274878	0.0388191	0.00921023	0.0135423	0.0329505	0.0264954	0.000454464	0.000348178	0.033744	0.000416898	0.112444	0.524509	0.000296868	0.0581778	0.0340729	0.0257863	0.000195163	0.00221276	0.00064413	0.0395695	0.00223842
Antarctic_015	PS118_8-2	2019-03-11T16:38:00	Shelf Water	-63.9973	63.07-64.98S	-55.9061	55.68-57.78W	100	100-200m	327.28	323-336	88.94	77.8-91.0%	34.4165	34.21-34.45	-0.745	-0.76 to -0.42C	-0.0611	-0.067 to -0.058	-412	-234 to -1212m	10	55	1348854	2800	0.00201282	5.11545e-05	0.000252066	0.000209808	0.032985	0.0100834	0.013384	0.0131386	0.0313385	0.000370685	0.0181347	0.0552187	0.101753	0.10742	0.457488	0.000119361	0.0586075	0.0210067	0.0164984	0.000135671	0.000771025	0.000268376	0.0262015	0.00176891
Antarctic_016	PS118_10-1	2019-03-13T11:55:00	Shelf Water	-64.003	63.07-64.98S	-55.9766	55.68-57.78W	402	401-444m	294.024	285-304	78.13	77.8-91.0%	34.5531	34.47-34.59	-1.6035	-1.76 to -0.95C	0.0105	-0.052 to 0.011	-414	-234 to -1212m	10	46	1276266	4264	0.0282488	0.00557016	0.000887746	0.000473256	0.0242105	0.00241016	0.0132339	0.0369288	0.0163265	0.00367165	0.00191261	0.000499112	0.000137902	0.0221059	0.669258	0.000948078	0.0166494	0.0328505	0.0106052	0.00306362	0.0174744	0.000639365	0.0523472	0.00103583
Antarctic_017	PS118_10-1	2019-03-13T11:55:00	Shelf Water	-64.003	63.07-64.98S	-55.9766	55.68-57.78W	300	201-400m	314.33	304-322	84.605	77.8-91.0%	34.4743	34.47-34.59	-1.1129	-1.76 to -0.95C	-0.0781	-0.081 to -0.069	-414	-234 to -1212m	10	66	1048196	3258	0.00805384	0.000269034	0.000728871	0.000528527	0.0396901	0.0052452	0.0154752	0.0211516	0.0181436	0.0036663	0.000843354	0.0133515	6.86894e-05	0.0678308	0.598852	0.000489412	0.0388916	0.0361631	0.0222306	0.000441711	0.0198446	0.00171628	0.045169	0.000686894
Antarctic_018	PS118_10-1	2019-03-13T11:55:00	Shelf Water	-64.003	63.07-64.98S	-55.9766	55.68-57.78W	200	100-200m	318.634	304-322	85.95	77.8-91.0%	34.4528	34.21-34.45	-1.0258	-1.76 to -0.95C	-0.073	-0.081 to -0.069	-414	-234 to -1212m	10	44	1274932	3352	0.00302134	0.00106829	0.000407865	0.00044473	0.0416877	0.00791336	0.0137937	0.0207086	0.0243354	0.0034747	0.00138439	0.0251378	0.00015844	0.107402	0.562466	0.000282368	0.0482136	0.0304048	0.0192865	0.000205501	0.00359313	0.000916127	0.0391841	0.00189892
Antarctic_019	PS118_10-1	2019-03-13T11:55:00	Shelf Water	-64.003	63.07-64.98S	-55.9766	55.68-57.78W	100	100-200m	326.243	323-336	88.59	77.8-91.0%	34.4209	34.21-34.45	-0.7738	-0.94 to -0.77C	-0.0431	-0.052 to 0.011	-414	-234 to -1212m	10	52	1219719	2943	0.0021259	5.24711e-05	0.000377956	0.000659168	0.0320598	0.00929312	0.0136433	0.0143254	0.0317196	0.00413866	0.00679091	0.0439888	0.000390254	0.0967444	0.585111	0.000154134	0.0544068	0.0212582	0.0179115	0.000184469	0.000746073	0.000271374	0.0260691	0.00177828
Antarctic_020	PS118_11-1	2019-03-13T18:33:00	Shelf Water	-63.8999	63.07-64.98S	-55.6757	55.68-57.78W	201	201-400m	311.393	304-322	83.76	77.8-91.0%	34.4753	34.47-34.59	-1.1355	-1.76 to -0.95C	0.0242	0.014 to 0.041	-234	-234 to -1212m	10	37	1227771	3374	0.0079909	0.00232209	0.000390952	0.00048136	0.0427954	0.00480138	0.0160437	0.022527	0.0167857	0.00618601	0.070505	0.0165226	7.98194e-05	0.0587797	0.526401	0.000565252	0.0242708	0.04465	0.0265481	0.00059946	0.0110648	0.00170553	0.0441385	0.00115412
Antarctic_021	PS118_11-1	2019-03-13T18:33:00	Shelf Water	-63.8999	63.07-64.98S	-55.6757	55.68-57.78W	100	100-200m	320.982	304-322	86.24	77.8-91.0%	34.3752	34.21-34.45	-1.1543	-1.76 to -0.95C	-0.0699	-0.081 to -0.069	-234	-234 to -1212m	10	61	1297344	3562	0.00288821	0.000614332	0.000314489	0.000238179	0.0393936	0.00656803	0.0146283	0.00705287	0.0279718	0.000598916	0.000321426	0.0291311	4.47067e-05	0.100555	0.599625	0.000324509	0.029925	0.0299019	0.0254027	0.000182681	0.00174356	0.00103828	0.0391492	0.00284581
Antarctic_022	PS118_12-1	2019-03-14T07:04:00	Shelf Water	-63.8066	63.07-64.98S	-55.7443	55.68-57.78W	444	401-444m	285.333	285-304	76.63	76.6-77.6%	34.5475	34.47-34.59	-1.2117	-1.76 to -0.95C	0.0136	0.014 to 0.041	-456	-234 to -1212m	10	52	1403577	4698	0.0174896	0.00936821	0.000297098	0.000195216	0.0363927	0.00322961	0.0132348	0.101377	0.0136444	0.00142707	0.00174127	0.00239032	0.000111145	0.032207	0.530165	0.000941879	0.0146255	0.0482275	0.01732	0.00257627	0.0127175	0.00066473	0.0657	0.000961828
Antarctic_023	PS118_12-1	2019-03-14T07:04:00	Shelf Water	-63.8066	63.07-64.98S	-55.7443	55.68-57.78W	401	401-444m	286.521	285-304	76.97	76.6-77.6%	34.5434	34.47-34.59	-1.2029	-1.76 to -0.95C	0.0361	0.014 to 0.041	-456	-234 to -1212m	10	70	1413774	4673	0.0131244	0.00635109	0.000652862	0.000257467	0.0359944	0.00364132	0.0121427	0.112255	0.0157727	0.000702375	0.00176902	0.00269421	0.000159148	0.0340946	0.533332	0.000595569	0.0151177	0.048952	0.0162848	0.0021241	0.00823328	0.000528373	0.0624428	0.000679034
Antarctic_024	PS118_12-1	2019-03-14T07:04:00	Shelf Water	-63.8066	63.07-64.98S	-55.7443	55.68-57.78W	301	201-400m	304.264	304-322	81.75	77.8-91.0%	34.4923	34.47-34.59	-1.1841	-1.76 to -0.95C	-0.0823	-0.112 to -0.082	-456	-234 to -1212m	10	52	1773454	4382	0.0104519	0.000612364	0.000160703	0.000183258	0.0402379	0.00427866	0.0160269	0.0159418	0.0155798	0.00561954	0.000495643	0.010382	6.99201e-05	0.0564007	0.615286	0.000679465	0.0178381	0.0354021	0.0182198	0.000893172	0.0469598	0.00196284	0.0502268	0.00097437
Antarctic_025	PS118_12-1	2019-03-14T07:04:00	Shelf Water	-63.8066	63.07-64.98S	-55.7443	55.68-57.78W	200	100-200m	316.868	304-322	85.29	77.8-91.0%	34.4278	34.21-34.45	-1.0985	-1.76 to -0.95C	-0.0799	-0.081 to -0.069	-456	-234 to -1212m	10	91	1197591	3514	0.00526891	0.000190382	0.000257183	0.000238813	0.0472448	0.006559	0.0174024	0.0122805	0.0242762	0.00269374	0.00122078	0.0239573	4.59255e-05	0.0835268	0.58787	0.000400805	0.0288646	0.0332401	0.0228233	0.000485141	0.00517455	0.00206915	0.0492505	0.00276388
Antarctic_026	PS118_12-1	2019-03-14T07:04:00	Shelf Water	-63.8066	63.07-64.98S	-55.7443	55.68-57.78W	100	100-200m	322.19	304-322	86.35	77.8-91.0%	34.3299	34.21-34.45	-1.234	-1.76 to -0.95C	-0.0799	-0.081 to -0.069	-456	-234 to -1212m	10	71	1459158	3787	0.0113826	0.000154199	0.00320596	0.00379671	0.0422991	0.0048247	0.0163252	0.123488	0.0217831	0.000837469	0.000365279	0.0139471	8.77218e-05	0.0528168	0.484648	0.000582528	0.0174662	0.0356637	0.018671	0.000396119	0.0131638	0.00173251	0.0475267	0.000781272
Antarctic_028	PS118_13-1	2019-03-17T11:31:00	Shelf Water	-63.0686	63.07-64.98S	-54.3124	51.52-54.98W	410	401-444m	268.179	254-280	72.7	58.8-76.5%	34.5685	34.47-34.59	-0.8724	-0.94 to -0.77C	0.0304	0.014 to 0.041	-423	-234 to -1212m	10	62	1306106	4891	0.0302104	0.00315595	0.000609445	0.000534413	0.0318412	0.0034109	0.0217142	0.120022	0.0153977	0.00120434	0.000957809	0.00244161	0.000107954	0.0378246	0.426402	0.00280452	0.0146864	0.0565107	0.018216	0.00337492	0.0532491	0.00137508	0.0784576	0.000767166
Antarctic_029	PS118_13-1	2019-03-17T11:31:00	Shelf Water	-63.0686	63.07-64.98S	-54.3124	51.52-54.98W	300	201-400m	287.588	285-304	77.6	76.6-77.6%	34.5071	34.47-34.59	-1.0284	-1.76 to -0.95C	-0.0231	-0.052 to 0.011	-423	-234 to -1212m	10	59	1285295	4078	0.0127558	0.00153895	0.000136156	0.000322883	0.0319872	0.00412512	0.0216316	0.0522969	0.0106147	0.000622425	0.000589748	0.00580723	6.92448e-05	0.059086	0.600527	0.00112348	0.0152619	0.0432827	0.0173594	0.00110636	0.0215764	0.00129931	0.0515897	0.00084183
Antarctic_030	PS118_13-1	2019-03-17T11:31:00	Shelf Water	-63.0686	63.07-64.98S	-54.3124	51.52-54.98W	201	201-400m	310.878	304-322	83.48	77.8-91.0%	34.3974	34.21-34.45	-1.1781	-1.76 to -0.95C	-0.0692	-0.081 to -0.069	-423	-234 to -1212m	10	73	1136243	3241	0.00269045	0.000204182	9.94506e-05	0.000136414	0.0361586	0.00425613	0.0202791	0.0157176	0.0127165	0.000300992	0.000175139	0.0160925	0.000133774	0.0757426	0.692172	0.000264908	0.0205299	0.0221854	0.0130659	0.00028691	0.00411972	0.00202774	0.0304979	0.00157361
Antarctic_031	PS118_13-1	2019-03-17T11:31:00	Shelf Water	-63.0686	63.07-64.98S	-54.3124	51.52-54.98W	101	100-200m	322.742	323-336	86.22	77.8-91.0%	34.2126	34.21-34.45	-1.3223	-1.76 to -0.95C	0.0105	-0.052 to 0.011	-423	-234 to -1212m	10	51	1064814	2706	0.00223701	1.50261e-05	0.000331513	0.000189704	0.0550594	0.0070247	0.0135883	0.00662275	0.0332396	0.000264835	0.000177496	0.0384715	0.00163597	0.14197	0.581896	0.000146504	0.0237788	0.0193301	0.0103999	0.000138052	0.000777601	0.000639548	0.0292887	0.00614004
Antarctic_033	PS118_15-2	2019-03-18T19:00:00	Modified Warm Deep Water	-62.0195	62.02S	-54.9819	51.52-54.98W	1450	500-3221m	260.142	254-280	70.87	58.8-76.5%	34.5891	34.47-34.59	-0.6952	-0.76 to -0.42C	0.0105	-0.052 to 0.011	-1506	-1506 to -2217m	10	189	1363276	7721	0.0541908	0.00474445	0.000502466	0.000297812	0.0386283	0.00127267	0.0175416	0.0128125	0.0109281	0.0162528	0.00190497	0.00107315	0.00507014	0.0501292	0.322095	0.0189309	0.014207	0.0485228	0.0148796	0.0150989	0.104161	0.00312189	0.154396	0.0012712
Antarctic_034	PS118_15-2	2019-03-18T19:00:00	Modified Warm Deep Water	-62.0195	62.02S	-54.9819	51.52-54.98W	1201	500-3221m	265.662	254-280	72.2	58.8-76.5%	34.5775	34.47-34.59	-0.7813	-0.94 to -0.77C	-0.1116	-0.112 to -0.082	-1506	-1506 to -2217m	10	44	1503065	6150	0.0370237	0.00179367	0.00108578	0.000362592	0.0365041	0.000815001	0.0168948	0.00869756	0.013694	0.0101619	0.00137652	0.00118092	0.0113608	0.034934	0.397465	0.0183325	0.0112144	0.0379039	0.0121778	0.0175036	0.13621	0.00311231	0.134793	0.000783067
Antarctic_035	PS118_15-2	2019-03-18T19:00:00	Modified Warm Deep Water	-62.0195	62.02S	-54.9819	51.52-54.98W	1001	500-3221m	274.336	254-280	74.27	58.8-76.5%	34.5606	34.47-34.59	-0.9202	-0.94 to -0.77C	-0.1116	-0.112 to -0.082	-1506	-1506 to -2217m	10	67	1424486	6138	0.0216822	0.000670417	0.00051036	0.000296247	0.0326588	0.000910504	0.012686	0.0156246	0.0108615	0.00923772	0.000828369	0.000994745	0.00895832	0.0449692	0.363821	0.0275629	0.011204	0.0251298	0.0113339	0.0181532	0.195542	0.0033226	0.124215	0.000708326
Antarctic_036	PS118_15-2	2019-03-18T19:00:00	Modified Warm Deep Water	-62.0195	62.02S	-54.9819	51.52-54.98W	801	500-3221m	275.985	254-280	74.79	58.8-76.5%	34.5539	34.47-34.59	-0.885	-0.94 to -0.77C	-0.106	-0.112 to -0.082	-1506	-1506 to -2217m	10	21	1367148	5033	0.0137081	0.000662693	0.000729255	0.000637093	0.0376265	0.00113594	0.0142157	0.016707	0.0138697	0.00953298	0.00253374	0.00155652	0.00419633	0.0429924	0.349037	0.0327251	0.0130608	0.0230728	0.0141623	0.0144732	0.209924	0.0031328	0.114974	0.000563948
Antarctic_037	PS118_15-2	2019-03-18T19:00:00	Modified Warm Deep Water	-62.0195	62.02S	-54.9819	51.52-54.98W	601	500-3221m	274.568	254-280	74.62	58.8-76.5%	34.5503	34.47-34.59	-0.7765	-0.94 to -0.77C	-0.1116	-0.112 to -0.082	-1506	-1506 to -2217m	10	11	1179131	3708	0.0127543	0.00104738	0.000295133	0.00061486	0.0439366	0.000608923	0.0118155	0.00480608	0.0160355	0.0114203	0.0442538	0.00180302	0.00564992	0.0357492	0.321247	0.0255866	0.0140137	0.0248022	0.0189648	0.0122921	0.122542	0.00327699	0.119984	0.000628429
Antarctic_038	PS118_15-2	2019-03-18T19:00:00	Modified Warm Deep Water	-62.0195	62.02S	-54.9819	51.52-54.98W	400	201-400m	273.157	254-280	74.49	58.8-76.5%	34.535	34.47-34.59	-0.6468	-0.76 to -0.42C	-0.0798	-0.081 to -0.069	-1506	-1506 to -2217m	10	75	1117155	4398	0.0075191	1.79026e-05	0.000193348	0.000301659	0.0355304	0.000460992	0.0082907	0.00779122	0.0102484	0.00308194	0.00105088	0.00112697	0.0069498	0.0289485	0.42209	0.0146157	0.00847868	0.0173655	0.0119616	0.00811078	0.189537	0.00270419	0.115586	0.000394753
Antarctic_039	PS118_15-2	2019-03-18T19:00:00	Modified Warm Deep Water	-62.0195	62.02S	-54.9819	51.52-54.98W	200	100-200m	280.366	254-280	76.99	76.6-77.6%	34.4767	34.47-34.59	-0.3724	-0.41 to 0.71C	-0.1116	-0.112 to -0.082	-1506	-1506 to -2217m	10	116	1169009	4185	0.00280665	1.45422e-05	0.000533785	0.000139434	0.0385746	0.000590244	0.0234267	0.013893	0.0164815	0.00646359	0.000466207	0.00188365	0.00361674	0.0187201	0.614407	0.0125063	0.00484598	0.0137783	0.0151162	0.00316251	0.0751431	0.00217791	0.0807676	0.000741654
Antarctic_040	PS118_15-2	2019-03-18T19:00:00	Surface Water	-62.0195	62.02S	-54.9819	51.52-54.98W	55	40-60m	336.181	323-336	90.81	77.8-91.0%	33.8135	33.69-34.11	-0.8134	-0.94 to -0.77C	0.2547	0.125 to 0.365	-1506	-1506 to -2217m	10	78	1401768	2834	0.000609944	9.274e-06	0.00137255	0.000151951	0.0233562	0.00750552	0.0126076	0.00508001	0.0104275	0.00140537	0.00114926	0.0217475	0.000238271	0.237375	0.346158	6.91983e-05	0.114614	0.049745	0.0106544	0.000124129	0.000524338	6.20645e-05	0.0468644	0.00274225
Antarctic_041	PS118_20-1	2019-03-19T07:10:00	Weddell Sea Deep Water	-62.0056	61.08-62.01S	-53.15	51.52-54.98W	2153	500-3221m	240.296	208-250	66.12	58.8-76.5%	34.6454	34.59-34.69	-0.3377	-0.41 to 0.71C	0.0099	-0.052 to 0.011	-2217	-1506 to -2217m	10	69	1140097	6234	0.136871	0.00178318	0.00166039	0.00272959	0.0177318	0.000759584	0.00768268	0.00726956	0.0125288	0.031086	0.0022349	0.0103824	0.00628104	0.0592037	0.250606	0.0132901	0.012748	0.0156513	0.00297957	0.0478521	0.090766	0.00265153	0.167181	0.00288835
Antarctic_042	PS118_20-1	2019-03-19T07:10:00	Weddell Sea Deep Water	-62.0056	61.08-62.01S	-53.15	51.52-54.98W	2000	500-3221m	239.262	208-250	65.88	58.8-76.5%	34.6469	34.59-34.69	-0.3122	-0.41 to 0.71C	-0.1116	-0.112 to -0.082	-2217	-1506 to -2217m	10	63	1197742	6058	0.200188	0.00271427	0.00173744	0.00078481	0.0182644	0.000508457	0.00849348	0.00956216	0.00709335	0.00997293	0.00352914	0.000457528	0.0140924	0.0255155	0.233569	0.0153297	0.00734048	0.00760431	0.00190191	0.0293577	0.119137	0.00314008	0.165559	0.00144856
Antarctic_043	PS118_20-1	2019-03-19T07:10:00	Weddell Sea Deep Water	-62.0056	61.08-62.01S	-53.15	51.52-54.98W	1801	500-3221m	240.305	208-250	66.16	58.8-76.5%	34.6447	34.59-34.69	-0.3193	-0.41 to 0.71C	-0.1116	-0.112 to -0.082	-2217	-1506 to -2217m	10	48	1211456	6040	0.193462	0.00168227	0.000458952	0.00044657	0.018439	0.000489494	0.00985178	0.011454	0.0152081	0.012934	0.00325889	0.000583595	0.00558667	0.0269865	0.259669	0.0183077	0.0101366	0.00957443	0.00265548	0.0257872	0.106817	0.00276857	0.205222	0.00157579
Antarctic_044	PS118_20-1	2019-03-19T07:10:00	Weddell Sea Deep Water	-62.0056	61.08-62.01S	-53.15	51.52-54.98W	1601	500-3221m	235.687	208-250	65.06	58.8-76.5%	34.6523	34.59-34.69	-0.2176	-0.41 to 0.71C	-0.1116	-0.112 to -0.082	-2217	-1506 to -2217m	10	63	1237137	5596	0.166088	0.000955432	0.000927949	0.000724253	0.0150185	0.00045185	0.0132799	0.0111047	0.010361	0.0149191	0.00214447	0.000452658	0.00348466	0.0233184	0.313761	0.0169011	0.00811955	0.00967557	0.00378212	0.0344141	0.0920512	0.00292611	0.193	0.00155278
Antarctic_045	PS118_20-1	2019-03-19T07:10:00	Weddell Sea Deep Water	-62.0056	61.08-62.01S	-53.15	51.52-54.98W	1401	500-3221m	229.89	208-250	63.72	58.8-76.5%	34.6602	34.59-34.69	-0.0684	-0.41 to 0.71C	-0.0917	-0.112 to -0.082	-2217	-1506 to -2217m	10	56	1139847	6008	0.21115	0.000710622	0.000562356	0.000595694	0.0100224	0.000479012	0.00972236	0.00819057	0.00952847	0.0399483	0.00227838	0.00043076	0.00775192	0.0142537	0.262292	0.0271361	0.00783789	0.00914158	0.00463483	0.0178217	0.0718816	0.00251525	0.228609	0.00113436
Antarctic_046	PS118_20-1	2019-03-19T07:10:00	Warm Deep Water	-62.0056	61.08-62.01S	-53.15	51.52-54.98W	1202	500-3221m	223.988	208-250	62.37	58.8-76.5%	34.6684	34.59-34.69	0.1035	-0.41 to 0.71C	-0.1116	-0.112 to -0.082	-2217	-1506 to -2217m	10	55	1586946	6025	0.226431	0.000956554	0.000418414	0.000463784	0.00512683	0.000318851	0.00336117	0.00576768	0.00753271	0.206645	0.00109266	0.000541291	0.00420871	0.00837017	0.166212	0.0197322	0.00419611	0.00581431	0.00239328	0.0138209	0.0499166	0.00138001	0.221447	0.000676141
Antarctic_047	PS118_20-1	2019-03-19T07:10:00	Warm Deep Water	-62.0056	61.08-62.01S	-53.15	51.52-54.98W	1000	500-3221m	217.041	208-250	60.78	58.8-76.5%	34.6779	34.59-34.69	0.3154	-0.41 to 0.71C	-0.1116	-0.112 to -0.082	-2217	-1506 to -2217m	10	78	1184981	5476	0.17355	0.00199412	0.0189547	0.000860773	0.00379331	0.000383972	0.0054195	0.0121572	0.00830646	0.0552836	0.00394352	0.00061098	0.0630989	0.0296553	0.170626	0.0192256	0.00277388	0.0072997	0.0020878	0.0188855	0.0469915	0.00130973	0.26979	0.000472581
Antarctic_048	PS118_20-1	2019-03-19T07:10:00	Warm Deep Water	-62.0056	61.08-62.01S	-53.15	51.52-54.98W	801	500-3221m	214.382	208-250	60.24	58.8-76.5%	34.6797	34.59-34.69	0.4444	-0.41 to 0.71C	-0.1116	-0.112 to -0.082	-2217	-1506 to -2217m	10	62	1471282	6160	0.0886166	0.00223071	0.0225422	0.00159385	0.00497865	0.000623946	0.014783	0.0110774	0.013718	0.0175072	0.00129615	0.000617149	0.0151494	0.0190997	0.226826	0.0309071	0.00368046	0.0146029	0.00284922	0.017915	0.0540005	0.00155443	0.31937	0.000623266
Antarctic_049	PS118_20-1	2019-03-19T07:10:00	Warm Deep Water	-62.0056	61.08-62.01S	-53.15	51.52-54.98W	601	500-3221m	213.264	208-250	60.03	58.8-76.5%	34.6741	34.59-34.69	0.5126	-0.41 to 0.71C	-0.1035	-0.112 to -0.082	-2217	-1506 to -2217m	10	83	1190476	4824	0.0887007	0.00181776	0.0008358	0.0296192	0.00592704	0.00097104	0.00369684	0.00742308	0.0142708	0.0247355	0.00060648	0.00107184	0.10453	0.0216174	0.341426	0.0179281	0.00413364	0.0161498	0.002373	0.0167891	0.0505991	0.00209328	0.203768	0.00065268
Antarctic_050	PS118_20-1	2019-03-19T07:10:00	Warm Deep Water	-62.0056	61.08-62.01S	-53.15	51.52-54.98W	400	201-400m	221.276	208-250	61.84	58.8-76.5%	34.6258	34.59-34.69	0.2524	-0.41 to 0.71C	-0.1048	-0.112 to -0.082	-2217	-1506 to -2217m	10	54	1287626	4291	0.0164761	0.000384428	0.00117503	0.00901038	0.0111678	0.000897776	0.00769866	0.00792	0.012916	0.0281922	0.00702689	0.00130706	0.0311581	0.0208881	0.52389	0.0117053	0.00658732	0.011091	0.00484457	0.0222596	0.0704211	0.00360974	0.154574	0.000484613
Antarctic_051	PS118_20-1	2019-03-19T07:10:00	Modified Warm Deep Water	-62.0056	61.08-62.01S	-53.15	51.52-54.98W	200	100-200m	279.902	254-280	76.52	58.8-76.5%	34.4816	34.47-34.59	-0.5408	-0.76 to -0.42C	-0.1116	-0.112 to -0.082	-2217	-1506 to -2217m	10	90	1357681	4857	0.00304858	4.4193e-05	0.000342496	0.000983294	0.046002	0.00656192	0.017138	0.00250206	0.0228434	0.00392802	0.000453715	0.00977697	0.00100907	0.061225	0.50508	0.00768222	0.0267066	0.0312783	0.024449	0.00204393	0.0440744	0.00572741	0.132502	0.00163293
Antarctic_052	PS118_20-1	2019-03-19T07:10:00	Surface Water	-62.0056	61.08-62.01S	-53.15	51.52-54.98W	60	40-60m	333.965	323-336	89.18	77.8-91.0%	33.6891	33.69-34.11	-1.2071	-1.76 to -0.95C	0.2547	0.125 to 0.365	-2217	-1506 to -2217m	10	67	1120428	2370	0.000597093	1.07102e-05	4.64108e-05	8.83591e-05	0.0234901	0.00648234	0.00921523	0.00106031	0.00797731	0.00172166	5.44435e-05	0.0127951	9.28217e-05	0.206029	0.461634	7.31863e-05	0.0990488	0.0422767	0.01214	0.000112457	0.000466786	0.000325768	0.0544578	0.00482583
Antarctic_053	PS118_24-4	2019-03-20T09:55:00	Weddell Sea Deep Water	-62.241	62.24S	-51.433	49.59-51.43W	3221	500-3221m	255.971	254-280	69.76	58.8-76.5%	34.6358	34.59-34.69	-0.6949	-0.76 to -0.42C	0.0099	-0.052 to 0.011	-3286	-3286m	10	39	1226767	4901	0.0838081	0.00318153	0.00157487	0.00454936	0.0148235	0.0018724	0.00862674	0.0207342	0.00872537	0.0225992	0.00154634	0.00100997	0.00351656	0.0792115	0.135898	0.0147607	0.00581529	0.00686438	0.00874005	0.0843624	0.206639	0.00468793	0.173834	0.00150395
Antarctic_054	PS118_24-4	2019-03-20T09:55:00	Weddell Sea Deep Water	-62.241	62.24S	-51.433	49.59-51.43W	3001	500-3221m	249.553	208-250	68.28	58.8-76.5%	34.642	34.59-34.69	-0.5509	-0.76 to -0.42C	-0.1116	-0.112 to -0.082	-3286	-3286m	10	53	1034947	4243	0.128756	0.000397122	0.00136625	0.00100681	0.00488527	0.000541091	0.0104894	0.00740811	0.00698007	0.252083	0.00149669	0.000166192	0.000867677	0.0229925	0.109814	0.0103947	0.00183584	0.00333061	0.00126963	0.061895	0.187464	0.00426882	0.125666	0.00100875
Antarctic_055	PS118_24-4	2019-03-20T09:55:00	Weddell Sea Deep Water	-62.241	62.24S	-51.433	49.59-51.43W	2800	500-3221m	244.979	208-250	67.2	58.8-76.5%	34.6462	34.59-34.69	-0.456	-0.76 to -0.42C	-0.1116	-0.112 to -0.082	-3286	-3286m	10	118	1463270	5740	0.150961	0.000579524	0.00179393	0.0034006	0.00652511	0.00152467	0.0151339	0.0112413	0.00951704	0.00833407	0.00146248	0.000166066	0.00245546	0.0305569	0.192642	0.0220253	0.0026926	0.00335276	0.00163675	0.07027	0.22041	0.00444552	0.156197	0.00131008
Antarctic_056	PS118_24-4	2019-03-20T09:55:00	Weddell Sea Deep Water	-62.241	62.24S	-51.433	49.59-51.43W	2601	500-3221m	241.232	208-250	66.31	58.8-76.5%	34.6514	34.59-34.69	-0.3757	-0.41 to 0.71C	-0.0923	-0.112 to -0.082	-3286	-3286m	10	36	1209259	3776	0.211053	0.000718622	0.00210046	0.00251311	0.00801979	0.000421746	0.0240097	0.0138068	0.00617899	0.00962986	0.00202273	0.000147198	0.000719449	0.0225841	0.136388	0.0180276	0.00263715	0.00302334	0.00170021	0.0429131	0.214712	0.00405124	0.160131	0.00127433
Antarctic_057	PS118_24-4	2019-03-20T09:55:00	Weddell Sea Deep Water	-62.241	62.24S	-51.433	49.59-51.43W	2400	500-3221m	236.507	208-250	65.18	58.8-76.5%	34.6579	34.59-34.69	-0.2832	-0.41 to 0.71C	-0.1116	-0.112 to -0.082	-3286	-3286m	10	68	1347783	4290	0.145658	0.00036727	0.00127098	0.0011671	0.00279867	0.00032572	0.0198407	0.00877441	0.00482199	0.273438	0.000403626	0.000100906	0.010009	0.0138732	0.103989	0.0148592	0.00102984	0.00237798	0.00150544	0.0191425	0.166349	0.00423659	0.128875	0.000809477
Antarctic_058	PS118_24-4	2019-03-20T09:55:00	Weddell Sea Deep Water	-62.241	62.24S	-51.433	49.59-51.43W	2200	500-3221m	234.808	208-250	64.8	58.8-76.5%	34.6574	34.59-34.69	-0.2326	-0.41 to 0.71C	-0.0661	-0.067 to -0.058	-3286	-3286m	10	95	1389611	5867	0.199645	0.000257626	0.00151409	0.00101323	0.00884204	0.000748411	0.00641834	0.00537129	0.0119307	0.0102057	0.00193363	0.000266981	0.00180698	0.0183584	0.258898	0.0275753	0.00338296	0.00324551	0.00178323	0.0158663	0.163128	0.00361684	0.182073	0.00106721
Antarctic_059	PS118_24-4	2019-03-20T09:55:00	Weddell Sea Deep Water	-62.241	62.24S	-51.433	49.59-51.43W	2001	500-3221m	229.251	208-250	63.46	58.8-76.5%	34.6652	34.59-34.69	-0.1168	-0.41 to 0.71C	-0.1116	-0.112 to -0.082	-3286	-3286m	10	57	1502805	5173	0.151603	0.000535665	0.0038142	0.00105469	0.00601276	0.000594888	0.0391262	0.0170368	0.00481766	0.00671012	0.000980833	0.000610858	0.00342493	0.120127	0.232596	0.0244995	0.00196433	0.00371705	0.00156042	0.0113235	0.116775	0.00261511	0.124266	0.00230902
Antarctic_060	PS118_24-4	2019-03-20T09:55:00	Weddell Sea Deep Water	-62.241	62.24S	-51.433	49.59-51.43W	1799	500-3221m	226.17	208-250	62.77	58.8-76.5%	34.668	34.59-34.69	-0.0221	-0.41 to 0.71C	-0.1116	-0.112 to -0.082	-3286	-3286m	10	137	1563086	5771	0.216499	0.000943646	0.109813	0.0029832	0.00602846	0.000499013	0.0381246	0.016184	0.00538998	0.00580262	0.000969876	0.000166338	0.00199413	0.0580314	0.139305	0.0204518	0.00230761	0.00394092	0.00165506	0.00965334	0.0931938	0.00178749	0.119608	0.00109399
Antarctic_061	PS118_24-4	2019-03-20T09:55:00	Warm Deep Water	-62.241	62.24S	-51.433	49.59-51.43W	1601	500-3221m	220.549	208-250	61.42	58.8-76.5%	34.675	34.59-34.69	0.1029	-0.41 to 0.71C	-0.0917	-0.112 to -0.082	-3286	-3286m	10	100	1352084	5108	0.280287	0.000296579	0.0348861	0.00469793	0.00367951	0.000366841	0.0171461	0.0110503	0.00671112	0.0380679	0.000485917	0.000131649	0.005493	0.0110067	0.110839	0.0312214	0.00137491	0.00625331	0.00262927	0.0180048	0.112714	0.00252129	0.170369	0.000689306
Antarctic_062	PS118_24-4	2019-03-20T09:55:00	Warm Deep Water	-62.241	62.24S	-51.433	49.59-51.43W	1401	500-3221m	217.696	208-250	60.75	58.8-76.5%	34.6781	34.59-34.69	0.1819	-0.41 to 0.71C	-0.1116	-0.112 to -0.082	-3286	-3286m	10	130	1303090	5358	0.230498	0.000219478	0.00214797	0.0191614	0.00234826	0.000474257	0.00104904	0.00703405	0.00800405	0.0322718	0.000897866	0.000169597	0.00889041	0.0237274	0.164672	0.0318988	0.00158469	0.0038332	0.00307039	0.0170119	0.0939812	0.00229762	0.259432	0.00119639
Antarctic_063	PS118_24-4	2019-03-20T09:55:00	Warm Deep Water	-62.241	62.24S	-51.433	49.59-51.43W	1200	500-3221m	215.121	208-250	60.18	58.8-76.5%	34.6818	34.59-34.69	0.2745	-0.41 to 0.71C	-0.1116	-0.112 to -0.082	-3286	-3286m	10	107	1319596	5002	0.299674	0.000588059	0.0108435	0.0376024	0.00209155	0.000507731	0.000647168	0.00730451	0.00671039	0.0193923	0.000929072	0.000468325	0.00507201	0.0209397	0.156395	0.0325607	0.00158079	0.00302744	0.00245378	0.0157935	0.087357	0.00205214	0.202949	0.000747198
Antarctic_064	PS118_24-4	2019-03-20T09:55:00	Warm Deep Water	-62.241	62.24S	-51.433	49.59-51.43W	1000	500-3221m	211.879	208-250	59.44	58.8-76.5%	34.6864	34.59-34.69	0.3801	-0.41 to 0.71C	-0.0792	-0.081 to -0.069	-3286	-3286m	10	97	1252985	5780	0.180316	0.000218678	0.00264249	0.0127791	0.00199045	0.000616129	0.000533127	0.00272629	0.0103537	0.0573854	0.0018013	0.000141263	0.00214927	0.0105181	0.21155	0.0441282	0.000969684	0.00182923	0.00188031	0.0151135	0.082815	0.00244616	0.283459	0.000844384
Antarctic_065	PS118_24-4	2019-03-20T09:55:00	Warm Deep Water	-62.241	62.24S	-51.433	49.59-51.43W	800	500-3221m	209.896	208-250	59.068	58.8-76.5%	34.6898	34.59-34.69	0.4969	-0.41 to 0.71C	-0.0986	-0.112 to -0.082	-3286	-3286m	10	60	1320458	5129	0.219546	0.000408192	0.000308984	0.000616453	0.00168048	0.000318829	0.000513458	0.000546023	0.0132356	0.0205292	0.00220681	6.66435e-05	0.0346236	0.0120625	0.166023	0.0290142	0.000904232	0.00151917	0.00115869	0.0104358	0.0800412	0.0017138	0.329054	0.000666435
Antarctic_066	PS118_24-4	2019-03-20T09:55:00	Warm Deep Water	-62.241	62.24S	-51.433	49.59-51.43W	601	500-3221m	209.223	208-250	59.03	58.8-76.5%	34.6906	34.59-34.69	0.5984	-0.41 to 0.71C	-0.1116	-0.112 to -0.082	-3286	-3286m	10	77	1454319	6199	0.3051	0.0013704	0.000207657	0.000361681	0.00214121	0.000450383	0.000594092	0.00046276	0.00951167	0.0153666	0.00197274	0.000291545	0.00781397	0.0144191	0.185038	0.0368489	0.00125557	0.00236674	0.0008045	0.0231696	0.0859468	0.00159594	0.255879	0.000860196
Antarctic_067	PS118_24-4	2019-03-20T09:55:00	Warm Deep Water	-62.241	62.24S	-51.433	49.59-51.43W	400	201-400m	207.875	208-250	58.83	58.8-76.5%	34.6859	34.59-34.69	0.713	-0.41 to 0.71C	-0.1116	-0.112 to -0.082	-3286	-3286m	10	113	1045109	5607	0.0920459	0.00140177	0.000252605	0.000338721	0.00383596	0.000707103	0.000753032	0.000839147	0.024651	0.0186899	0.00156252	0.00191463	0.00378429	0.0263685	0.327772	0.0363426	0.00203328	0.00632948	0.000880291	0.0355867	0.0977152	0.00276718	0.255184	0.000964493
Antarctic_068	PS118_24-4	2019-03-20T09:55:00	Modified Warm Deep Water	-62.241	62.24S	-51.433	49.59-51.43W	200	100-200m	235.648	208-250	65.03	58.8-76.5%	34.5714	34.47-34.59	-0.212	-0.41 to 0.71C	-0.0674	-0.067 to -0.058	-3286	-3286m	10	136	1257140	4636	0.0122643	2.7841e-05	8.35229e-05	0.000138409	0.00786547	0.0021541	0.00317308	0.00137853	0.0136866	0.0111245	0.000248182	0.00343239	0.00063557	0.0256559	0.609382	0.0100625	0.0098398	0.0120647	0.00321683	0.00985411	0.0635578	0.0163005	0.144882	0.00054966
Antarctic_069	PS118_24-4	2019-03-20T09:55:00	Surface Water	-62.241	62.24S	-51.433	49.59-51.43W	51	40-60m	314.976	304-322	83.23	77.8-91.0%	33.9333	33.69-34.11	-1.6514	-1.76 to -0.95C	0.2279	0.125 to 0.365	-3286	-3286m	10	158	1560708	3060	0.000624716	9.54695e-05	5.38217e-05	5.57439e-05	0.02662	0.0111001	0.0113384	0.00044467	0.0186941	0.000495929	0.000106362	0.0129755	5.12588e-05	0.112783	0.589678	0.00013071	0.101573	0.0326211	0.00891775	0.000138399	0.000556158	0.00652268	0.0325583	0.00441018
Antarctic_070	PS118_32-1	2019-03-21T21:55:00	Weddell Sea Deep Water	-62.763	62.76S	-53.4491	51.52-54.98W	867	500-3221m	241.236	208-250	66.37	58.8-76.5%	34.6378	34.59-34.69	-0.3407	-0.41 to 0.71C	0.0105	-0.052 to 0.011	866.9	NA	10	128	1279202	6376	0.141803	0.00288227	0.00216698	0.000573795	0.014563	0.00115775	0.0142917	0.00454658	0.0108404	0.0418597	0.00159709	0.000680893	0.00394465	0.0238188	0.361468	0.010086	0.0115283	0.0155761	0.00431988	0.0204792	0.0925929	0.00413617	0.151684	0.00128752
Antarctic_071	PS118_32-1	2019-03-21T21:55:00	Weddell Sea Deep Water	-62.763	62.76S	-53.4491	51.52-54.98W	702	500-3221m	233.332	208-250	64.65	58.8-76.5%	34.649	34.59-34.69	-0.0814	-0.41 to 0.71C	-0.1116	-0.112 to -0.082	866.9	NA	10	78	1424229	5843	0.104544	0.00186136	0.000994924	0.000568729	0.0125837	0.00103775	0.00722356	0.00273341	0.0137478	0.0120872	0.00144429	0.00112552	0.00115922	0.018471	0.486389	0.0116933	0.00883917	0.0142133	0.0036181	0.0176847	0.0790105	0.00314205	0.14139	0.000952094
Antarctic_072	PS118_32-1	2019-03-21T21:55:00	Warm Deep Water	-62.763	62.76S	-53.4491	51.52-54.98W	500	500-3221m	219.565	208-250	61.52	58.8-76.5%	34.6598	34.59-34.69	0.3426	-0.41 to 0.71C	-0.1116	-0.112 to -0.082	866.9	NA	10	89	1616567	6139	0.0689306	0.00292286	0.0117001	0.0161837	0.00765016	0.000826443	0.00695548	0.00263707	0.0225942	0.0206629	0.000610553	0.00163185	0.00166464	0.0192581	0.494288	0.020572	0.00493762	0.0104085	0.00157061	0.0234571	0.0638767	0.00250716	0.10948	0.000566014
Antarctic_073	PS118_32-1	2019-03-21T21:55:00	Modified Warm Deep Water	-62.763	62.76S	-53.4491	51.52-54.98W	300	201-400m	234.05	208-250	64.82	58.8-76.5%	34.594	34.59-34.69	-0.0845	-0.41 to 0.71C	-0.1116	-0.112 to -0.082	866.9	NA	10	124	1250770	4991	0.0214764	0.000376568	0.000168696	0.000289422	0.0104751	0.00197638	0.0127833	0.00290621	0.0188076	0.00954292	0.000585239	0.00291261	0.00414305	0.0190531	0.544034	0.0119862	0.0100354	0.0151067	0.00524637	0.0204234	0.0990606	0.00627613	0.139257	0.00108813
Antarctic_074	PS118_32-1	2019-03-21T21:55:00	Surface Water	-62.763	62.76S	-53.4491	51.52-54.98W	40	40-60m	329.064	323-336	86.96	77.8-91.0%	33.7321	33.69-34.11	-1.5995	-1.76 to -0.95C	0.365	0.125 to 0.365	866.9	NA	10	174	1370639	2582	0.000625256	6.56628e-06	4.01273e-05	7.5877e-05	0.0383733	0.0189751	0.0048948	0.000326125	0.0273821	0.00051144	3.42906e-05	0.0129721	0.000320289	0.137295	0.479471	9.77646e-05	0.0770568	0.0323543	0.0125489	0.000153213	0.000517277	0.00053041	0.0385521	0.00955029
Antarctic_078	PS118_49-2	2019-03-26T18:40:00	Weddell Sea Deep Water	-61.4806	61.08-62.01S	-51.5181	51.52-54.98W	1203	500-3221m	235.625	208-250	65.16	58.8-76.5%	34.6397	34.59-34.69	-0.1468	-0.41 to 0.71C	-0.0667	-0.067 to -0.058	-1212	-234 to -1212m	10	127	1135990	6572	0.138327	0.00168223	0.00325003	0.000279052	0.0216481	0.000640851	0.015766	0.0196243	0.0105221	0.0225627	0.00136885	0.00168575	0.000610921	0.0388243	0.308972	0.0143047	0.00902649	0.0318788	0.00986628	0.0223567	0.0746723	0.00207924	0.17586	0.00110036
Antarctic_079	PS118_49-2	2019-03-26T18:40:00	Modified Warm Deep Water	-61.4806	61.08-62.01S	-51.5181	51.52-54.98W	1002	500-3221m	239.591	208-250	66.18	58.8-76.5%	34.6275	34.59-34.69	-0.1906	-0.41 to 0.71C	-0.0674	-0.067 to -0.058	-1212	-234 to -1212m	10	129	1254610	6565	0.0965846	0.00218235	0.000399327	0.000187309	0.0327632	0.000886331	0.0146285	0.00590223	0.0133005	0.0177418	0.00124341	0.00321614	0.00666103	0.0532444	0.367784	0.013405	0.0102255	0.0370952	0.0104263	0.0195654	0.0876918	0.00303202	0.145	0.00133986
Antarctic_080	PS118_49-2	2019-03-26T18:40:00	Modified Warm Deep Water	-61.4806	61.08-62.01S	-51.5181	51.52-54.98W	800	500-3221m	241.302	208-250	66.61	58.8-76.5%	34.6241	34.59-34.69	-0.2156	-0.41 to 0.71C	-0.1116	-0.112 to -0.082	-1212	-234 to -1212m	10	154	1229859	6495	0.0971892	0.00210918	0.000200023	0.000110582	0.0338201	0.000981413	0.0199901	0.0108346	0.0116192	0.0283829	0.0012042	0.00414519	0.00116761	0.0470582	0.298484	0.0122567	0.0111826	0.0413917	0.0143919	0.0157392	0.0939043	0.00324671	0.178592	0.00142943
Antarctic_081	PS118_49-2	2019-03-26T18:40:00	Modified Warm Deep Water	-61.4806	61.08-62.01S	-51.5181	51.52-54.98W	600	500-3221m	245.766	208-250	67.71	58.8-76.5%	34.6112	34.59-34.69	-0.2809	-0.41 to 0.71C	-0.1116	-0.112 to -0.082	-1212	-234 to -1212m	10	64	1309942	6834	0.0563262	0.00163366	0.000202299	0.00033742	0.0339313	0.00183825	0.0264989	0.0102088	0.0107776	0.00668274	0.000967982	0.00421393	0.000304594	0.0900078	0.38886	0.0130723	0.0132838	0.0400804	0.0125082	0.0127639	0.0769095	0.00314136	0.114665	0.00105654
Antarctic_082	PS118_49-2	2019-03-26T18:40:00	Modified Warm Deep Water	-61.4806	61.08-62.01S	-51.5181	51.52-54.98W	399	201-400m	254.41	254-280	69.94	58.8-76.5%	34.585	34.47-34.59	-0.3583	-0.41 to 0.71C	-0.1091	-0.112 to -0.082	-1212	-234 to -1212m	10	126	1283038	5919	0.0334152	0.00139279	0.000152762	0.000268114	0.0383317	0.00161492	0.0210516	0.00397884	0.0135694	0.00237405	0.0011917	0.00630924	0.000440361	0.0643878	0.438073	0.00836842	0.0152599	0.0450415	0.0205341	0.0108524	0.0824192	0.0044231	0.127055	0.00135772
Antarctic_083	PS118_49-2	2019-03-26T18:40:00	Modified Warm Deep Water	-61.4806	61.08-62.01S	-51.5181	51.52-54.98W	200	100-200m	266.026	254-280	73.05	58.8-76.5%	34.5361	34.47-34.59	-0.3887	-0.41 to 0.71C	-0.1116	-0.112 to -0.082	-1212	-234 to -1212m	10	97	1298090	5014	0.0106302	0.000345122	0.000181035	0.000123258	0.0429454	0.0022587	0.0250268	0.00228952	0.0176559	0.00220093	0.000548498	0.00976589	0.000449121	0.0716884	0.495473	0.00531858	0.0280512	0.0456509	0.0215671	0.00528623	0.0470545	0.00528315	0.093559	0.00209539
Antarctic_084	PS118_49-2	2019-03-26T18:40:00	Surface Water	-61.4806	61.08-62.01S	-51.5181	51.52-54.98W	40	40-60m	326.134	323-336	88.29	77.8-91.0%	33.9391	33.69-34.11	-0.7631	-0.76 to -0.42C	0.1631	0.125 to 0.365	-1212	-234 to -1212m	10	114	1555947	2769	0.000635626	9.64043e-06	0.00010733	6.81257e-05	0.0259405	0.00675923	0.0107073	0.00108294	0.0286655	0.000223015	7.96942e-05	0.0118976	0.000176741	0.19962	0.402548	7.90515e-05	0.111393	0.0439263	0.00912306	0.000129824	0.000521869	0.000143321	0.045472	0.00483307
Antarctic_085	PS118_54-1	2019-03-27T13:17:00	Weddell Sea Deep Water	-60.8406	60.84-60.85S	-49.5917	49.59-51.43W	2617	500-3221m	244.69	208-250	67.12	58.8-76.5%	34.6464	34.59-34.69	-0.4575	-0.76 to -0.42C	0.0105	-0.052 to 0.011	-2689	-2689m	10	108	1250548	6399	0.0692001	0.00357283	0.00152733	0.000917998	0.00491624	0.00203271	0.0034217	0.00599977	0.0362113	0.20803	0.00107953	0.000217505	0.00177602	0.0637568	0.0786095	0.0313479	0.00366479	0.00360002	0.00976292	0.110024	0.133601	0.00233897	0.115898	0.00152093
Antarctic_086	PS118_54-1	2019-03-27T13:17:00	Weddell Sea Deep Water	-60.8406	60.84-60.85S	-49.5917	49.59-51.43W	2400	500-3221m	242.512	208-250	66.63	58.8-76.5%	34.648	34.59-34.69	-0.3934	-0.41 to 0.71C	-0.0861	-0.112 to -0.082	-2689	-2689m	10	82	1299886	5014	0.585478	0.000870076	0.00118857	0.000470041	0.00331491	0.000452347	0.00412882	0.00380418	0.00594206	0.00700754	0.000289256	0.000126165	0.00211019	0.0104586	0.0651149	0.0164607	0.00159552	0.00190478	0.00878539	0.046031	0.101034	0.00266177	0.0862891	0.000879308
Antarctic_087	PS118_54-1	2019-03-27T13:17:00	Weddell Sea Deep Water	-60.8406	60.84-60.85S	-49.5917	49.59-51.43W	2200	500-3221m	240.295	208-250	66.11	58.8-76.5%	34.648	34.59-34.69	-0.3445	-0.41 to 0.71C	-0.1116	-0.112 to -0.082	-2689	-2689m	10	57	1113041	4914	0.399892	0.00105836	0.000530079	0.000643283	0.00600247	0.000606447	0.00599439	0.0131451	0.00600068	0.00257313	0.0005184	0.000342305	0.00545982	0.0233082	0.105223	0.0200954	0.00278786	0.00206641	0.00596025	0.0867991	0.11105	0.00319844	0.116553	0.000677423
Antarctic_088	PS118_54-1	2019-03-27T13:17:00	Weddell Sea Deep Water	-60.8406	60.84-60.85S	-49.5917	49.59-51.43W	2000	500-3221m	238.682	208-250	65.74	58.8-76.5%	34.6495	34.59-34.69	-0.3009	-0.41 to 0.71C	-0.0387	-0.052 to 0.011	-2689	-2689m	10	103	1367875	5958	0.517808	0.000747144	0.000356758	0.000331171	0.00570008	0.000332633	0.00650498	0.00906223	0.00910902	0.0121188	0.00064772	0.000228091	0.000774925	0.0223324	0.134307	0.0189549	0.00221731	0.00189637	0.00388998	0.015587	0.0818518	0.00220707	0.104874	0.00051686
Antarctic_089	PS118_54-1	2019-03-27T13:17:00	Weddell Sea Deep Water	-60.8406	60.84-60.85S	-49.5917	49.59-51.43W	1800	500-3221m	237.616	208-250	65.51	58.8-76.5%	34.6506	34.59-34.69	-0.2682	-0.41 to 0.71C	-0.1116	-0.112 to -0.082	-2689	-2689m	10	84	1330709	5611	0.346007	0.000829633	0.000257757	0.000374237	0.00853906	0.000601935	0.00831211	0.0101375	0.00595998	0.00408579	0.00106485	0.000571124	0.000601183	0.117524	0.169032	0.0123994	0.00351392	0.00402041	0.00306829	0.0344824	0.0940739	0.00281579	0.124449	0.000792059
Antarctic_090	PS118_54-1	2019-03-27T13:17:00	Weddell Sea Deep Water	-60.8406	60.84-60.85S	-49.5917	49.59-51.43W	1501	500-3221m	232.557	208-250	64.33	58.8-76.5%	34.6557	34.59-34.69	-0.145	-0.41 to 0.71C	-0.1116	-0.112 to -0.082	-2689	-2689m	10	62	1340586	5499	0.203133	0.00230795	0.000394604	0.000322247	0.0121432	0.000766083	0.00753402	0.00714687	0.00685894	0.0115614	0.000734753	0.000736245	0.0017	0.181039	0.223974	0.0131398	0.0059847	0.00915644	0.00403704	0.0244229	0.0667149	0.00291365	0.16701	0.000938396
Antarctic_091	PS118_54-1	2019-03-27T13:17:00	Warm Deep Water	-60.8406	60.84-60.85S	-49.5917	49.59-51.43W	1201	500-3221m	226.563	208-250	62.97	58.8-76.5%	34.6625	34.59-34.69	0.0338	-0.41 to 0.71C	-0.1116	-0.112 to -0.082	-2689	-2689m	10	110	1711974	6530	0.202284	0.00395333	0.000671739	0.000258766	0.0152736	0.000184582	0.0163992	0.00662452	0.0107729	0.0181329	0.000439843	0.000248251	0.00116883	0.062536	0.181023	0.0211183	0.00871801	0.0263076	0.00510288	0.018943	0.0575032	0.00370858	0.289874	0.00144979
Antarctic_092	PS118_54-1	2019-03-27T13:17:00	Warm Deep Water	-60.8406	60.84-60.85S	-49.5917	49.59-51.43W	1000	500-3221m	220.071	208-250	61.45	58.8-76.5%	34.6697	34.59-34.69	0.2093	-0.41 to 0.71C	-0.1116	-0.112 to -0.082	-2689	-2689m	10	32	1076689	5906	0.133611	0.00624136	0.00315597	0.00035572	0.0126434	0.000226621	0.0146755	0.00868217	0.0112521	0.0415431	0.000369652	0.000608347	0.000521042	0.0380741	0.216665	0.018959	0.0120731	0.0253592	0.00509432	0.0185467	0.0482331	0.00260614	0.313392	0.00108295
Antarctic_093	PS118_54-1	2019-03-27T13:17:00	Warm Deep Water	-60.8406	60.84-60.85S	-49.5917	49.59-51.43W	751	500-3221m	212.002	208-250	59.61	58.8-76.5%	34.6824	34.59-34.69	0.4653	-0.41 to 0.71C	-0.1116	-0.112 to -0.082	-2689	-2689m	10	135	1320099	6298	0.145493	0.00819787	0.00403076	0.000530263	0.0102348	0.000621166	0.00893948	0.00383305	0.0123703	0.00988183	0.00100599	0.000838573	0.000938566	0.0305636	0.185911	0.0276388	0.00513446	0.0298106	0.00339596	0.0207166	0.0635877	0.00221726	0.329331	0.000691615
Antarctic_094	PS118_54-1	2019-03-27T13:17:00	Warm Deep Water	-60.8406	60.84-60.85S	-49.5917	49.59-51.43W	550	500-3221m	216.527	208-250	60.82	58.8-76.5%	34.6675	34.59-34.69	0.4296	-0.41 to 0.71C	-0.1116	-0.112 to -0.082	-2689	-2689m	10	242	1166113	5886	0.0799236	0.00700447	0.000329299	0.00464878	0.0141762	0.000776083	0.011829	0.00292081	0.0300211	0.00552691	0.000728917	0.00290967	0.00374749	0.0404703	0.34866	0.0188198	0.00697874	0.0288025	0.00498665	0.0161425	0.0671076	0.00230681	0.243546	0.000800952
Antarctic_095	PS118_54-1	2019-03-27T13:17:00	Warm Deep Water	-60.8406	60.84-60.85S	-49.5917	49.59-51.43W	400	201-400m	227.113	208-250	63.36	58.8-76.5%	34.6303	34.59-34.69	0.1815	-0.41 to 0.71C	-0.1116	-0.112 to -0.082	-2689	-2689m	10	80	1335679	4863	0.0170161	0.00190315	0.00169726	0.00398374	0.0264075	0.00121886	0.0175506	0.0044891	0.0214251	0.00199823	0.00249686	0.00331741	0.0012488	0.0468092	0.435465	0.0108065	0.00991481	0.0369789	0.0103955	0.0173635	0.0631207	0.00388641	0.18489	0.000974785
Antarctic_096	PS118_54-1	2019-03-27T13:17:00	Modified Warm Deep Water	-60.8406	60.84-60.85S	-49.5917	49.59-51.43W	200	100-200m	274.184	254-280	74.15	58.8-76.5%	34.4723	34.47-34.59	-0.9395	-0.94 to -0.77C	-0.0904	-0.112 to -0.082	-2689	-2689m	10	107	1839824	4333	0.00554727	1.52188e-05	0.000549509	0.00386396	0.0423296	0.00662998	0.0301741	0.00206868	0.0158667	0.00189801	0.000238066	0.0034699	0.000462544	0.049159	0.455808	0.00492982	0.0253709	0.0383162	0.0235898	0.00309975	0.0214222	0.00946558	0.178193	0.0143883
Antarctic_097	PS118_54-1	2019-03-27T13:17:00	Surface Water	-60.8406	60.84-60.85S	-49.5917	49.59-51.43W	41	40-60m	331.16	323-336	90.96	77.8-91.0%	33.976	33.69-34.11	-0.2347	-0.41 to 0.71C	0.1251	0.125 to 0.365	-2689	-2689m	10	178	1669974	2889	0.000879056	1.13774e-05	0.000150901	0.000400006	0.0252705	0.0143924	0.01019	0.00235812	0.0294897	0.000255693	0.000120361	0.0101026	9.40134e-05	0.1659	0.624228	0.000205392	0.0400096	0.00812228	0.0128367	0.000129942	0.000517972	0.00329287	0.0247142	0.0022659
Antarctic_098	PS118_59-1	2019-03-28T03:04:00	Weddell Sea Deep Water	-60.8505	60.84-60.85S	-48.1965	47.90-48.20W	2566	500-3221m	244.764	208-250	67.13	58.8-76.5%	34.6467	34.59-34.69	-0.4616	-0.76 to -0.42C	0.0105	-0.052 to 0.011	-2632	-2253 to -2632m	10	56	2283209	7415	0.15882	0.00918006	0.000687191	0.00101261	0.00416212	0.00106166	0.00256744	0.00540029	0.0262376	0.0096579	0.000234757	0.000311404	0.00632356	0.0272091	0.10069	0.0338208	0.00250525	0.00303301	0.00251269	0.156877	0.170171	0.00314864	0.158935	0.00143876
Antarctic_099	PS118_59-1	2019-03-28T03:04:00	Weddell Sea Deep Water	-60.8505	60.84-60.85S	-48.1965	47.90-48.20W	2401	500-3221m	242.904	208-250	66.71	58.8-76.5%	34.6487	34.59-34.69	-0.4084	-0.41 to 0.71C	-0.0811	-0.081 to -0.069	-2632	-2253 to -2632m	10	56	1915973	5958	0.302096	0.00893906	0.00187007	0.000990097	0.00499224	0.000822037	0.00953667	0.00619737	0.00824907	0.0107016	0.00015971	0.00018685	0.00863373	0.0168525	0.0755945	0.0188531	0.00193061	0.00293115	0.00232676	0.133364	0.170161	0.00420048	0.121439	0.0014661
Antarctic_100	PS118_59-1	2019-03-28T03:04:00	Weddell Sea Deep Water	-60.8505	60.84-60.85S	-48.1965	47.90-48.20W	2202	500-3221m	238.676	208-250	65.74	58.8-76.5%	34.6513	34.59-34.69	-0.3012	-0.41 to 0.71C	-0.1116	-0.112 to -0.082	-2632	-2253 to -2632m	10	124	1905955	6010	0.343012	0.00241664	0.00112332	0.000722472	0.00691097	0.000462235	0.00513601	0.00454051	0.00953328	0.00834542	0.000253941	0.0001595	0.00204727	0.0106729	0.129942	0.0244927	0.00186258	0.00358246	0.0026795	0.0509298	0.159114	0.00492719	0.126853	0.00109237
Antarctic_101	PS118_59-1	2019-03-28T03:04:00	Weddell Sea Deep Water	-60.8505	60.84-60.85S	-48.1965	47.90-48.20W	2001	500-3221m	236.29	208-250	65.19	58.8-76.5%	34.6532	34.59-34.69	-0.2405	-0.41 to 0.71C	-0.1116	-0.112 to -0.082	-2632	-2253 to -2632m	10	101	1674510	7643	0.289604	0.00151925	0.000464614	0.000398923	0.00697458	0.000311733	0.0109184	0.00942425	0.00696263	0.02405	0.000667061	9.4356e-05	0.00115795	0.0183833	0.141082	0.0401389	0.00168646	0.00393787	0.0024867	0.0443819	0.140202	0.00459896	0.142806	0.000963864
Antarctic_102	PS118_59-1	2019-03-28T03:04:00	Weddell Sea Deep Water	-60.8505	60.84-60.85S	-48.1965	47.90-48.20W	1802	500-3221m	233.063	208-250	64.43	58.8-76.5%	34.6555	34.59-34.69	-0.1672	-0.41 to 0.71C	-0.1116	-0.112 to -0.082	-2632	-2253 to -2632m	10	87	2276769	6503	0.136194	0.000678154	0.00057933	0.000602608	0.00689091	0.000356207	0.0107841	0.00933911	0.00811457	0.0248668	0.000560004	0.00019677	0.00995578	0.0405333	0.198191	0.0249138	0.00159524	0.00369427	0.00274819	0.0795601	0.181603	0.00629489	0.167919	0.00114724
Antarctic_103	PS118_59-1	2019-03-28T03:04:00	Weddell Sea Deep Water	-60.8505	60.84-60.85S	-48.1965	47.90-48.20W	1600	500-3221m	229.325	208-250	63.54	58.8-76.5%	34.6591	34.59-34.69	-0.0807	-0.41 to 0.71C	-0.1116	-0.112 to -0.082	-2632	-2253 to -2632m	10	103	1590629	6953	0.172723	0.00607684	0.000579645	0.000410529	0.00726505	0.000238271	0.00287559	0.00389343	0.00944029	0.0109259	0.000193005	0.000221925	0.00572667	0.0472247	0.234651	0.0348919	0.001771	0.00620321	0.00249838	0.0275778	0.131285	0.00823259	0.212823	0.00104613
Antarctic_104	PS118_59-1	2019-03-28T03:04:00	Warm Deep Water	-60.8505	60.84-60.85S	-48.1965	47.90-48.20W	700	500-3221m	213.305	208-250	59.93	58.8-76.5%	34.6772	34.59-34.69	0.4408	-0.41 to 0.71C	-0.1116	-0.112 to -0.082	-2632	-2253 to -2632m	10	237	1859240	6181	0.134741	0.007424	0.000593253	0.00703137	0.00675545	0.000896603	0.00825714	0.0138815	0.0129838	0.0165923	0.000506121	0.000995568	0.00206106	0.103415	0.194754	0.0366252	0.00100148	0.00797207	0.00103644	0.0127165	0.0694553	0.00224285	0.293196	0.000672856
Antarctic_105	PS118_60-1	2019-03-28T06:08:00	Weddell Sea Deep Water	-60.8515	60.84-60.85S	-47.9009	47.90-48.20W	1599	500-3221m	229.725	208-250	63.64	58.8-76.5%	34.6575	34.59-34.69	-0.0905	-0.41 to 0.71C	-0.1116	-0.112 to -0.082	-2253	-2253 to -2632m	10	301	2049512	7476	0.132786	0.00297241	0.0020883	0.0227459	0.00846885	0.00122029	0.0110129	0.0347512	0.00622441	0.0261038	0.000589897	0.000244448	0.00304951	0.0940238	0.124703	0.0260394	0.00135154	0.00643324	0.00178482	0.0372869	0.142873	0.00691384	0.174321	0.00098804
Antarctic_106	PS118_60-1	2019-03-28T06:08:00	Weddell Sea Deep Water	-60.8515	60.84-60.85S	-47.9009	47.90-48.20W	1401	500-3221m	226.511	208-250	62.89	58.8-76.5%	34.6599	34.59-34.69	-0.0037	-0.41 to 0.71C	-0.1116	-0.112 to -0.082	-2253	-2253 to -2632m	10	138	1795144	6742	0.141995	0.00363592	0.00439742	0.000601066	0.013722	0.000712478	0.0480407	0.0120553	0.00501687	0.0356707	0.00021781	0.000195527	0.00332898	0.0301519	0.126016	0.042142	0.00211181	0.00781943	0.00224105	0.0281337	0.134593	0.00846506	0.198851	0.00149347
Antarctic_107	PS118_60-1	2019-03-28T06:08:00	Warm Deep Water	-60.8515	60.84-60.85S	-47.9009	47.90-48.20W	1199	500-3221m	221.16	208-250	61.62	58.8-76.5%	34.667	34.59-34.69	0.1265	-0.41 to 0.71C	-0.1116	-0.112 to -0.082	-2253	-2253 to -2632m	10	322	1663675	6571	0.0938567	0.00444137	0.00213804	0.000288518	0.00616467	0.000394308	0.00494748	0.00521135	0.00561588	0.0574307	0.000330593	0.000146062	0.00495049	0.208511	0.137684	0.0241417	0.00149609	0.0065758	0.00147024	0.0295412	0.0641868	0.00436564	0.241984	0.000667799
Antarctic_108	PS118_60-1	2019-03-28T06:08:00	Warm Deep Water	-60.8515	60.84-60.85S	-47.9009	47.90-48.20W	1002	500-3221m	218.698	208-250	61.08	58.8-76.5%	34.6693	34.59-34.69	0.213	-0.41 to 0.71C	-0.1116	-0.112 to -0.082	-2253	-2253 to -2632m	10	125	1660646	6928	0.135532	0.00613857	0.000233042	0.000352875	0.00787344	0.00064493	0.0012176	0.00114112	0.00700992	0.0766846	0.000381779	0.000175835	0.00299823	0.105839	0.158301	0.0377925	0.00140487	0.0111119	0.00155482	0.0288839	0.069694	0.00453378	0.2871	0.000847863
Antarctic_109	PS118_60-1	2019-03-28T06:08:00	Warm Deep Water	-60.8515	60.84-60.85S	-47.9009	47.90-48.20W	760	500-3221m	216.179	208-250	60.59	58.8-76.5%	34.6704	34.59-34.69	0.3485	-0.41 to 0.71C	-0.1101	-0.112 to -0.082	-2253	-2253 to -2632m	10	164	1587167	6982	0.150227	0.00758899	0.00035283	0.00035157	0.00733004	0.000642654	0.00130043	0.000785047	0.0111677	0.0291576	0.000301166	0.000393783	0.0102926	0.0767512	0.172477	0.0385252	0.00220078	0.0234103	0.00139809	0.0165124	0.0782262	0.00344261	0.300976	0.000754174
Antarctic_110	PS118_60-1	2019-03-28T06:08:00	Warm Deep Water	-60.8515	60.84-60.85S	-47.9009	47.90-48.20W	599	500-3221m	215.288	208-250	60.45	58.8-76.5%	34.6699	34.59-34.69	0.4184	-0.41 to 0.71C	-0.1116	-0.112 to -0.082	-2253	-2253 to -2632m	10	123	1799301	6532	0.117616	0.00259601	0.000111154	0.000157839	0.00645584	0.000495748	0.001435	0.000628022	0.030055	0.0372478	0.000887567	0.003423	0.00223642	0.0685116	0.24558	0.0279798	0.00406602	0.0154388	0.00139888	0.00761629	0.0547813	0.00209748	0.3244	0.000813649
Antarctic_111	PS118_60-1	2019-03-28T06:08:00	Warm Deep Water	-60.8515	60.84-60.85S	-47.9009	47.90-48.20W	400	201-400m	230.292	208-250	64.045	58.8-76.5%	34.625	34.59-34.69	0.0652	-0.41 to 0.71C	-0.0876	-0.112 to -0.082	-2253	-2253 to -2632m	10	103	2117931	5797	0.0283267	0.000906545	0.000167616	0.000478297	0.0151355	0.000460355	0.00547374	0.000880104	0.0213949	0.00485615	0.000703045	0.00226683	0.000981618	0.0359629	0.336462	0.0172314	0.00519894	0.0239394	0.00365734	0.0494837	0.168299	0.00460308	0.230926	0.000698795
Antarctic_114	PS118_71-2	2019-03-31T20:21:00	Modified Warm Deep Water	-61.0774	61.08-62.01S	-51.7743	51.52-54.98W	701	500-3221m	239.639	208-250	66.25	58.8-76.5%	34.6187	34.59-34.69	-0.1543	-0.41 to 0.71C	-0.1116	-0.112 to -0.082	-890	-234 to -1212m	10	121	1771180	6177	0.0746299	0.00141996	0.000169943	0.000193656	0.0372768	0.000779706	0.0192674	0.00453088	0.0145259	0.00659052	0.000932712	0.00447781	0.00909224	0.0609159	0.404289	0.0097483	0.00886132	0.0485704	0.00914193	0.0160277	0.0803295	0.00385957	0.131514	0.00126752
Antarctic_115	PS118_71-2	2019-03-31T20:21:00	Modified Warm Deep Water	-61.0774	61.08-62.01S	-51.7743	51.52-54.98W	500	500-3221m	243.171	208-250	67.19	58.8-76.5%	34.5989	34.59-34.69	-0.1685	-0.41 to 0.71C	-0.0957	-0.112 to -0.082	-890	-234 to -1212m	10	137	1497710	5062	0.0321631	0.00235359	0.000130199	0.000111504	0.0374639	0.000976825	0.0309239	0.00423179	0.0164384	0.00195632	0.00187887	0.0048721	0.00566264	0.0676299	0.464605	0.00887154	0.0101388	0.0317505	0.0111176	0.0116344	0.0842019	0.00418105	0.106568	0.00197635
Antarctic_116	PS118_71-2	2019-03-31T20:21:00	Modified Warm Deep Water	-61.0774	61.08-62.01S	-51.7743	51.52-54.98W	300	201-400m	258.181	254-280	70.835	58.8-76.5%	34.542	34.47-34.59	-0.4203	-0.76 to -0.42C	-0.1079	-0.112 to -0.082	-890	-234 to -1212m	10	122	1867961	5250	0.0123439	0.000215208	0.000183623	0.0022918	0.0487457	0.00198666	0.0315103	0.00420351	0.0162038	0.00309964	0.000478061	0.00534058	0.00105891	0.0734293	0.449934	0.00644392	0.0126234	0.0364815	0.0181797	0.0119199	0.0938735	0.00698409	0.102131	0.00284803
Antarctic_117	PS118_71-2	2019-03-31T20:21:00	Modified Warm Deep Water	-61.0774	61.08-62.01S	-51.7743	51.52-54.98W	100	100-200m	294.974	285-304	80.565	77.8-91.0%	34.349	34.21-34.45	-0.5403	-0.76 to -0.42C	-0.0577	-0.067 to -0.058	-890	-234 to -1212m	10	79	1724096	3767	0.00171626	3.07407e-05	0.000129343	0.000131663	0.0501637	0.00649442	0.0308469	0.000875241	0.0197878	0.00136013	0.000283627	0.00923092	0.000201265	0.116757	0.51658	0.000901342	0.0579335	0.0385396	0.0232359	0.000682677	0.00529437	0.00633085	0.0597322	0.00689057
[truncated: 28 more columns]
