# Supplementary material for: Water masses shape pico-nano eukaryotic communities of the Weddell Sea
Source: Commun Biol. 2023 Jan 18;6:64. doi: 10.1038/s42003-023-04452-7 (PMC9849203; doi:10.1038/s42003-023-04452-7)
Supplement: Supplementary file 5 — Supplementary Data 2 [file 42003_2023_4452_MOESM5_ESM.txt]

c4ab8825e1172b60badb62a1b1d5fd6813fca14a	f2b3d2edefe1356babe28a8d86eb0248fa2f397d	1895fbdf9719963bee6ca7cbc88bbf634f35f194	c708130a406e1e73f71db41905543b9afc1ce6e2	53c7be3a3a342882c367bf575bd14544235c1285	cd82ce5a6e59e15bcd23298807449eb97e456348	1d9845aaef05a1c21cd6814dc82205ab1614e9f1	7e448c9bd7d7cbdc58327894e3996c78b0ad1a98	e3a56c005f24c8ce786662b08666b4b58ca0feb2	6babc7a294d7230ebab4ac59d779297e1a0a6a67	fcb7baeb57eae975411cd18ef73c256e4032d84f	6ab9d1d2ce13e3498baf63858fc49695723a9d18	958efdcdd035174c077fb3e050e2fffadb5911e1	e782a8392eee696d433684ad0a568f9b107d5c5e	a5d2e7e34c931c53f6ba73a02737ee38500ccf9d	44f466b6bcdcad354e6dcf0e2646863d30b989dd	02cd73db581725b623655b1bbc78f4d72ada6f8a	135db5cd5a24aa0251871d0fd629b3f5587e498c	9a837db536d26a91ec001b3e1e8207007d1d917a	9945b4b6d4a3d1f7c25f4aa01209b79638c17a52	3274560d8c2e0475850e61d646d36c6264c63ed9	e48dcc687fb0a4e4290e902d3160ddbb2263ea62	da5043673d230ebcb973cd3f1927179c4c08312b	e5bccbb55f9750c4ca992d4d51a61d5c8231cdcc	4430719ecda09e59771eaf819701ee60bf45742b	08cbf51cfc80d1a028333dccbdb476ee9dc8d466	36215c7a690bf48a440d023548b1250e1f878fd3	df74657cfe6e63e01e63f647e96eed897c66d311	ed34f16e069b136b34a7c088f3344f11e280a056	79a566877f6103aa3905d437028523299199a358	d9efb7bc9ef0154a5347a3c7f9748cc1bd380a34	b0d9cfa163a58987c9d5eee6fe4b30142ffe1a3c	f886ccfa185679e031fe35235fbecd9291803184	e1b0da2955a269e46bfa73ff194ead83e817b598	eb5b9414a0e984b28acb6474dbfd2d0af992ba35	a709563417058cb3dae8d0ff3934798bb74ce65c	36f2ac3b0b4d9a9a66e1e5b084c49c25a0d135d7	2dee22864ceba1d3ccf191580db4d4a17138cf84	73127a1afe3a4b2d6497b160c95d5785e98fe964	92959f4ccff9d38ec4f55afb76feb73da746c88a	35fef582d78122047466e2ae28cbfcb0fc33ff78	636069bbd6213e0ce92514b3c931bf0cd2613581	17e3393a9abea125a13aa51ad3ab83065ba45a96	b90abbf7731dc4e4f637a5c51df810c279595eab	5c03f551d109a8bed40bbbe6192c5d8fe1eeaf93	52147317e66403343e23609c70c41401e3858595	947af35b4ea3c3d4587dbb60b2a8f895c76f4ae2	ed7d0b77c9038c4c02066d5ab62f47fec7a0131e	84002a88a2d80084baa736bb29096b742241ff77	a646616737704dabd9502d3aaf10f55213639cf5	9d6dded8b5bfc7362ce33c7a96b849b219a3d654	c0090c0d95c3b4a8233bb288dcd6839bb575faf0	0a15faf6f04436bb630d824d982d7ebd4ceb118d	52cc0946e22d692ce4def010c0ecc437dc8b8766	5a95ebf0acd5230bc44a4083f6b2923c0fc6a55f	99edcee6b5827b6e0ced6ad1d56616ee1434cc33	6e5663229a68bed237eda423cbb94d201a8a0759	529f8cc666c4e7edac580683db68332dd9bb9dea	e5dc964349cc9777930286887634979620be47c0	fffc70126df78e6c6cb375cf89efc6a27533765f	3402967cf59b9a2b0f74dae6c84c16626d94b3af	c436ce12741913debb176580282ce130fef465f4	93026e6b79bc65d3ea37fdb6e7a098fee6759625	88272e64f9ede7cd39186f3836905d3af8cfc4d5	b391e1f7d9bf3bb9b712ac4547e2e147e1de6600	f8647005e53e6ff3852bb8ab0eaac384aaa6dd6c	607aad69a2c5fcec74e15c64d25fac6a0477fd8c	8d022c9ea2ccae2b348a1623fa52e59c268c8838	95fa83d4bd33aa0a4766f4524e9e8e28eda712de	b3cc0a99e6151382823b2c0fabfe2f5fc52c4b6b	f75f8ee70476118e76479454c6419b8d4ed3b8ac	5a3c329ebc13bb0be359d52b09209c7feb84f96d	9a02360dc3a03b0a6c91dc3f95208bf338a3f14b	633d0a52842b1cf0d7204b1bc65d222cf3e8261b	1424d9dd40fff1972d91ffcc36224c497c5995e5	25750d8175bfa13e4b3734631f2fd3f77c672b52	8e44bc5b9ab30088b690177e39767aac13a03303	82877e63379f6bbc9fccf6e479e9b08254467ac4	d116c32004c95de6e6535258b566046a95080642	26440c2a84d8da669a808310d79a3a7a1e1bd48f	7ae5d762abac830325249734542408a818ed24a7	d8cb70d697b25b8d38e8e62658073742c2626b13	c24e23e420baf2291ebbd5657824431c8ac14c25	d130ded09595e8f97cf456052ae23e7f42335b71	115d25a1de64cf55c899c1c7e1460e681f80d7d1	42d2c195445b9dc54a4c82425ef73cf6be803dae	f1264fea76682470745844c846fc9e2203e80096	aa5078bb9ae261be4ccd11c5561d494cc17a542b	ce4d7d9cb6797219b7f27ade8533de4fb94c29e3	9e324d0b07da305e167766f88fb73ffeef6e2a26	1f7258ceba33aa85c0df50e088b310d3bae3c647	97118f03df1b945966ed50e9124afe33bb58e326	cbcc8f0bc4d14ab98317eee9dfa08b69f60fea45	d93c50bf0b9fa0366db2bb43105f0c0c2000fdc0	78c93ad8c3a50d224e353579157593c564855081	63fe3e820bd824fd0d752bd33b8052f844e9b0c6	7fb9edc5fbe06df2c016b24a1fb8a2f2b3db2223	2d2c47fc27076954b13029b52f5687208d7d1921	b9ab277e91414ec36f5d923912b4aaef1d8a6f78	27524cb801fff195747a4286fe0bf377cf95e664	f8e8a55ebc01a050df1d90c130ae782ac4cb8a8f	7c09ffe80ef1a5621273b288f7bdc3912250d4ba	0f0b98d05972a73de4c559ff4024abcb3ab7d39a	9cfe433f9c9b18d3678eb2733c253a88ffb58f8c	afb2a3471f8780f246db5fa1521c7ec91fb23063	2a76c8f812c9d45b2fe64d799b9186d3e7edb774	814d987336cdf8dc38542ee1473f1f53c780c969	9fa4e54369bc41e5c7b62c8672290e1b8081b6a7	de9fc012a167a7b21e85801328190e262fb566bf	2627549916b8a0df326e76772d226ea1c5239ab4	87bb26714984ebb3cfadc5e874f0a1521b799f82	8396af4d1b5531e9705387d52d98e958fb376de0	d3f8899bdf7c084b0d13ebf7427070e43efdd37d	c089755c32d7023992cbc4ed0020f33e32a3a412	e72485343618369d892baa62b74ee6a81a82f6b4	ccd82a760bab5ff859befa9d950ebf4181d80d74	19e72fcdba95ca80254b383740413b561ca658cf	11b39aa9a7dbc48852bc3ff5a6ea53f84352dc2c	2087e82f06db9ead1e825ad90393adfcaf72cd10	499590dacb57e6d4e189f77cc7888893c0648642	42614ec32d6b7bd699b4ccdd576217ec7bbef161	12c13568e9abaf5b7b11ad6b6896ac39ebb3b978	ae3da786a0451ce0f25f7b3816cad4dd85bd1ab4	ea56b327a386b09e746264a77f1601218426cf08	8c18283342660dd5cd36d94526f4ae60bae778df	09f0b8c421a17b7f87111d554735d478af1c49c3	a5b8be1f44510520cbdb9498cf5842aaa77d2c10	93ea2747f5a3cbee4ffda130a57b2cddbedc0352	78b5d156b2df5d440f57b0a6298b9580b6817a71	22c86bbcad50c2b9abbe7a384be6724980a1d401	b4ba599bc658316c0c51c97f53876cc818bacd91	ffde3602237dc30669f34878e7c728eaeeb5df97	3ccd41de1c22c0fccf1ceb5b21d12821fb965a17	e7f25a4e8eeee2ea6ab94a5acb4690605516200d	4655478f2fbdcd090476b4828733979ae9b729ca	31f23434ec4e450de9c7bc07b78ed62d0c627aca	26154d18a42964e95dff8dbe57827f2adbab374b	859af3c5a7817e1bfa1576ff244fdac7d273c6ce	dd9535542089d364efc46663161b90de4ad5a9a7	66fb8ac0ff80f6bc09dd9363e2bbf7be57fcd801	49579b1374caedc889b9c62caafa99f5d4bb9a5e	24c27e7e514cf0b3b652141c6100d78348617c57	4f9a6461889234ad00c2ae6fd36694f11717e6ec	f47fb5cd94409d2b2c502f4d16fe00213593a9be	187a4a35028dd349caecb5a9f23b426642b43c24	59c63122103a4c6a1f78b3cc2bbae5b4fb80386f	8329d0f08a9cff5145730025e1febdfbdc4b3dba	14f9267c1320b4bb544eb5162a6579cfaa79ec36	d6730ccb5a2a57453fdb83d571b9d8e07e60bba3	03b7d4936ae796daeb60932a6edf610b3c3b2059	1dff2606f87211ae6fb2d8fc87287d0393f927d4	3594e3273984ed191184e4cef0e9a37dd9ad2866	fa0e48c9b8c94fa0c518cdc600b6d427481371ed	cd0b155c4a564b25ea7a3ee0002484e6fdf39b64	6cd93f87d3d20d6e27d3c4716b6208d6d68eeaa8	023e9503d754fb8f70c969836499a27f60139d98	8bf4253589d631dffbeb6669d9a842c4bbaafb8e	ff3c04b9318a8b20407a78d521be4898e191a9df	5c64fcefdd249492e585a6509584169468d04342	21d601fad6be6f83156168f15af8159cedab626a	934e6bfe54624dccdf3ced2537a199f718dbef0b	6b14e037f894dc027533b305ff63bbd865c146c9	1f88207a818cff782f5e52e0f647012d19921d6a	d6904ab9dd2fc04fa1b6929601613d271700a702	0dc9a326943e1578071e9870223c09cb89dab8d6	8185f9c73e80488804976306b6554eea7662f324	e84d3658321ac0e827fec2fd8716a7beaa40568a	ae73c8059cb5942655024ad2651cde5e57fbdced	afdd147a96bc06fcc9bf8f7ad079a325d850d96d	ad29e67904230c81dda5ecffa4d7f6c874615530	4caf2789ff7397f8452d6a5904f7810e553977a1	f256ca596f38c8fb9b8d58ed85d367d7a28bedeb	20a4b1859d82a5eb72e99e5ae3db6c5ab3a14a14	ce0103d19826540ca32aefc1371deeb55d22435c	20ca6061d445f272d95acb1e408a967387150e9b	4144431ee0bcad2b3fba714374b45dada36041a7	f043d9d9e2cc1ded69deed420f98b2d5ea97fd4d	ffab5a4e106e0425277ea9e428784dda0f724b0c	68f3f0561f6655d9274fa41888839fad1bc65b86	fad4ad200e20a79374012efaeeb01e6f0e7ef1f0	9c442c36dfeebf06530a6e7b8682bfe013727b7e	e7b4b413813022311603f4bb123f83249c90a3ca	c43fe7e6e449156afb6904b195909fcb1ca83637	ba6fc7912ed5eef19b0eda8a0a0586702a33a5ac	e8957adbea9aae529f58f60e6176386ff2a834ca	ca611ed25e8a250ccf00161eec1f5bd39f035e16	91290b2c35a7cbb011adc2b7d9060783527049e4	9bc5ed6043878eecaa17be1209e3dcd1bf661a2b	ddb3e9d73076ac1771d7d69b8a7ee6e835bd89ee	4eacac7a5632883e31c52bb0bd585e477d01feac	aaec33ebd70287f0a315066cf8cdaf25ae1f033f	d67d0feccc8bb94076a3e631ae80b2a4bfa26313	a964095f49a0b103565d2bdbb15f615578bfe164	567ab34ffdf669d001b6b2dd033a8118fe15483c	bac39143f2741d64ccd5f0d2f2fee251d0bcb65c	a1beeeac1e4169147f65ad6324088594fce31d01	c03a9784766edaa46413d96d3d47d284a254622d	231b3f9b8b8987b2e0b4e12dde463ad70c15b8fe	5d3a209d568ac13ab4731b6e5761932392bc2acf	d4bc206738ce7af2587b94d477c9950ccaef86b4	a00e3ffb6209d9c09d1393874987557ad9b6d0b1	8578ef546caa210071275ae4a4208de8c661a3a0	924595718ba7374bcd494841f8bb59de3df7d228	c0e843bdc579ceaef448648fca56807bf297bfe8	5c662fee3f51bc82112e96db3fc015e9c74ec7b5	d84d89712981213b3e3304da76b149b1151f85cc	59178c7ae0218528c34c86a96b1c94002318c30b	30a18ab1aa7f570ccdd42ab5f783d309cd4e7761	b680c3db75fcda4fea768467912a757dcd84c1ec	a5d0254215e838616ebcb3c76e66098dd552b9e4	8795b47b95f6f4179fa88d2163fc2abc7775cc28	fd2be7895e679621b1a6b988676b15ce668a6b83	b15771a9e6b9825f15b7e4594b63b17e1a269067	540e90967acb67232dcd01159e76c6bc3e9e3710	f07c546955a5786ca01b6ce5e32447dda3fda5bd	2561fa0ccaf815708ca71e7e1048a100f2ee1f41	55f0c8c39d35c909b25873fefa63192fa6fb1703	015f7c0bc50c118229221b15a0c862b1a9548fab	e8056001f8ffedec755fc8258e2765d75e31152b	af6facfabdaf024c75cd3e44de09a46deabb7e87	b3a68385a6227db81723fb57fc59c5ce4624e7c7	a76ef7094fe88c3af9c6209eb339acc53099f1e3	89237f0bd607b7251a1ff894020fc528ca8a7235	045c019bce82239ad07fc4adea72cc1f5fbe70eb	68fc24cf54985a5f98fb2096ec090e70df5b880b	99df56110c75887050587d787bef9b7c3825d72f	28e33e3833f3dc4225f35a94839df3b78b2359ba	38f9eff929d4bb39eb07f311e8180eefa2cf6b85	a1a61213a3dab1ceb25ffb317875aabdb5343e37	5ad8053cadf282aa8be6955993aa307f3f981fce	185ed9f1b29047644ed6a35177a0097f4c6d2a9b	7e31ff70e386c948634a970a68c266d40f4400dd	bdcb17157d2841d535014a4570b2a7b2a86deeb1	4376c1587920ebc4fd4458a28505174dd6e1e35b	ea0090055a1ea9d12930d519cad6dbfa4f7420df	41b2f183e8e333d4330f0f9a8aaecc1d7ab5ee44	7fb7f531fe8420959b7864f37174ab5b148050db	6d23eedc0dd2bfe835a72bd308a86912bbe51a36	e1b1583148be9617db9eeca9dddc795420b7bded	c1ad2ecfc79094efad50de56d175b4f28f26019a	b9aba1c4866da929141778f063608ab3acc35a0e	a1b32acc79f11ea84a742be44e0ba249686696e6	2cf96dc51f8364d0e45747cd64d121366e727341	86531d806e4ccd5a89cc3865d8eb122e296529d2	7ac9954ae1db2c83096c2201d01056f5a7fbd5a6	8c2b080fb9295b3cf1128f432653adfa476e7418	5d1d6cb3b804101d65ac425543f757aa5b407a1f	60d159d1516ca524eb69e4d1a7cea6a643d1aa20	f16a63c341b450406c08781747725e57dbfb6183	14f7870a9a9b247ba1525571ebfb34f573300462	2ef3d0302c644f838761dbdb001bf75744cd7d94	f586ffa0ff8f8a4951a8436112f64db451b99b79	a3e41748be6eedc14e3aa333b17cead9794e812e	63940a9fd6319d84b9199b711ca9039661928966	fc6343490b0577598aa56b473eeb98ba60a6a4de	308052f989607cd671e34228c3165cf9ee206dec	a04952719120a80b5db98b043a10e24dada2266c	cdd3b50fbf53853a22a7e1ac98f6f1543bba5101	678680a1dff6ad1a2063c1ad8e94bc333d43bfaf	c4a58f73ce925aa4e7e02430f3f7382d9c658f27	5871fccb75cee687b528237bbe9a516226d69ad2	47bb78afa24b33e863a9cb292a3b292745f4ef74	25c7f362b5eec833a0ce537785b18d03c43b5776	f9d5781faf90ff5d06008c8d0e074a978cd6d442	9aa79cbed6e8f22cf564622be015839ed984805b	b7f26aa7fe63b6c58051ce167f028e8ec0250dc7	20fa88d9ea8365310f2123baf448af8492f38ad2	c2349c9ca93bee4eac36480cf331431e5afe293d	d60ac6159715dd0a1312f3aba1897897ce472c88	ca5ba2b726f8eef64b83a93f80f4ca794c417fd9	d81f0f98874de65c5089a2870167226e1e213c70	6afb6614c47d4487d4ccd8b1897e6a1b72ce0b80	6f4eed004ac74fba9714716ba94f89aea35e3f9a	6add57d12239a789e2ed9312f0edc41b4ffd5935	317d678fd3d23c7a33f8ec31656454edbc787eaf	f7133e47a826b765b133d771b5ecc3fd8aac17dd	b39c557ecae5535573122cabc8a6e255543017b1	9531936a55e3e792a746e835bd386fcbf6a16e51	ebfd7052565f4b9553b6869280370a47c9830fb9	4b7c40403aefeba91d2069119c815c43435aefda	0216eea5e97c4db3f9614bb97ddb92be9688e01f	4a9a2d19b2163ed88c170f76ec736ccbed4e932e	e68d65bf8eee4bffc82c0f6d52561eaf663a96ed	96a4e44373024025ef4f289ca48d4e7dd47d9f43	6bf4109ceae3475c5b7e5a372f261560562a3a00	1614b9394d5c6c25f597ba616a00bf2f1bc1e1b8	382a3c6b1c13e8b0c77e48957727e54497d0a8f0	eed17394c2c876fa0a8cc1bc3ed05bfe657ea3bc	83943d878b152b477f8b325c24089e3f3f0a9f2f	7bde2569b4977e2f8819f8f2f04ce0cf6f6e0a35	66e53e2b384aca24b98f195147fa34066f66ebe3	2e3774746a6d0987ba4731dbb584da90c04108a9	99116f0fecaebaa536db477ca95bf00914c54dc6	d7d0a8bfc1eee36ef5d5a56607faaa1b8a4ceade	1a6edecf4629dcee7368f3634eb50cc82983d452	5426e031888d1dddcee0ef6f614e31a5ca2d4cd9	5bd61877f9b3474d62770ea877c98b8999dffb6e	ce40558a7000f1e0817787f058ca334c2280d844	fbaf8b5d443a04b06a716e8c1380a73ec1700264	5ab31697f27006f500dfebebc195e7207c0e1aa5	d717940e49c0bd8012e4bdaf87d556267e90a0ad	03b7ab74987f5d0c73df1085ddfe2871185da83e	0eb254d1a03a137b27737db0e7472825bf4bb395	aa56fcb8f17fd28d5874717ebfc903a230f3ae36	bed7079177dbeaa548974b3998b821e431b924fa	ec704c8084105fa9e288925d98f17947eddb3d7c	c9c07d0582f7c499cd9b36cbe1e8436ea0694b5c	d71a7ee68aba39933bfcbd20737676a7fc5bb03e	111e47261bad0b0a332dece92d67de1da27ed743	2501a6239c28f92c974576cc47ad283c49c96703	43c2f36865ca69e00b7540faff8eb008c3e2424c	e6210efc2a57e9487adabb68748c28a7d93028c2	a2b09b5be2516bbfd674525a2a02762cd4000be1	222e7a7cd4829559e9db9586ef15703a893471c4	821439b34707641c0ceb66d5c578c1288ec560eb	0c9f1e0edc5bf1c347591fa814ca18afebde6541	c93ca30a66e77a7fe11b83dd27f3ee1fb56cf4da	bfde95b6c3b4e7341768c7127a2738f7e7bea4ab	031ea810b70e8bee244b890fa15ab10c038a6adb	0c2dfda5281302a4ad58ee4e336e4383a7963d6b	f879311433dd4db121096540b69a7d5b28dc2935	abaef4883a4e56a445682616280d499668d7691b	6445f7d09598146b72acc367c3d49f44e9d629c5	88492380bc52f43ff66932e58a20990ace436885	09cc740e97b1290d18faae88abaf74e8e0a235c3	aac2fb97004d6a21a3aed79c06045d0684fee64d	3ac5bb6d37fc630b11b8caff9a6c37a2dd96a373	0373cee4fecbf4781240d647b3b1cb767c94a556	ce8f9d7e5ff7a5904d1d36e761324c473fc65aed	461aab20cf95877a3ec56c7142e856f80fba6b1d	977232ceb59bd78c234d19b88402391cf3fb419c	7c462749e839ca89de439d0ac9bff5738f2c8db5	acad2a9cf29d20b11647ee21417ee89229629b5e	f6ce7564b57f76a99867f985771855f652773f3c	5bee40c2ff72f79d12c040f4b0233760c622148f	1ea29b1864034d999546c268a5f0392f88422377	9c7fb35e18cb7c7e48020d7f2783d7e83a29bf3a	1c45f8b14262deb60ac33811b6073abab0961930	8cbe66ddaa7a3639cd2a72444616fa12506da7a1	cbe099542381dbf46c3ae8307eb2501f147aa038	63230bcb510b26aa8b693959125857a49dcdbe14	de3c24143f0e074c4b65dbee634d1f5612bbea5b	12ebe1217e2616d2f4d3d0c4434a4d9cbeba2031	745f0464594c5f049a2b4bc5d71185d4e8f41016	23ed8dc39303f9388cc4882e30c9b80d489b7060	634b1603b5237d531ba52c25d48343f55ed80421	ca6c87767116e180206d453a6208a0776d74ed9e	2b82cf94633d43b91954f030586459205fa88350	81ce90de7384c53d910f0377a6562bc276158b26	936d527fee7d50b8d6a0c58b0e70f81319f32b3a	52cf0ba68a189ab5d16c6ce8572fb4d4c235ee0f	adb3f4452f4b49285574f0b3e17459b23e13e7c5	7281ec8d23bc3c0968540a53d4829403090dbfa4	2809f3d5ff407ab487a6a2e2be29a939f747ea4a	85cd10cc00d6277c6d8b05c20ff6b7a920824c8e	f4a2c42a3a20c1dc3320c20883386a985cd9eba2	58df43343a20e88dbdc12c171e1d5e88df0b8b49	25376c8f3180d5cb1607d52cca56016aec5637dd	d971e97e8784b51705af9b98ce014e24534e8b7f	c5d10cd562ec87d984eb080302ef76ff3512da49	f56aa829902d31712b29b9aa9457c15c7d14ace4	16f53300a74f51c63a0fa003d3b90763230e9f4d	26590da44643e129926af7a68449c3b0d13a3de0	99161efe5597cb86d10d722f0d695c6c7362d0e0	ebd5c66d48efabd5536210bb9aec9b9370d94698	646a18d0599576dbdc5ed669095a3f4f96da1006	97172fc0f1282d3b1c29481584d632f3dbe416b7	cd57ffdf02012ecb58d38d9f501007fd4858f7d4	c93fc35795b6b2d202f82cc8f5b99e79fa627a22	0fbbaff810e27c377226feefffc23c5ce703d92d	74002ab36700b9bd62d6748ff3ea3ffd5511200f	02de9f37c5332bc302fa23114663704aed6e1231	715dd1b3adf3e119e9549fb97033918b7996de40	d0c3d2e27847f64144aa85a1fa04a655f567e914	9930845c707f55d43537f16d9753c48b44f4852f	f09cf205a1c16ffb1efebe750decece93abf1c88	598e5b3af1be4f26e2c8a92008a840cfdb1c85f9	51893add06406666d9eafac103b2d4a55c1b8e85	d68baeb5bf8c5d046548d70f1dbc0b98b404adf6	aeafb6697e312b6609beb90dde8550944854de29	8c5dcc93f9b051bd88b37fbebc431e479a45df9a	09ba1f08eca49ba4fc78130091d15a1baf93205f	ebee057e6891c6f088a9d1f11b1f682668899078	3cf56d280b33df549690fa88f6db9ceb313ed9e9	0171629fcfce59c18313e9513b466f0e5b1aa54f	3aa510653b0d168b466393379dbee79687e18b6a	a3db99a0f02b68e4284503f60a687c4753324cee	0c0be1f827ca1b7045fb1d80b0008173f18b52aa	58ef4ebce971f69103451be2f8b8189a82ef8769	ddb5728036e29672c9cfe64c13b35f9b884b9f02	c45e1a6d2885b2855ddf04e369128d6ec5e099dd	5cc552a2c75f8d7c15357f4c4096324dfc8fb526	b766e0ab405f3ae178cdd4f9ad75cfed6a5ef71d	8bf251bb370e18d799b9b82fdf13814e9c1a8e21	3223a6b469c047e6e1eb77e83b36c720be8cda4e	f30ebba32756dfada920c16729b282c024e90aa3	38e92bbf82ce2747e7322b98a2bb258c2902e6af	672200fcedfe14f0de20972352da2b9e381ca71f	c54893fb9d64cff3177517f208f087025260348f	46d45e855c3d776bf9922814b417a411bfef31ab	5225ec8183369baa3f5461b60a50de497c5a95a8	14f03958f67e2fe62b5e45473af36886cd2d7bc8	00c1609d3f67f9fa321f42219c98894c47cc0b48	35b37ec7cfb222e201fb4e49d967ec7dbd181a07	144f2999fae2acf49a2fbc3503c012402866b82c	c9f7c665d9f06f91f534d2f84985bcc208fd691c	50483c2184b96832a316b259c97558b4d8fefd2f	cc6d5147df7090e61fd7f2c6e6eca1c182b1d396	2daacd1c1a54ad58f36a49ece698f2a1b1fbf367	c08b1b81490c982fdfa051cf3c4f4e005c33d948	88dbb63bb6061201936d45dffb77722aa2580df9	68ba37cbca7e52b2bbbadc73c90960fce42320d5	f5ad46348a173b2defd562d7d7a80eb0c4afe308	6afbbdd22972201e2d646b961098bbb4bd6ae3b7	a750426ac2591cc86546119b540fc4afc37b9aea	00400dec8de788e52804bcd86ab35e23a09ca8ae	0852e7f3ee3afdce9d81f19085f2e055724f4156	32b792e019043b197ff7876fa5888185ecba940b	94129b116f21b69004c9c1dedc87e6ff30ba0a4a	010b2138e8ca1f7698b94ff00f707aa9472092e2	68231cff2124e10e38c3f89dad562a1aba300a88	7b43b0af35d8b3b95b6940a5cbfc010ff272afa4	14d3cc85d142524f38d24ce92589126fd0066ae4	3faf2cabf5055fa45a34eff0a4dffe27afe3b9e2	1ba1bd80c1be898e2839c667e33156e6ae397b5e	78983c30b85d8740881abfaf6b2315d08e4240c4	d4aa7e97a1442f8d0a75a234f7faada4fb5d5fe4	798ac5437ff6b8ff6632291a2bec5f07beadbfcc	7b63bce6f97a46e82ea490c7fb6f7ba06f41f8e9	776dc9497cb880ef6234fa8eced089982b74b34d	51b732e852ec4d93f6198883386afc30dc80a19e	5ebbe59934b5a71a2b43a46dbc60da9caa3b2ee1	6f57ea60796cf841206d36562fe0cf18e17704b6	57c4264135ec5a8188879bf0ad96c26d7b334645	c5b16fc630ac4b93836bbfe9cd6a06cb150bad8e	3a96777e20df7468a9993243d6cefb76d73fbd72	7da63e0711c06bbb7ca4be9770329fa4304ab16f	0dea1f1456e4c997c8aba4d4b50837e9f299051b	a45c8874cf1b9cb28576be49be68d88da8aa364d	09f657d99981e40a3d0c152efeb49be6421c5d75	f8c6369d472712b5ca7635b887e30a01db7bec06	aee92aece414f5b63feba931e1cc6d9bfff020a0	b92be38266fe81b33a908bd912453ca72126dcef	2b084cd603b681b2ff9643b268687b9c6b01db66	584079acb479fc08fbf8c0731b66360a4fd7b2ea	540948b1a4d4e3c6320f6393f8e9e47290991894	112857e4c6045c9d688746c1900e5b1136d71e6f	70fdfb77cdd0c398ac5c75cf43a4696b32b3e8d7	8d6a0a429e641ae00ce513e3fe1eb78cd4c71e91	46dfc108f0d02d45ccd7945a4df670c91dd2a1fe	bc43841ccee303d5fad673e8bb24feffbcbac0cf	596d96b3e4896d672adeefefdae00e8405561a15	3d8d4db60f6dc6fee2767fc582fc642106f095dc	d1ab4dd28bc9ece18a2cf05119b0d703f179d95c	db7ea66cfe37d6607d20e33038d12639013e5b45	4fc430f3aaebd0fa0064bd7da56a0d53cc258739	a87c2db74636d770015aebea1cbf9a7017181b71	9a77b5b3c669a932c7a193e7367fb6b86eadc4ea	29e1db391d8cd93e50db77db5fc5692dbb518012	4fb7dc3c410ca3b7225b9e668d6e75bf2d095b3f	f2c671451cb600a7eed920f58d1e7ad1fa2b8e81	471e56845d9086fa5285cd1067abe6f6aab6aee4	86de80d07ede48ddd2ef19b8a4cdc3e9f015442d	6f629eb6e892db8ecad374f2cf16f4f4904daea4	eca7d1d41eb6625826c7edce4a34a93f1fe7dd02	81c1032c5c6323f94ee07a9e272b8542db596f01	90aeeda05db399dc80e0617a23f3c4ca58fa603a	43122900d48db45606d9e3f0795f94f954e8ae6c	84c7b20f125dda38f36c84e0c481e290a28da0b2	883dafe25f680537308393b6da7d992040e4a62b	de7bfcbf781450bd6e11b48b552d2744b38423d8	abd8f37767b54b03c54a7112b1b75b331bbddb4f	a66f48b4be93f9255befbbf21caa2205f8d74915	3ed53793011b9de44214e2e79daea7df35f0b453	fc673155f23c7df7bed39714114bc320bf12d372	614db08520b65ea19647dc1df3e214f9c488ccea	3c70171e1a056eac566b752f7fe50bcdc57d860d	ef26c0ccb831d135fe36d911de780afbf4d772ac	22e4f9f043a7c77e562e6baf85f85352201443a1	d17da9243e99ba9c87dcf08879231a19803fe7d3	a8466fd0c8138f0fe44142ca6bd3bcc5ab395fd3	315aa590bc54189a98eb017e79a8a0f0d9d3e952	3cb2d6bc5441ee7cb3814579218b8fc947d60270	c325b9363b690355b9e1798d91e85998683f02e9	8747f401bb2075fcd968a921e6b017d5c86b60a4	dd6a7a42ef796e71b5038712dde49111e2c66b22	5de046787e5e8c62d75e327f2c667e1b34535fc6	7e2ea4deb875ef5e121ea7acd37317e3039114ea	b78364edb4d39822de2b8cb2c17e7850c8b1ba44	6029c75e2b7ef5c9773b9182362434258f6ff95e	d8e46a3def0f1689070484c76b8c80d9f60f1471	239135ec5d986ae16b6570a105b9fa910f9c4309	2a2e52427b511f457f479dc2b31208b31f99801a	38ee967f742845a99c7c5bafbb6b1b88fa9f47fe	be8d816fc0f5dd158c17613053c3a8ef0bda9418	5e8e6d9ae6130789ea238ce6b66b56c8763313fd	88fda0cb678df0106a34fdd94c47feb71df5bf52	90cf840fb697d96857e93d003ad3f4434d7ab1a0	c77b045c980412efb2d06a6abcb3b068eb9c6857	21a98dc186fc50795ab93dafb58bf88e4f84cdbf	b4eb281c9c3ced5cf93f2a2515fd5923b6661019	bb4f8818bc082b9e0b39615f12930deb2d5c7e2a	8bede01c39c52341be26c97c8a1c04c194c06ed7	735ab3dd8e66f57739cfd9effeb761164671f51f	f3061361686a60262761b3d6dd8248abd7ff3a5b	9d5ad47efcf14305357531e4757bcc1925ee978f	b0a29e4f83d32431ffa22498814967ed8d902edf	d24aa7a5e12073c802de158a99ed19202ec07dbb	6d2c62cd2aec89642ca031776fc6a07fc5630628	2e21d1aaca102f0324e46f00fee7b47616ba321f	e7a27ac1e1ff4555ee0d94804c57ccb03f103943	50f04007db948b73d5181fc8787f2674660a81ce	ea2f673f5c53328a67232040c23f89b9e236e604	c7db323f97e01fd1930df67ec865b8ed35fd6855	56888b22c15356229c8bd290ee4cfb893654c039	fc4351ff813bac0c478e3315619b0062b501df6c	8be8e94c2d429f807a4c4547520d1de5d76e0e6d	7ba3c5cb3357d3678a5abc483c06338403a23e02	2628f6082a2f68b15a8fcce8263b66df3886f431	f288d41f0e21550126b6e77292d2c4c37f7ae7cf	1dfa63c902ecce264d9fe2c5e28e9f619443db10	1693146a8fde541e33ad1faa83f1acb952247655	4c6fd8ab2048b4022c4bd6e5f9e7fb795db2469d	6d518e478828944144f09e594f1ff239e47377a8	d583b8550b30198043315541f21f12333c7f11fb	98583e0070cf4e517667e0da0b19cd635ae83aa2	c9d07b1a6fb54e46b1b34c4deaa5a39bf23ff84e	2aa5edd273b74f0a8b54d8f20ee25bdc6de38b14	bb5a4a55351e742043a0a5903c9054d19ac9d5de	477c4f8ed3366d00fc62ff2ee0405b6d0b1ae101	8e58d3e6de7fed48c42d4f92578df263e6272849	fbe2b7c8db5e6d7cbd60f2947dbcb016c8498058	1be8c34bf2cb2fc4120278671b112297a89613df	92fe60611e501e73e14610640698416aec2bb710	94a2ffe220fd4c16fc52e584305530d41d6be1c3	e9e9eb86abce884bbe5c3582ccaafaa1ad23f436	10506c05a8f5042b5b2a360a85b5775532ff3d15	6ec9049569416aa21c83c5e931e3945fce65737a	2380ef7f3a317eb34b7b4f8416c5b7922bab166a	bd1adbad6ca75989420e48c04775ae746cbd0bfe	0cb3b99746d4ed36bba844cc461b40fad8e88e69	2d1e47ff299ca8816892b11e3de2cd4a0fe1a837	6f76c5c4f250313064c86a369315217c5aea909c	207cf57984bce0b2a2be4a3cd44c8f2375f5ab72	e7dda2468aeff15a1dede2df7d2e7c2372a80547	dacc7a7c9b673fb741dbfff1b82b115114d48853	904ecb8262aeefdd455b584fd390fb43cd800b35	7595e764528c9e71e8c231a8a50cd00c6d316a85	f5bc4576604b39c0b1b26fcb696dd812522b73a5	7714748023137d968acaf016b60703bb2c5adca2	54f168c7d58a32a141bbcdbc0e7599bdaff84321	a33117ae2c1112cc3b79cbcfa147cdf35b80dd51	30a2c0e83c40342e26bd41099738e976bac109fd	bbc459a775e4f8623f93e4b01c122da34708e40a	38c41259d27629217511555330bf199c84325c4d	d18bbb3863739aabf2a0f9f83fcad020940a4063	961fb8020ab3ca2086b8eb1087bf0f0578666444	90fc6645581874929541ea89a49c3fc48ada111d	a90a45b7b876f999cb89e0084f19aed3482d0ebd	2c67a1cc538340236f5ec98753c8d67b725e8135	6e065b0755489f30352b11fa0f0f73fe208bb3b1	36b113bb40acee5a8b5e259f931078cfff27056b	f86ad798673279e3858cfd4fe5b2ac41e839b571	e0379a39f148a14cb676e6d5e7ac833626885d63	b2f7f5163dd1e28c2c85f60eea14034f623739ff	a5b8db52d25b6746ec63b72c2fa096bd70d527a1	84d0a5a4646fdc0f8282cfbf31632ae76620a4b4	5bdfe06ce959134b06409963e70e92fe46d80863	3a8fcb8d762c15b041dc7399fe25507589b34be9	7520335e68313f4e8e3f3b4a086e9e6a960cd9ef	d04d1a903bb4b84779e5247d06c335b489a49b98	3134a676995ce754542133fdb83cc157bdc79024	47a7728be2d0a3de8c15236430c37c6959427dfa	dd24cd09a6498af002ac9bad733864502d310f10	21ecd68f52176a15cb4edd1af18509c5195cd22c	03a99b9b6606fbfc2ce38bf049fe506e655b1d61	3e2f1c2c9167ace76b72907ef1ee92bfab44b891	1e643f4a3356c14c5277afab4fbedb46c111db24	3e77e3750e9cd36a9c24a9e71388aefe363162f1	95dd344980d52a2c88fe3a227b62d6ffa9bfa84c	fd20996010daab78e7395cad197490184cd2083e	d82648f5f6a03abb8609fc032f070f2ce7dd3c16	0e1ea1a1f7dd5642afae86363c46f75258d4b88f	9688c0fa1844f65bfecd6ab53cf3a0de66a73c46	bf919babc5ff40345cb2f0338bee368f890d7f77	3b7149fdd641855d659130199edc83cafaee42e5	75cf3336424c7020e579ca08e7422e9d7af6f99a	c0e59efc84c3f7ca862559804c14b1126f7ccf3e	8f7f36f90988d85a5d36535b558cd3d2f2e8ed99	31a46b694667e127cbf479b812919598aeabe2fa	907b10e01a468713fd2599d0a97340b1c600bef9	2b1f64044a953fb40768bddacb8157fef052743c	9284109ecdb1287eee512d5f8b7122134333868b	565da6f4bb24fa5e74a5d76cbc5409fab610013e	babf6d7b9917332411d58727dcbef8cc8df461eb	f145041bba55c75f49e0d0c2cee0077eea6afaf6	d84763be5baac6cd0b9d2f4cc6529a70c8459668	70b223538a2faf69c8df4eb0909ec6354f123a2a	1e5a6ecdddf063fd14bb20e9d75b2496e818b105	7fb38a64f9f3be41a2ce57e90b34202a7b808314	edb583d5a81600783c9eda97d811ac1fb4be90eb	1808a53ff6cad7037c073fce16911d3b3aaf7882	8a854c51ae0aa2ae7c31d486ca514ef1bd6cb9d0	c53a340cf00689519a357276b06ca129eeadb562	583732a9d2d0d49162b80d85e64eaccf80c25d2f	2dfb068688f91a8ec1fa91af0b6cb4dd31dcc4d0	da0df63f2c2908384be2c1ad724efc64525d82a7	7778d0aa2ae1bcd1f0b62fe79c4283bc5fc7f9ec	2ec0e0901ad12c028bd7be0d8d00f068594dbe4f	04411ef71d3de05ab6524f1827a5a19a77827e1c	f0514cc9e10a8344c1c9e9b49f1d7c920a64a6fe	4dbe0701c2acbf3bc16277a905f26860249394c7	ce7a94221b44ef20ca875f471b7e989566a4f5fd	496d1dfe574c2e8a29bdf9e9fd16abebc8051095	189c5c30c7a65bb39f90b8bbbe88b48279a1ae29	703a43f7f9c6d6cf5d5fd8d68bf870dfb7428c18	2f47c3ec72b44a1633a80d5838d875dda4cd9bfe	672edac37352d652c26a8fd7e93056d2e3ea9071	8a07d0a116da7f3d68304e2b3117a80e0381cbdf	84b097370d875763d58d3cd5cb6a18d8178611b9	869fd54fabc4f75d5b75c4ea67b8885e64ce6e73	546f54bb5708148d9a252896784c06ef397866a2	5ab96a47a9403ff61342828d349abf7ace944482	3f3a9c7fd0cf2009b5480a23589d9ad1df576264	51782d9c00d2daae2095d221cdebffacd265f961	b9ef965c26efd00413a92486a682110c0342d71a	a0bd0c183329c9310b946c469bcf4329a9a840ed	b73c5632f0971777d62ba559dfb7cf009a05b78a	211e9ebd1fad968bb790175fb6a1aa0219c60dbf	636d3dac920c87ac53791c2d18ff8ae43228f271	92824de1946bd230a3a6022e5539191639677a66	2a97573a55ce025e80d512cb830eac326b155902	f6b9b66b2a42d6526263d2e12d5275097d578f43	e09e9f07a2af081ec528e6f67b5ce44471e7d63b	a9e538b273a4ef66b8d6a5c08d217de07215cb80	f2112ba261bb59b04a251b4f6d341aa008d31fb0	c66ce3be72ef11032ef248bff7fc54fe33203766	f7157cc30a81a6afbe16b9629287f6aac96e987d	9ebcd9d4776028a2cc257b0ada335c96240a1d63	a6875b26532436c80205feb37cd75bf09e0d2bc5	28e623e28a107980a45de43018e1a508265d7be4	58ebfa3c51ac39f13c933f98faef22b34c242207	b6473e907a02706344f42ab3dd303a1b9f1accad	06ecb6367076d6746846c41ffaab753982b1762d	7d91c782a53d06e39b19d5c2a29a43a7eae30d83	0e81e28b864587626126dc6bea502d03676a511d	f123d41fea9d1cae0749c80a558bbe67afbbc289	da0c1be15a498a68e200dd534730895430dc3a4d	5a3ba8c41e4c72129ca6e374eebe54bb1b260f3a	e93dcf7373a2ed67a2e3cbd432e3da8db134e96e	43f5e11d9f22d9c6d674587859b39e7ff39fad24	60e39ec5ccbdcd0e0732023ded6bdaeecc01d058	fd67ab7196f84ff7de7e9730ecdc170b9e8e844a	19c14b48748f6faf8789153632b8ebf763387377	d44f9f947cdb537453b211037b51c8eb7e492007	c1515312d3f2d28e01d8cafeee322b2194b961b4	efb5245f1b796af8cb320ad9028074a5307fb89c	80b7ea3baa620ccf00d65098677df10e65eb7111	7b67484df9babfc319394412fd991dff0e9d3a9d	cf198014fe8b2fa6027fcd64eb4d63d75199aaaa	957bd55a0c312f94d8593f8e9257b94584dfd0a5	7c4f96ea89add365ac13824294eab7af960c49fa	6b300b0a818da9b9b216598fb0ba9100b453341f	6f702ed053a362bd88f1d6ae39a00d9b5d3762cc	eff413d6db424e965fe2b5ef71baa6e935dd3609	47bd7cce5e4be19a4a1bcb7ec4a1b53a07f7aa45	97df74a90e9f3e3fdd7433b398d50f129713ceca	01f3f686a3570ca4c435782969fbe495f8074c1b	c9f2e6d19032bf99ddb043a0bcb56b692a1a2070	5e5ba6c753cbbe69b3742af3dcb1a3204f591b65	cd59c22f33ed7286224733f4173228951b0fd671	71effca5f9b372075e5b20b3a96143da9daff032	323ef926313869dc9edcb524b3c259679d2a3a0f	2a4be808b0c57706393f95ee9e04e6518c326779	413bd068cb24a69848136fcc2e8de05d0ecc57da	aa6ac8eec216bb3a9e6bd4b19bb0126c0edab29c	567964390ad36b4559f9165a432f2871735cdb41	116bb37bb750782690a0bfa6e449772605130d7c	99c29d3b163f8efe7e0d7fbc7449c93f8a2e6a11	93fe094883f590c18df8e53f94284e192c36d640	52f7a71e6ffec69176548d3f31ce103c9fd67488	f8829112945792ae4532428dbfdd4ee645e3dfb4	dedd73012459fedb2d854754f2c4acf248d1712d	b82a4929f2d6b089755d289a4f865ba82d974572	5dda9ee4b11bf74609813a242e00fc4dd5fb64f0	669d6c021644ce533c223ee819e35c077b5c2e80	b623c7462282689d60d12b90a1dfb0348d7498c2	4ca885cc18f2a344edf8d2fbbecc4fe70d06fa7c	d79a4c7756a941585b3ffea71e35869fb7855371	72bfdd72435b7c27b4cfe37e9adc60c62f221e27	57c1e2bd552439b6159afd7ef2e08569529bc399	971d2da88c9ac5b8eec4f18a520de5efdb1ddfcf	acaf9f82b0acd77431c8eab4d4659a91a8e726fd	27e36dbff17301e23e85dcb97374f1477497f06c	f1b3b714df5e261f4e140680b4634c97001c4653	e0de5ab38726b2d8ff06ca6ed0047fd1b83b2863	2c11ea00d30c71a3a8625e5bb5a1bd5a73d2fd61	ef7f95515d4686ac4664d08bdccb20f45afeca30	7315307d76ecb2324038d042ec89e6812e6663f3	fbb15dbfb4f0faf79be248c618de9c1d7ba6b051	963bf600dd2731a94e8a4efa5aea83d0e0f0f674	5b0de9ff2db4b9f2d9a597c5da84445680788f23	f7d8f4bc64a342996d05e2b11ee7ae3f310027ee	e059fd7b3471d4c8ad5c4867976c36d71dbb136a	44a65a830490261327003cc0cc4031a2f6ab5993	47c9e0f3004b97456176bb349cdf1a5c36fc0c0f	5049e4abda9d435e2886cb48b63251dea99c3d0d	bc28935a74b01f7ab246a093275dc153b0744254	212a81c14176f4229738bd6d9d2a8e89315bfcfd	114358e4c8d817ec1de06c9bce0386ec1ac67ccd	ef2c9ffe6ae7271f89c1691f9a747dd14d834d9f	3948fd973e60d62b8f9950a22d51bcb400edee90	e0a25a3b01e58547562bd3dbcc7a758dc4e5a303	5a36641724942c6fc585039341f897c6c9f29b42	4a696d36bd4aaf6ffbba21c34acf21a610f2387f	44a557686f7c4cecff35121c5b258e598012368b	fd2168dadadaf8db1356cbc2a21976b3f52336c4	c7ce11f24099dc76e9aaa45acff156bb982628c5	68a6a8e4ae74baefcc6771faf24b5f2f26e2dfb2	6921f0181108d413962b1bc926ac564f0ddecee7	6d826b12514d1ecb7f7be993ccd4960dfb367e58	17349681fefa9356139a8c84a5f01e297f364afc	9b84a094d81c3ce749bac9f0ac74b904b28a3cc8	a4ee8de18f06e9f69bb6dcd5ac7478068714d3fe	d31618cf7f46d53ae0df08cf41dbc929c701d95b	f37d47120c66ec22c82e575e1938fcf2e9f73337	0e74d986ec78368cabe177849a4b372ad774d00f	40ff4d7f65e435534356f089fba6185c8900f082	efae66a1a0ce72e157f6fb3babdaf2003c8da7c0	66c1642b53f324b8a8f07412e4d3168aec44c957	7bcb0ec422d515ac15d52ed00170d7193cdd04e7	9073a518ff4d667595fadb8ff796b3da96ef8047	4e6d8d34cc25b7d489954e722ac473cc60341e35	9e7aff1093339ca252518bde6dee1f8351cc0b71	2a5095796c3e9174b34513f7adbaeb33966c02e9	5d196d38bf67d34be87c70a0b4d36d99c1463751	a975baa93f5cda762bcdb84450f25307c9c542ac	458aea1694e8d89a86f34a9373d2e174381b5d07	ee05f55ca8329d164c62b9ff5155229cfe5953c3	7eeb52aa5e6a1ef6610f517146c4d04e012ca5cf	fba96e5add22a4508277f15c0bcbae94f0083aa3	49fce2a743fd0b41428301300b2a86a94c881b3f	34dd0c3daecab1838a3c77627977bfa9b1fd5e92	baa2cfa5a19c09f9597041264704cf66e800e9ae	2caaef1f4a22f9a0ad4cc74e582bda91201b10e5	6442575aff5b78e272450877be0d1b6dde299e51	cad7017e99779d5dcc62d1def56767fe6596d565	ded6180281e1d463cc452a6e8932df8deb3a3221	804c6b1c743ce3c115d2ddf965f65f2e6678f2c6	6e06863f57042ef6c716c3c94a4a2b0a98f97e75	8ef14518e9a4a6a9a72baeee07647a5153e5cae0	7889b9ab3260aa60e2b212812ec55a8d590aca09	2569dcb605f9c8fb8c707b179f0db803d8c48461	c5bdc00519136c60b3dd2c7ed31df302dfd1cccd	83db0c0e956e91fa95fc5a2b871d5c6236ae90a4	a1d9f122b0917f2b7352879dbda308ff0e93b030	7c817e490c66fe3401930419ef672e335f035766	931191525beb637aeeabc79d844d50ab574a4f67	8e3c21f48c7aa1ec0168005fefae9eadff0aa909	a55a0a2a289ca4f84889bba8ac5cb3ec5583a9b1	874b53818d3e4dd1f8a6433594583735c3defa45	53bc4ca34e14f3e43efef5b27679cd3eb97d0f03	6e9c07d7fd32ca177c8d0a63954b392dce9ab46d	48cdc89faa5dcd1b5ff6f693f0cba4cbc5c1fb19	ea04121eb4dcddd0a904722b770c6dfb33fe3296	8d995659a5e5cabf08d76bcb7eacfef0fe7bb06f	d572ecd5f85e67a26146bc09185598bfdae2ec93	c9c6e363c9f0a076b75a95a749a5a6f8b2cc364a	28020e64a4777d032bc936548c5635dd3a7d065e	29c6088bb4581d23a72419aa68fa3f57282e7cd2	f4b2df3fcb3e8d608d4b82153e0f80c63eb6d7ab	8319a1f89417de6d10d788e988f069c1b719a913	f479cfe5174acdcdc5d167e8e4c85968cd380255	439adbeb582322e818ca2263affb876f295eb667	280cc64f00574dda3ae20b9e430d4bc6ff7c8067	7fe99cd2133033019e42cb11b2ed228f690f9df5	1372317aff282ba0cbe263c7425ea5a11c2d3b66	7cbe98f0b85cfe9921b026fb0d0afafd80fa6e8d	bbde25ca40158839566d552e6743790849778369	94b481a9c8af02fd9e6f0d974ce73bd533dbc027	045eb389fcf7adbe264d61f869498d86c9ca77f7	81b5a8749d9cf0ae7993c6b6776620065179f03c	d456691725c4f5fb3ecb4f7d6839025feee54971	f037f9c143b66f1fcc06f66150d2a16fc75e9e0e	b9a8c7947ebf0adbf4f8318bb448e3715918b729	4d5c30705ca441c6ff6707f70d18aac3a659cdaa	74e2b69638f0f145c48015457a524eb62a0c0d0b	972e6987c824bcde885ce3bd989cf5fc3ebf9345	853b96c76b0551d96355968c534e6928d2e9e1af	50be4516eff7cf702c8e42577fd4de22d52f4af8	a949f55ca3558748c94d1d16b1a119bbd6b6de8e	124eb4972ddb532036b5a20904d908ec39a71e06	d7e40d8ff7313d078548afe56a7be0eebe5f9761	4dabe91a0b3a110ee414c74bed4528e1421df005	7f2723e4ebf12699b22389802dbdbff47b1533c4	4fd520dd338a5ce6035b2bcda96a61fcdfd2b573	5e8ceeddba5cb6e6353700ade0797b5cddf3fa63	618e3c5e888b49d043afb137f532fb3f7db16dea	558e49fe1bb59d750c8fd88e8776777757bd424c	767afc5227ceee49ad164560ee189ebb6d6094ae	098fee4f5ffd62fbe67e37892050f9da1c18f132	262e115a2d3de4717dd4bcc9075d7aa499f25c93	f31ecf5bcad6bcf8b92dd52394ca26ca6fc438b3	84832785864f5afc77507cf6a0312a3766d16599	11d94e7a224bc3086702959ad269210f232659b6	da903b0a69294002809670917250665ce5a38370	f0cefe1c52b955c41ff0606117b3a7cd915110e4	523f45476ae8ad2a541e4b590b640e571ace3bf2	d8e322ee8b3d8852fd43f2fc88372bf3f90e6e49	d014702dafc202e30fd3eb3ba6f91980804c3e08	cf9aa707b0bf00430eedf77439c49b3e2550716f	ad985b0bdf42e2232654cc7897ef8511685695a8	0aa4d6e116805e943907dfa06d7c7e4dc38cdbe3	bda18e42862448b68162d24846ab863ed25e68c9	f8b84ae64d5dff0431c44d22617dd5d193824661	8737beacc6d3a33dc769274ead1ec9c3395be7c5	e9ee1bd9ecf8509e2e29aa26d4691972217bbae3	8e9db8a9c863bd651acccbf49748c7fd67fecab0	fb4a3d945fb0fa8dfe778db16fbf529dcdc93428	b0fb40a741939bd0a43c0d74af1ae330025e749c	2f1d32175f7fbdd5eb78c2df5f3fd660b6f42840	59e73a500f84d75f2aeca138cd2aed8686a4de04	6ed71a04684611ecbc49f412e22dcf454d9c1ef5	7f4137012e45eb56e678d79f9d4550f437dedd41	cd9c8699b1fee6f7bc77573679015ef5a681a6a3	2ab7ed5728a2bec66b1d3f946e5611d7bb294d25	463eaef1d8ae2e244eb032096a4aa5afbf7d994f	ce2188af1325958290fe644c94d604cc69d05585	1c587e2e9fd54bbb2b1e54d3f7899d2b81f86208	9fa86573a1db7c3ecf8b0ca55be051c0a9ad8526	f83983740d55491db65e3e65862980dc38b6bc7d	ccf9837d488ca1691d78c466572193ad17e1e532	2543df754fac0f3df6e493cfe1864a32789f407b	76a98d81b772c1eb91716132ad4fef40d7d015e1	19431682f3e7f08871d542adc3fdb88f0325d461	ec4d00e8da36202c36bc11bbd98c1072d4c04c60	002c91d0e4be33f51e0f6d2cd37e16580e9578cf	142ecb77ddc093f04e6a7277116b62b684b3f3f0	62b4dd746f86e1c26a3dff16172ef0bf28f98593	2b1f76924257dc4adabe57e652f93869a2d6d0a1	89a34e0e7af97475c6997155a76ce335bfcd528b	9de918bc466d1297079b6c91f6423406777a5111	8c842e0b117e58ea43cf637ab5975f9f0b2b033e	7936f226e903f052831e788005550085a3328780	677d1959b66862879110327af07f4cea7040840f	e2d553b5f8758966892e1f6296dbc405c7d283b4	fc293a34fee5087d890c102df7d33434bc087c13	a579f7de548856cb2ad055217d4ce68747f57778	0052617373472cdbc492e20e8579a2484f8025c2	c62c3c33003f42b6b7c19ed16bba7906d5b455ca	f7c1810d986c094bfb4f7f802359daa388e39ead	ec4756663e128543be8ef9e1cf264f22af3b8092	14b55285e46f5157926833f8786d9068a43bb99d	6a76d527744577039179fed757b0c6102c10ab41	97a7171b319abb67f93fa7e32691e1f882f47d04	661d1a3284077a1934e9cfde1db5184f4f805b03	eb0a18ab7566dd21d4988f494a0a5663f32513d2	732b2679b5834358ceb73b310f056ffa0533b836	69f516086caa60e2e494b08c983a5693dba1b89e	c03b4a322091a9e30e84704cc42cd9c72f3f676a	1efaf1ab021682f3bd4a6fe2a56907783e42812a	69c62959e626832c29ec313a9022a85234a9b73e	0e79cba9f8e28e68687f1e0236b1ff12cbfaa107	16c79a8ad834af79605996fd2ce41ef29503b86a	1d602a481b8b0dcbfb098192ed8dae9d186d5ceb	acf325704f0ec143489e0349efb73fa63b2a98b4	b45e61d6b81c5fd5444cbb9b6621c91386fc8aa3	8c4d8294a8d415b0c221207c7a855e1d4f2febbc	188fc00611de893813aed2e4d615ff6ec8fdbc3c	b608a6d78d5643bb0b292c492abd9d705cd9ec1c	4e29e340e4e3c8fd95402077fdceaec8327209a0	738f065e701149be2e0fca53c833d560e2539a33	d04616f77efc23d446c1ac43a93db1ab8565279b	8bdee2698c4887c3d312d0dbba42173685415716	b887e2a7fbb998abc4768e52c1190efa51697955	432a7d92ce495307066ba6ec0e1cca43176cac8d	cb877a717ec571dfe56188fd05b134104c3d03d4	b0bd4a90f14eb746462e0b6e86cad1a493e38766	d0d8678fe1da897576f505698695486c96cd6fd1	846ab00a3735eddb4bc8ce476ea6d3e643597f24	30bfc044dac843f57e13374fd5fdf45d8f705567	c87c6a97b893423b4afbc77e172f780475d0d566	0a7ef15e10e4527b8aaac3318435dfb8635161e5	96388706229afebfd0e5ce652c8d63d1ce67ae9e	f21773c91b078d0bb5110ee942ec1669cae065c6	c51f41e4477bca2f743017f855889a959d12f7f4	9981e70112005f5f808bbd89a71f7a00bb8b209f	c53e132b77e06d809d0bfdb65b4e79180ba64f96	e64b4d4fb48f9af64cdc2b1982e1994396b5606f	5dfe25c9ab6160d5adfb6686f8085d15f9af0a0c	5665febb17141fecfa5f3eaef9a00d5938b16fc0	8073cfff52f4fc86f7d54383314f8c6a0154c390	a40d2524cbd818a0e2ac949ac862af9e41597b40	c9e94e36ffbd789844084bf6ca949d8b8b593f57	33e17f9d60785fbbdc6a68fa10ec75a16a907af7	f50d4ea599af83107e6dd65ea2cb88d9b660d504	81719355a5124129affea79b8a86aef771b37f8a	a6d490bba15eb71f91b3e2a730d07848f62f8112	6cf57c8e86f4ab4a50b755cbac1f09ba2169df7d	7d0feeda74f653a8470b6610f65c8f765c7bf74c	520a45b4027774e5861cc5d07a5e28c6b9e445c1	720cb014e55f5dff21ad861ac3911533c2dd56f2	848ad7b2bb7201e54a04d56591cbcfe3a1547f76	2472deca5a256f095945be2b84c78cce74ebd91c	fa682cea7880c88bf860546eb81c688d232e1044	66d25ae2f220a3cb4a0698912f4bcc794d601cab	a9afa5b2c58bc40b81e8701abac86de6f388e29e	0d6305158eb63cce2e25354a5c0de04487ad75ea	78fcd03b6f61f6677b4b125ffd80b23f5aea558f	6d597e3cdf67fa2078608c78e35b383a79391abe	f6d29875fe3671884f50a1753f6fbe82b49eaded	d6c57b55f4884708c7e21dc109f5e8e746105cda	3bd9795994b986e87da98c12be32a27f907c46bd	b9be98ea361899923ced9012e6ed3c24cb61f859	d54fcd2d7b0eb71fb3bda216eef54eb293ea82c8	27fecc3247ae13eefaf0a4dbb82d0de9250d492d	c876c4d5052b943d870996a2c62f570873fd11ba	3189a8e582c36fe3c261daabf69bbc2d74930c36	bd665352bc3a252bc595423268a2973ab4b6ace4	36e8063d3c8bef4838362a86397a35fe690ddcfd	c31e34d8a07d2dbe1125a7683510bb6a862ae227	dc7c18233a5d8358d2095a36f50ac0734609b8ff	1ba54daf2aaf478ecb3528d3ffef7181469dc8a9	80adc708ad0f4de7e7ab4f416a73c60745c6814e	989b7a4ff26c8dce2ba6536c01419f794d4c79a0	7ee5eb060bb8536a569c97c5d755fcc5f849376d	8f7116f70b2592200927cb90fe04f11bf55d1f13	3f5a3b4e65f2ee89c993dbf9cf983886a403e2d2	b07fc10594297c4ace2b6dd3f9b8052de4ec77e4	86c9d4b7e2b26410aea87f46227372a97f716623	4a6da2a6bff50d4a92ed3efd0e308c1818326db8	806b3225f97ea3b916380da4a982dc0348ccd6f4	ca307720d0fe97688c574d4220307b16eb3ea357	488e7b67591eb546cbed5cebe761b625d382e905	15b28787427fe39c361b5df46aef936e875bd304	132eb8abbf2fb7ed7393f4be9f722caec1834d15	7c0ed23d2618f96aa9494702e887b78b7222899f	614125f7161c12e5c8a47b11f364c3ab18e8189a	6277b82a5f903b16287f2c18abdbab9c807a4695	55cd073440e2bdf3cc6efd96856a468667a9810b	e29436a5bb24a3d5cd4c2a270bcba95ec5571ee4	0c27630ba2101ee11ab8cbf70173533914ab3214	9756de0a1dcc1e46a9d32ee86fc44b3daf45f6f0	d35a1536186b496d806879ef35838cc61a1c0a5b	c9e8a426fc8f6a827074343e9143d70b7b84b50d	8e9fd5670fa8a1bb7e12948f275a7e186f222728	feb6d539a4c7ece71c789b0a545e8f175524a7c7	b126fdd1f1ed3ec0c8bff7c684ab136b9038ce1d	25eb9e2ce6cdc15c8f94ac3ab22ccb623d386528	e04b0acf293931e518881d5e865b4e72edb48418	68e273894340c061236f70e66149d1719b9825af	c08e8c95f88c8438b09b5b8a8b7fd9774d030661	ea9b9b1f51e81f19b0ac39a76fb60afd2ef7a62b	cb2f39efcea7ea60436fd510a440b6ecab0d537c	50b2ea8e574e5da2abcd785e46bec13fc4b8adaf	3b2c4c3319815aa0a86a51602a10e45eff465aaa	539b69bac48b3d4086bd87e077fd50a47e057957	434901ac2f37bc2ecc795db1d651870a0a84c2e7	c0000c1dce60921688a5410a3cc4face2104c997	ef655e4966ce5975dd34ff72964c3350f56f139d	eeebf2e64f3d8a2288f7bdf19c624dd1c17c89a5	443358d19a025fcfcc4fc23e4e3bd732ec3f30d4	b7865bf49f50ac68e6caf23620f66078629ebad1	4133e4f52fd21338f64b7c1a3083829cc9be0493	77d86c27c494160b66c4f8091f0fa428050e476b	3a5de48b649435abb541351102c8e33c5d0bf48d	7c2396cf71b2bf6a6d1fbb1a96576af68a31d9af	3871ce4c09a523a923139e92130c82820277715c	3037f4aea1d50eeeabd15e4694e6b7d4ba0bc5f7	547f8231e8c129728fe7bf7a60a461ab580f5365	4936dc730a6a8a4926aea7bc4bade158d8942611	02d12c6cfa0fe6ccd288e7b808c69237e84dfea3	fdd531e87f234a2e8f947bc70f65efe252bf4483	a5bb8b43850f58a39360862b5eec3cc4868c11d5	2e81aa01e68883c3639a1353af97685937500679	ce38fe621cda1dda7eaedc8e3e8afe81f592ea7b	163d1f591644dd6b3149f12ab96a233fee3f55f4	1c2e7613facdac016ebeeb261dce8bb056a88d8a	7a4f23de16559f3d106778e86a086f6575b9cdfb	e83b3df5f18605f0f53ea0dd11f0a81ea9d705f0	25f3257b41aec19691795550692a5157cbb1f8f0	27e13317f75fd0d195826effad808224665629ab	c920e9b20be749b045be262bcda5a457d2296e4c	d5cbd11953cb7984477905ddb1bc6c806a22d321	0f2d7011f27f459312daf43ff878df432c58c317	e1b556ab7fb1dc2aac3a630de92bdc2deaacf7f5	cb852cbbe36e0f8f8f0fbc64d55195667259bbf7	8b36c8394e36166a9d690c94edd20debee63f8f4	e6106051200cf42a4b30b2d1d41609b16e2fb529	b1c895a689167cc644ea97cf70249ad15fc34dbe	1e8f6e989d2ac4226b3699cdbc0f15c322359482	3212fc3847aeb701b447cd437346d9a5636b387f	d766038aab9701465547fbf67e6e8204054f3d0f	5f0b698ef647db6fa81b3fd435a046941f9489a5	3431b48b78a1c8c5e2ac635552a1c075c8816499	88b91a63584a1a007845d721eb20909593b90216	4717dd8b2a2a1b938df1d83f10196062c09f4f78	ebdc7689340ee214428ce8bed68f155411e2e8eb	d7972c2428b46741f7a8c307e32d7df101a15044	6003da4f852212ebf5983e2c01838b4edbe385fb	0fc61c5d87021cccb9cef7151bc064370d550d81	1ed6d14f5ba037109e3f3d8a3739b9c920c4309d	f982cb93e50c9748f82ff58a77ea44dccf66ae7e	5c4c4736b0e54184f1baf2033ddd8c725b2e3704	9e67dc354d567a53e62b9df8be7071602b454ab8	fb259046813952a59c9fd30aae4818d192c81ff5	41d1f0185fd1930772739cd84fc3c28b552aa377	107924744004926047384350d4a5916320821b8d	7ec916b388efcb24451af0ea05cd8fe612a970f1	60f6af30a988f0ddc783e1a7c1839f4b0d7e3ae9	14751478a7ba34f3b7898d3831e94f0ea0facaba	b431da8281254e9b65c6d8ebe81b3f4550b681cb	f127750891d49724b797175fef8eed1b5b055973	7067c004d6d9d097f987a5df6e4ae7962125c543	0487404f1db475c7251d9c6c5ecc2e30bd5bd10a	39a7fd8d194833f49750c0be82d4abaf8d53e072	58304c906e8789c8f1f9855cee19e0f056acacef	04f21f28ae92a58ab0684f75839925c6c9138b1e	7e93e2f6f221b5a913519065c83711cc54d70a78	c5f208ef563d101fd54d913d064a8960b701f666	b13bb5fb7ea26a56332005c750e54527d044cdff	02fa7299d3425dabc9aea4bc8e133fa96c3606e2	537a1d0d7456b8995f2c3f46b322893aac9ec220	aba71eb6c10c92c75c91c6708f4ae703e13bb41f	0af0cd2467af56ebd0370f728fbf9fc5ca6ea5e9	fb326fe1bf16491511c6e0bdf93a6bdc9eb64bdf	0bb5a16c8a713d09a6c2d9d31362200f5a1665d3	59229a5413d348bd465a6e64893d2f2d768de0e4	8a4816b884bdfc51af16af7d2965e8bd945dd00d	d6f0a19d6cb87c417fb66debd44a63edb807cbd1	ba2b58f8dac1291b3ad3ca59d321b31afefe0dce	215d784a92e5f6d0812230b870a2d21689abb07e	ee6dc61b4e8aeaa1fec87b9149a9a7138329bc68	08da873be87b5197b28e2694a825ad5b68c231f3	483d85ee7106a8e15b63ce49638fc3e86e7b2709	3b72c28caf19779e0ca2b2183f03eb494effd964	233c2b4eb1725d123abfbf30f2b598f5a1b7e36e	469dda116c473d12f3fa2575ee332caed0dfd156	55377ac9aa686b7c56d1e4a26cceadf0fd8a6acc	fbdf9c15debb5317925a6c110264780eb3b24936	a29b680464eb8eaf5b01f08c79854b41bd4fe6ff	bf031d8b8054f1b0dbeb91eff698e7316a39ae54	847843c86e6ef1110602cb714017ef58d0075039	54c010949ea8caa9848b2644a5bcf648e14c378e	89465fb599dd427174039230f61ec96fb0e5e564	f58e33fb1abf23b329895015fe434ad1e67ffe3f	b9fa77c21d05c2185da6c16e7c5f02f231cf9a92	d26de645c0f3df15c0677a0c1283ba4cd6df60c2	bc170b5996f8a5f8d8326a6d4bb350dcd348b0f5	57d32d8ced269d0fdd26386403bd8ffbd6a0686e	c08cdaef9bb5119cc005c54852b23e01bc061741	09e1a68dcfa602c1c4b290a13d697ae8de35496e	4b5563c46c6f24355ea32ee5fc33482e589f32fb	2d7b5e17afeb0c821a8aa75aa31a93e6b88c04aa	bfc2d74347cf98d33dc27f81e51bc945a7ed24dc	97b38df64a684286804eab8ea74a5ba5b2249ba5	64cc3632b3921d3612a2b90d8e19f7b561cfd8e2	2017ac95895422542df85c07baa3b6ac8da40b84	48ccd3bc71f8c56213132de274cdcf3b5fec4482	e95e29e9c2d198a4d02490c73e5647156ecf553a	33c05485896a54941aed8cf5980d0a97a3e15b4d	9bec7a35510bc413c609abee8ef49b50aeeeeb8d	e2ba74171b5fe9349a0c2ed4bf9599ad5413f07c	f919b53c99d135907c355a7ddce57a9bdfae9619	3bc56afc98a8c030a77e776673a9aca1cea0879f	0d84c95a9b214e1c3e1d4fc39b9e6d8beccacb49	49fd6f90e432b079148f530339025678f453aa7c	7c922640eab9ffe88d3d1945a627ba0daaafc745	c3f92f5cf4b57af5d2963a54f932a1ca1610f505	81bc7a3c8de54ec8fbd766aca6b83b50fc4ca8c2	4240139af902406eec52b65025e606dc09fe1a01	974b0f257e27071c51f6375387fa078feb8a49b9	01cc59f660749fb95299eece1492112acb10235d	840739cf4e80ca5725455b95ea6dc0c2d065cdf0	c7507ca9cc18f1472311da2a8fe0c82c278adade	dd520897b9f4008636a2f405de349027ef42f16e	d2830733c47fc08eb9b34000297448ec094a4d73	350127f8d1e0dee555628deb7f279adfcfbb57ce	79f75af13c35567ae7df5701c880562eaf30898a	fa154b098b800087bd583c58fcd7717be43c8e7c	63ca6bc69a49d21b72f6a7fbbac7a214e70b61a6	42485460323ee5e355166280dbbae98c1d3460a1	c23b38c6b531b982e4d309ea535f163336a28a98	4293e63a34f61d4d873356f3c2301759ff7bbe30	0daf453e4cde0e5a30cc014c89490b548e189ac3	d8de827235b693b5de263c4894b25fc7266ba1dc	1ed52d5f3f7a07020c7af52aa2cca2874db047da	547b6f399ea3ffef6e5a7c2242f294a1c7d65d0e	20cc076e2a2fbdf227b2c1b0ec1d14e3f7f71071	14071f1b409f10751b44ae88426ccd3345c5880e	b07599c1fedec9bfb6d8cea92ff0cd1845c024d5	4ae683d6adb2fafcd7e7d4378a1addef8b61834d	ccb55198bc3ac707dbee3e30f514c86074f8753a	c1c65c43344e94c0b15092055798278ac6be20cc	3f11feb7e212f058b4cecbc563329e2558b41696	969e6b188aa5d30beeb459e6bf6d92b3fe85f2ca	09ca425f57c3cbfb7e6fb167210d997957e13f63	026e041a5e61029df7089965db290848956aa7cb	271f8a9829fbc49c95b78517a900b0719e7f1a35	2cc753ec26aac8ed906dcd52d553fe70578dec75	a64b213d740a4f2745e98a30ae5b471cf1f887ae	4b7390cb7aa597f8c06fb4c6f4076f57670dcdf1	77192841c5f5debd44a92f23a48e74ee4d002e1d	d8e4f5d0819a31e2f1860cc20243e9dabf7c0d9d	b1b3f4da70607326aa308df3941a57b6c5474493	0af82d00fcb79185ccf1a30bd205b26e508646eb	779bb3f1668f73cc4a50a687acd559fcfe7790e0	3e3b1ed774eb375d8b2bfd5b495bd7b6f4478a13	72e08da28e81be8307bf78ca6b86a5f1a14aef1d	a18c83b06cdd94d82221e9f325851ab4b67ac810	840bb2635a0bf715735b51975511028d11da1533	4559d5597abda743094ed461fb2fd9f3716b4747	80729a9d54fd59a6ef430280841771875d30df3f	deebb5d2ec410331c4af984ff25061055a74c86e	dd1ee45a8eba64e79562011d58dc3bf3d050491c	bb527ba8f83848c9d9cce4abbdb585a45ddb10d0	0fac6ad3f242f6e83142633f88dc96999384d1f7	d70c6dcb7ec8cfbc4d894eaece2818d0d8aa2a66	19b08d1b46e197c48aa31f683dc20c88761f2c56	8817ac297fde9147fd6577ee62cb4fbf9d29595c	cbda5070d1dde4a1ba867159548e3ff933422004	a86edf62aeaf54d1db3aa3dafcfb3487c4a16856	4b2328595b156613fe778922be909afdf00470e8	d012074d9e4a45c882300f143f2af0ef9f121169	721b28b3f6e2d54f3405ef4d5520158c812be28e	dff21ba2e5539c58620c8141f4f0fd642621634b	f620a2da0505de40696bacffa9d622ba8215399f	9e6af824d76b25c2eed16b40dafa50bce5ab0ed7	c29f4e8f140c1cf5ca2c472eb39d842d5a4f08f2	3768322f13f3e2339133c31f324cbc6825c6b71c	a843432fad8432bafe999c1a8407ce8f8b26f930	b659f41d0a4c14b2a99cb80b6819b91108abbccd	93737493911a7e772ead7c4fc2202cc3c40ba492	ddbb07e00223f1996fa09804fdd798638d31479d	3f73614068ccaacc456eb4c18441ec44452909e9	f5ba096c292da83a7b8704ff5a5891615678d3ce	c155961d0c5e94066f786fc3e9e89d503f373bfb	e443edb79f37b301d959260f3b4835d82c77f237	26b16fd97a93dece81b547c9d6a946128563423e	92f0c2d1f79111c33b0422afe807eebaeaa91967	d8d1c51c9763782ee12c11371836035890cf7ad7	1539109d536ccbdef6587c93e2cba4f2a1a9c8ce	b122919498075cbb8aed3102fa7f265fec33e1f5	98d737a3279fba9d04b88f0521b80a6b4f1f4d79	4e84062f42a848811f5972c15a942228582ae8bc	476bd74df686b63bbf1ac0589ff39f52aaacdd48	fc72e3ef32265e5451e5a26b88e0f72f2966de52	038f918dfa1369abdfaaad2c52a2359180d014b9	1baea2722b0cb775be0e4a40225e22dd321b39fb	128ee2aac73e716f6c5223f5bf3686e775b46ef2	a70bacb1a89132f327e66037bd64fd6946855c5e	c93496b1f031f028617e7e9948899b1c43f2444c	a740693f392d915201dbadcd6dd8356ec21ef018	9ca0389d26373cdd9531197b0736306faf5fb020	1c02c519e7f94275a140c7927ae4519d57073a46	3931114d759e4193e9ec1f179c80b66d701c1268	f558c00fe6897a3b164228206b3b520db427235a	897f97e10ef3d3b733ff3e2c1f8feb85cb61b2ca	b0c415c5d9bee65d0763ac2dd7cd484f4e8806d0	7a0ffeddeddda2b25ac5ebbbc947c4160264d272	8be93859933417be1f352871e2c383f77af1eb6d	a874cd75dca51fc271a485846e766954879e3f75	30cc8c765f27c09f5554eb6d8af75fb689e290f4	4d89552a411b54cdc818e7b766cb1a5f8b3f3bca	e1afe4ad9e11b4bc28c091c4c28c57766290a948	bf78821207c39163c035eb9b8a34fad72e7bb9e7	37f05ace987539f527ce598cb7e37b9181ad72b1	764cd829419d1274c5a10d9fa2337dc19422fae9	16cfb52c527778e1da43745789acd5a84c05d7b1	f0ea35427e8460e7be35d654078c32e96572f4f9	cd532c47600bb8da67d7373ee1ad91e1228f1145	d789ecd79cb778c1ad9333ab6081c3183efbb9f8	9028cb6205b6dff4cbb27b83131d308cb7d4e6ee	15ef5ccbecaff8a23d4074dbc0ef46faac765fe7	d74d5eaf4e3571a7d8c4fe108debc47140517f4e	feda74df64985b80a63e8e050c20d2bad2ead558	40e02f68cac35270972a0087c8516c44bd8912cb	851f83de386e4738adeff3ac572526be5040be21	78a45a39c97d30df27e03911b4eb2a79db1f80db	167f3550130fa08d44ab223301a3f83aff7df095	87bde4ad22a1354f5e8a82716fd05be2f9ad7de7	d8a1aced48978fa62c5b1382cef4d4825df61cbc	a16a8a4988900662483f8a9449f3acf1b208258e	bdf0b7de58e63b6ab8941c41ab2422d35c0ab4e1	361dde1cd77a91badd3ea7bf8c48a0bad06b98ee	e57002ce13ff585cd34bff24b6e54e0ccbd36710	dfd4e6667e9e311978f78000caa9e08384776766	938956b4e1e42369e6652291e1c8bc69753e27ce	0c639d8636e4960e1234888c9d67385153b0a690	244b5fecc2f347d3e35d8a3f61f239444239a893	9ab717d12695124e615a728358afa63029c367d0	4e32f3e64b7c12f56e8fc6d8e1f899c43679d121	0caeb52694c9325537aeb37d797a617e4f77ee7d	fe19b6802bdcb4f2a1d5fc51514a662e71ba87f3	8e57fe399a071b966f3826984b6529937fa7e97e	f9d38937d4e3a3fdc2648a3ed4ab1dd46702c395	cfde37873014d2adf7345a6250e10ae63afb7f31	74ca1bdd86870c40205a8460a2ddfdba741227a3	58a4e5d5e4f86cc5497223561e87ac0976e6c20b	457254f651ff14214600ffd75ac88c6320a01519	b545f07301f1454150ca92d30eef86b630b8cd62	af23703cce1437ed41fd3aa82fdda94e91892638	e18d0ffb06fd48baa251d78836fe2932d7b05ec4	eff32c49f127c7c0a5ff4ced08aab3db9e7a3788	288baee83003c0a0e3d2be00159a304fa23e8ab0	25f544e4d8902077b0e94e80c07a7c9da8144b24	319a0e6121af653b865a8913557bb3eb0b9dd0d4	72ba2c5e6fa9030bdd5f078ffed4a00305bfcd98	6a48b27c55113d3732f9e2a43fd54dda3cfa8f44	6b1d3cc7d35b002437117dfa2f2531af9531afb4	2f4f2cc68a4bff75bc221f6b48315e8ab3b0b223	7b06b216c4dd0ac2e85168e03618b1db591a3024	caa23c9d992cf983910a78b71aad12569f9bbd99	025af0f443c3f34f20ba8c85214863b878686e18	7fe970851047df3103cea25b902dcd220f75783e	9df1669769913c3f280cdef391bd1def8ab5e10f	e663dc1d628f11add4de8880f3b038ad473b6575	515c72cd063c0d42157c84d0f653f73e2bcdc6c0	d356a385d12517a01693720c92665d802f573c98	e3d02ba3fea2dd579f1fb3858c167243c5e4d1e7	34c6527f533bd3044fb0417ab9b07791402ccc9f	1152a2a25cb45ea4e364ea50b7db293dce6bcdd4	643b387c6041c670dac7443ef13973104d654a8f	0236dc19b352f9dda92c506d7a6d1721a74e148c	b66aa58c5bd3b1205fe33eb9f0cb1931a271785b	5adf5fb09000a5ab16307a2b8c1d3d8743d9f39f	8fa34074f22e280b1800d7902c678d0aabe747bc	fea2636f04e8f9fae9ef55a2e58eb15ad10791fb	363a3e2671e69e718ea9885a1c5c75cbfb0c4e82	36bf7c5fad0c62bd8cd2b228321446b22c5ad6d4	b27948704a4d8d959be7989b61028febf9444183	8afe4e0368cd8d1bdcfc9d590c6fa8a90a2504fa	fbcd7262332648a704729b955f7b162fc099cd3a	94ead1cede6bf7fd57b8174adeaf74f1b2fba90b	29c55257791828c88ba560f82ac7c3084caae54b	3634b36724dfdc854fe843e5eaa00c6afb55dc84	cbf869edad40c8cffe37cbe54990d52e892f673b	d245dec365f95cef10190465233a390779257542	2092eba3c40c411164a53853a670583f199329d7	7ed41d17d58cc5963a93517e769f99753c91dfbc	541854b11f542368437eff5855ff5ec382dbbcdc	2d4dc712e28f0488de0755b91c97c0f7373ce6c7	2e759c5d74a927179656841b98fd5007708bb57f	02ae19183ec8d3dd4c25105d77f6796b26b0c71d	01d72401bb0aad91e945c661ea24eb58d03c0b94	977562db71c4b6373603c230538031718b680b80	2b4ea2501c583d61fdeec93bbf61df736e0712ec	822b8b0bfb0164a81914bf611c26423294bddf1a	5bbd33eb4842dda5f35718d003dd1172ca233f6e	d37f50c2a5008a7cedbe030fc792658e452006f8	4541846fa1c45a214f10ecc2224bcb8260bd6f1a	24e35fdd06d18a98fc7b0952fddb68b8bf096e05	07b4ce30941a674f054c17df14bdc211c86fc98e	a2d28528f5744c664374f6aa82cbe6c0a9e9eb46	d2de64ba466710490695fe071ab6c919778e4945	0276003ba261054bd8d8691d9c67423db35195bd	c0e04181f30ffd3ce9126025f1acb3525bd6daf6	fda6b1fcb90f2e5176a3f3991b910a6b36e373d4	68e21790e91f579b671663bc2d231dcbaa9ac1a3	e84030445783a5e25e5948f3fd506ec40306b879	d3d0ebb3bd6d949976ae7568ea1118714e22a7ac	a47038ef3d5a95523cdc68307098c1cb22a7317c	1ba9c3c7181da067da6544091600cae06570cd85	d98032c370ca55732acb33f7b55ce5325b45fe8c	9b31da2710f4d2b6937a1a26902a20bba62a4373	2cd285f365e9f8447a337a33436af3fde259d17f	529c189c4e8193feca23055c30543d3ef7cf582e	116783bd5613a66ccd14c73812ced4a9716efeb8	d2d78d0860ea919bb9c67810f5317dbd3864183d	8744db58895003e6935cdd862d5efd9ece96b8c5	26240148ba029362951f116c43c0d1c19d652e49	bb6efcc078f29d84dcb52b70dd5e15c54e0e5a2b	1199e1ad463e8e4b5bcf5877beb804885ea4a43e	ffc9d9a41006af7d4e3f6bd6470d5cfe3d3d818f	e993fd291964cdb3a556eec7243d658789302a47	3932535c286990e00559aeffb9341cbd67b8c1bd	975f2ad8ef6126fb333b1165efb3a8e8f7a36960	0f204603121e50c08b4956a8a7a422e0aa78faa9	92839fcb23ed20d8d090135740146810d47b271b	2abec67b796341b3c04dacc126a30a8ff668783c	d66502cacf7b1692734ff6ece0ef3b77626dff88	523d7a2e4914d1de121ba0a329ae27fd37244d80	07a08dc716d1de4d7858ad858328ab85390ab033	c639e08feda8ad746edb325f9c2fadfeb51c68dd	ad2da661540bd8b0c2cb0e4cb2e61fe4c0831364	764e55f6e5e7744283dffc0286e5b4b5b6c1ff88	1b93b98791dbe78ffaa79df348cd9a1fd9fea6da	7c4f2f48a610e325e0426b13cb4771b9ae935247	fd10148664f678711bde94ec4d1d3608aeb20b15	ca2d13e1349041ff26b718de869976ef15484e38	f9a34e415fe951a6e2beb28866b311c9cbbae720	593410856aca25314547837d9ae59e985407320f	f6bce417b00d4fbcd4383053eb9414382f8794a8	9e8174034d050d737a8f472ab0fa0aa675a2398b	48fd26f9c1fee40c8bdf5ef2b83c44b1508f1382	8b875af06d9b7477e7cf62242dcf59794dad3ff0	2195a10b3d556ec25ee7095b2cb29b190e993a3e	198f3710837193bf05323ea770e6b49b3ec8cabc	10c69c84f60e7ba185fc7f7d64342b73a80a706f	601a15d2d9ec2ad343b7ebc49e7876beb60e7c90	b6a69cc0e875714592fdc95fc007427540155fac	a918aa2abf3092993c3db8835b5fabcee0e0ec78	5ea951f4dc72f28971986d79ecd4d08e669e1476	4824cfa30758adc07403d0748167bb223373abc6	b32c734f90153980753d2e1bde70518035af6458	fcf3f5c4cf8772e2c2024b35d7ddd146a01619c4	775efc587e65d7b64166fc00e8461bce17063055	f7c1195b19d3a858ea2bcf551796c479bbf3cd77	fd8ee9c61a34684256a4663e91a60677d3567a07	192509794942a3e45cfbf75ad111ceaffe6f8517	8073d6395d21fe3503618e85f11467d20b1031c7	5f53c20ee99c0bd23451c17e1803d9d7f159cc06	0da22b31da532b056d715f2b52364e9a98a71eab	46175a205eeba8e8e3791653094fa7cf0672a31c	ec8dc5a6573aa2e9bd00f20f370de3a743574776	11292a783a95016488183b4debf248f15d00491d	db6da77db988eaceda0b1370a514fc58cf0d9fb5	7027b8081848f0f69f0c5e130fd57ace6f315e6c	ce3ab73462471148163e472e45dfa483a9c68892	d9d109f8ff843f9f498bcb8dc385188717d151b0	174a09896c8fd1dcaab0e14b222dd2880250227c	e96fdf546ab0e59acc9265be29475211a16b261f	972f3ebb2952314246f4a97c74048bfd3a502b6a	2ff83b45103cfa2cd148d4ca0982666ef197dfa3	22857e192b60ba11ab75d67ac88ae950bedc9915	94496880dcf401976d31483ca5d76c7c8f6400b3	27f42e27d9dcddf6b840191d7d22975f0183a17e	f0b8534f373ee1b9ca27ef231351237e4d8c8630	8454229b233517ef1eade07f49ae51ea3cb669a3	06b3eceecde7237ee1965c963d1483000050b909	4d6a08637ff7642d5a75e81e2b17e9785e42f8ef	6ce2aa8918346ad96b393551b8e82039f617d0d5	0dab3b625ad829cf8d2f5f98f009227e66fcd366	a2396bf5c52a890e56e9f0f82418a3970d02f24b	98c43214fe056294760077c3167e7b44085bd406	f66dcd80c1efbeff5eada5fdf153234156f87ec2	1d93ee71722971973e9c6130662cceee371c7bbd	ddfe3335ac118eae04dab966759be986066918bd	329d8649685218142958df2fdf8301905a84389b	39745c4835de07c58e84fd100e0d690819b8445f	265c3b0c05928a5847ea7f2320301d7ffa6bcb6b	75341557a8fe3a1b02444624c44abc7853e68de6	b5b87744b676a5a9f4d9d00088a2e1e11e6c264f	ab0f2c11ab27fac90dcb3d8d4bb9629441e83005	3ca17b2ff102baae38a1a03d6f9332dcf825dfa4	ab031261627558a7eea0ef2d39424d60928814ed	8a174f4e2387f38dfc448ace627df4864a168aa1	f78454b74eb2e72e4202e6c7dd9d3d87f83672f7	154c6062906ebb2da9c490fb755b67dfbafbbf84	11a7efbe0d48cd2683e61cefe80dd06cd1441d93	227b428cf78118400251631a8db0a3c5192a8524	eb4eda33eb90205ac2fbe8b231974d572bf81ca6	c3aaae63d0b3863cb1b9d09c107f893bd26a8ec4	f85bb93cfa260542e31d62c961e5bb06fc0f1f27	53ec1d5728c19d91d932310504ad4607be426bb8	1b38162a4a51aafc4baeeab75a9ffa82e7857a06	6b2fd1e59d45340748cb5aa8d19b1a2ab2678990	305cc6205759d499442ed6135807763ee8e2f291	f568b5f8a1e2b20ad098bc7063d93e6a58f7f6f7	b110e168e62ecb5e82fff384dbf6395e93e4a906	efad3f1a8390b9e25a2dc4fae0ceee3c2beed2a1	68bef72a408d9973ebb66e101d3a05dac7b76318	059a2be6db5b7848b4692531797540a9d16223b2	dd4e77d65c4d39b4f5c865d2b8507154ea793c7a	9b3096ea03831fb557efe88f6b55a1a6290a4bf8	8d93e762410ce408dac8d0a771baa853db90b223	3260dd9779f1fa8f87bf8e722d6dcca0508580ec	eaf0fd129fc52c4c9179ef4d91c9cfe98df3244d	f2fa094bfa0bc4e993d2c16f61b08cfd25230183	10a12273d5e0416f9bbf5a48485f94c376fcc638	3fd9274e656250163127d143609dda35231e90f2	aa4af0025c8fa34c5e0755c9fffc02149387bb29	2d23644063240c6672414f2b329698de08f81d6e	13ebd78f0c013230c2a3082537adda5d4b4beb8d	5d2a3fd1bc0a4d2b22100124325c9f2ef923556d	2ffbeaf7ca2955bd98070a7820d1c747705c00c4	de7eaa87dbc8ea8f9bc6432af67009050cdcbcba	b1721219fc47527f94c53a7e3eff97e1e54b7540	a45d1d40f0bcdd17385c006cfd3532ae4efe98c7	b9ebb6b14df5ee39f8ad3be97e16e6ac1b69fd62	e551eaa61683249fab271ee5f983e543f95de716	8e42bb014328cfc5f3185a508f03f5b589f39982	0630089207c63a473738fd925c267868d877381d	bc15ddc7f357e1864e89dc98b2f1c23d9aaba18a	35edd40353808b51550524ec5987eb79b4410d9c	afd1118d04ec0e76b84dd551d9ea0e227d431c38	1917da0a008f4f6082ab71d0674edf65ce0a4416	40490d5cf0f43f3565ea9b7c7f09392cbf3a6adb	4c05fc4221d045160b99fcea3574c11fa0ffffb8	3fbba1598aad6c7dd389babe990a51d596dc1d7f	6028aff0afee1ecc30f5054a32c01a40d41eb588	477355c8353e00bd006304644a6f7e4d56309781	92b30e7cedf577c58744e001c4bc2ae2bb55440c	faea2b5ffd885b405c5af6d4127a9e23510baea4	ea4cd6f2bb784ca59a4aa4f83275aa5a000b65d4	b8c4a0fc616fc2bc0c9e0efa29a7b3711bce3871	57c33f9c248c76e46f2a1a8ad2c85b134caf4106	a7eb356e5547142de24b2c97262e034d8a4c8bdf	76292a89d89cae91c6ad71a2c52fab02a7acf3f0	8a4aeef72fc6fa70e9e41f05062c97676d3714a2	18f3d84ba1a4c42992190f664cd33e6a023c54f8	f3dbc8d0fb8e2554e9a3a3659a4d55f99795db73	08f7c5f38d4d6c625eb5dc035e1322be43ae8045	4816077c90750253e7fc2a7d51febffdf375efc6	0f4a5c57de7986add70bf08e81439eb1c23de721	8fca747d3dccfae1ed70f7fb0636ee60fbe884e0	ebcc310e16960b3b1cb6c08c48da8112f2b702d6	c601c79c61025e41f33dc5c4d7f177546c2c0e69	560e2354c806122bab01364767b2e7285203651a	37e7961fe4351c7e2d295f72332de8ce96a5d0b9	a7787476a1fc9adc850a73ab7ebc3be2fbb55821	e343e38b360f553f1978e86d2ace908047d037d3	97e0a72b007c7d878c5a414e62cddc161b28fbf3	61d07f993de545cf381e05a65b55549ed9c70a38	5b28f45ed50f75fa0b351909822ac90e95b2a5bd	df1e547cc7c64ab60001a66b2566ed67f66eaa87	0c51478f119dee01ca06d8fb097e76582aef2123	bfe84dfee1a6e99f2318b707c7c97b7bb31c7e76	b7d2de4ccf071296ef964df72b216f08880a3877	40d4beb95e80b606173da7116db667aab11a7883	9ae4137fd733690d4aee133dcb262daab05d0b65	de448589e22d95dc4079655f01f7284ff07c8042	2ff126a38b49ddfdb56951727a5268b643da0c4d	7545b83d1fc63d19f78a53ee55c62053dea42db0	480865e980bd4d7ff7b04c4d6b2a26d78d37e26d	ce2bb45586973e474f68e6cd4a66564656c5642d	52bbcdb4aba3edcc30b6cb08f238ec2fafbf81ad	d0934f482cd2d01a412942ce0a8ec7f71da63bc6	f0554d83b24741cee1525f5b852941c61732d3a5	4efe0f06ee3dbe8309e2795fb9c58260d5288d8e	eb95a6c98ca7ea0e39d4158e08895148320dff0d	0b2bfb0850f54cd92255199aab8029a55315799e	a4262aa455ccfd2b5e620f55a75b77f6f8189aaa	316cb574a81094b6580c803d1bdcd60a5f818331	80eb800f64470b8de06697f329317bb4c6512a2e	7d1334ba00751ff5808091c2ac4f965ae8238324	87983f7ccd95d765ecbc843130bd198272fcd8bc	cad772e10a5f6a69b16224834ce5ebc7f634cfa6	c8ae829debf6d18ab019ef1ca595bf49c0104c0c	2af15d1259f06c730d04f46d82037be7f26844c0	a81d012088baf700c44b6f3269f379578592cdb8	2891185350786cd35d9e1567edca2a2b1633738c	54f9a161d2bd90de586edcae6c487ef37d83e92f	5135cfe343ad657954f171081c30af67a3c061a1	acae5def6748f3a917d73a5803599869d72265bc	2ca87ec99b3fb3638fbc37d11ab1f3a3424a7b47	bb1db3cd25aca9aeaed9b9df90c32f534016bd7d	285b076301db3e5a0c54239adac18e6d0eca1fe9	2d986b9eb797f51ff0f3a70a41fc5a4bc9517528	2a670ac474c6120e7bc9927474f5f0da58a88fe4	4683599ec07077a249e6a2a9bcfe402923d6f418	3647388428eaf3fff2ea60287e5e31075dd12eef	daa79df0562bf91d393f77944dd13a2cae5fcfbf	2ab89e6b0c1539d68641b06085a176bc6cac065c	4014b99c789396b88e7309e7629022e54084d0e3	92213219859f7c9e532cac56e2d4bae7de7499fa	7622f633f5d2018e006f732512eaddff28ab58ca	b9f7ad531b734f8bce67912b47ab51adecf2aca3	a65b11630e2dc83a30584ca0b52bee7cc4d7122d	d8cd0a6e4cd6306c6d3713cd02954e65131c9cff	89ac282b0e0c1e74b0a34a633de49d71e48c0723	d100b886d8f0575b65c1fdfbb093e0872f09681c	4d6130c51a48934b4e05885f6009217fa6e3b07b	233f6c67a9fb0fe5a1c863d5bc7755d0d92d5769	53024d8ceef5e2b65e35ecfc4c2f20bd75dd9cc1	d621344c01c1784408b1f64824ac18371e40a3d9	d71e16b8e92ab5b5e46584bcf89ca6765b67dad7	1a4d9e66d10bef80c8864aee7a15dea68a1e9efe	a688cef95996b1e29e8e2d01a87cd691faad122a	cdbc563b1287b89ca6d8b5db06340632cf6ff8d3	e384a34997d51ac5576f6f29c1c0d4373217b3ae	d9ff7c8b94f307926214492a7e2af1c1f81a714e	b47ab362bd655285c8ee2ee92ed1fa60bda5b6c2	2413b0e0e1e5183d1ec962a38d0c4c7f158de34c	949e81882ce5e391515ac8289530b9afec0db7e5	c0d46770f56de4aac408933fe7691fa2d727b2d5	d2ecee30a596b72f5d77c3eb5cbf0f3afafdf761	9883bc8a66af69a748bdc6622abe56712f46c84e	ed48eeb4031374a9162410c5c8c4019a19c6e996	e0a910f822a05b95ffd58760396b1405e4fef80e	4676db7a7e30ce82c490fe88c438e7bd9a4fc91d	ea9201bed908873b52eb290184cecbc20d64255c	02d28e18753dc8f379a58ffefa39753f752ddf45	cf1d39c76d164ba5a9c0f35301216321580a1cb5	ac5d5a6723aaeb208d9dc9b7f61b4cb5a6673ec6	54ab1a2a062ea61f1492225f45d1e084f816deae	932f16bd70742e7efd120632472dfc9f14f16895	d19a01e562ceabcbce120f48549d4237c8ac047f	71050eb51e4581754b0d4a849b753368f6a62678	aa5d1f56796f7beabc2ac6e5d53617cd37f677d4	be5df011773a3ae1acd81e289465cdc199046a86	532e945c74620f59f73d4de31340caa117b0d2ab	f583b5509dd8b17f03f4167863a9ccac3cbabd67	3a5a14b2fc8c9305c7284f1b25a404de7dff4c9c	eef5db6f5928d9fcd48214f79fc45106b0d7b89f	e4c9533ea06aa2f54dc1e4d75b723a9636299aee	2410454d2c520cc68fd8bbe2515ad57c7ca679da	c4f20d4c8e185b34ec29df1d34099210f291f8ef	e93c1d5aae2257d706d5c7bc44b0a153a786870c	5ce640b03229a342a3a185610a5f9e89b35346a9	20e84551db9e67fcb89242f969c3f2abf7b9b52d	95155250362ff360d5a0ba58c17f712901ee2e65	08df6eac2c892da2b7559d1efc52ac7b9da484b7	4dea066755de473a3599efee7e09d8dab77df311	0d16804f3741d206233b6bc3ab5e15113a6e8eff	942c72d2a261bc80052aae1f71a1fd611b82cf97	99c6e5878fda653a9079b20d0d99f8fdeda443b2	ab348e141b74df067a73ce61d2d8862c1705315a	b8163868ccf8e2c987bbdc15de1ecfbbe64bd0b0	79e051b1188541c07071b0053fc29f0292e0732a	ec391e7de721e60bccafde0616f76db04fc5099b	016dace0e4ae486af38a594bde8a6684153ad8c7	5f5a948c05f3b85013409eea5dbef4b0b0a7aafd	8e78af3772eb38300da92d6c4c6c4e3fa74e786d	710f95160f0a88ce9f847e3393dd6bcd49d45f3e	cb344f6856c9513c83279eab5e56cbadcfa47287	e83f6e10f15ed8c74d90eca6d03ae38d206f0c40	321f8c7821a09d9d82658379cdab243772f704d7	164d41b016f2638a59b02de57032e72bcaddb22c	1f3017b27b4327ad4517faa3cb6afb8c5c212c47	10a404cf12f1155be8826b036b934f33c173a6bb	dc34304993f69d4e45622bcc29372c6606121a29	382d98104b6fe93197c4630795c84cb65d234dfc	6b1c3b034fdf5305c338c1ff55bc30bfc2918365	fde7e98b6b5221a1213c5411e05a78834a5bc508	b0d7559684c6048fa2202d57603c353b94544f81	264fe228c526e80ef3a2ce04c4a3f3db35d3e157	267d46d789b3b8558ec949f67a86a5463450ec3e	85cf14d0ff567c28f1a52b74e3ae62c9714671a2	bf33003eb627ec2948d0fa58379db39d3f134030	8872a447b873c68341bfb0a47e955466e6d195a6	3f3165135330b5cb7bebec065b8a70e81530dec8	144a6ee10a43c5b485a69945ba9cd53a933b5d96	752bec020746a05633f9e84b3901a8f893db7535	400ed8fc9a52b25e8221cb81706f8eb4e4d17ab8	c74e32087137a0fc3f4766fce27c655f3ee2321d	febfb0fb4653bb49624a300cd8614cad1cc3f85c	0f2c5420f16def1aa3eacf492746a3a16933c3e0	c769e6da6f5da2d279e8f4c0ae1f65b2b4cadd68	e3e2c1517666f20fe3d58a661e770939815afe43	eeec4eae13cf63cb70f0e6be7405e0ea11f031e1	9d5275d6af0a8e7f987d82cc970661b5ceb6a156	d4b5aa19204d15a1142d46059e0f92036610d95c	7ae32e4e6840e43d63275bc3bc3e3195c50167ea	6df51d6cd5990b625cae2c97d1fa1f50fe52c71d	372c39daf7909133126a40b0b42a259dc1a3b89e	541104eef694e08279c276403a1a47277dd9e7e2	f0b2edf7acef7cb49e94973485f0434d4e5c7bc8	5a662c59a126145c990e4a7f6fed835028ccf7cd	1fa761b0b656ae2ce00a17fdd60a55bceee69836	a1aa5917f9a783765374fff0cee5b4d529711a94	60f2f7aa9b86f44e8738426430c0480a9e002b52	ac72b2e3597e64413943b7d919926a04e1d6ae83	043e25271a207421b57a72106b1984f0e412eb56	68bb8c3f883fcff66ff9f43bd17dc633cc81ca9b	8cb2c6eca032e85e9f9afd35f41b49457619fc19	412f2c68e41d7d2664376f6dc1486cf95927e879	e9bdedea44a467c71baa5930418add0018d81cdc	1987ee61d0d8e8ab4072de214aeb32d245e71e43	34bbd3c58b4f4bf3489e4db746d09b4c9f0e0bd7	29ee8aab7366cfe239cb1ec48675fc1edff3e538	972fe80b262d81f4f17b197f769e27537e5a2fb7	87f01cc50eeeddc013f9f585f00d740d8c3d2700	ad235354497fa2f4f7be008c2c8b3b3c6744e129	8739dd4cc04449d3ff0cf2fa4fa75c95e93fc5a0	d564a33770c3fda59949aa98d630b4c013c46c29	0a7edaaf92b407bae8acc13cef88594d4a6e31b8	05f3809080c4516e7b5b755221c7b6b85624cea7	2e1368bad76355e4785c3c735f8480d7c41a4b07	b9bb8412f94e91a45dd0744eb3c1a00d00ab0495	1877ea19110088f2f0c4d0165e55457616c1e8a0	68564c407288e8c6f4146d8747ac5935890df396	12dd54fed5b772642ea482038a6a92bd858ca4e5	6073f0e6bb860f18dcabd6cefbd2583640f6c8d0	42f10c83596ffa958e314bb4ed525622f7f8ae50	136b817d731d3d6f60ed5e03b04848f19ce1404b	bbb6310edcdb84669fe0ed7211c7a90a8df30806	1f0c556373e40e56954efaaaea19ef79c6461832	4f498042f57f3f1a1d94cb0a41e07a25e2ff553c	07baa4ed158a62d991f722155c0e31bf7931a433	6d57c955a39f952b8364a835aa8bcf475428b563	0a0fb79830599dc5d91b501598d428b0ad9815f1	a10e31fa499f0f893635697d4c77765a9d344de5	e3a6eaed2ce62857628ff21f8cfebc4aa1ea90b8	b5267b118e0e5b440c1bd1cb72e619792026c328	f0ac1aeec2c603e176d29814d8cc1c4de47a6e11	a886e9d69123db02ca00310e96b8ffbfb5306800	7d64b49d2afd8e2f6fc5c8276599b84d6e00fbf3	82f617d04896032c5fc04986b20821e4bb959322	c0befc6b4b72a1486a3c3a791343896ac69358ff	61748b08558cf6ef644402a630ab2106fbeb0b4b	e978ea6fb2203de3d83dec888392233243272a8f	a27381a581223eecfeb6c1adda74887933da264d	e3dcc697471f9e6969f7dc321422f3afabb48f3c	170cfdfc1969355e391eb4d8c268b3398cbcfdf3	36ae4b2243c6eab427fc4209f9599efe710b399b	727bc81a6b874d17d7166a758b35ac028a264c8d	b9437e6bb80f2c4f11387a624e4c05dfbbebc77f	6168fb5ce40743cfd93b7eb5ca255eb85601ca08	4ec073a20e1f604bf8a3b855eb266abc354acc65	91346cc37ef5527d23cde9d42f3e511af6aa3c53	6c7e6120dc7f2842f7fa80b3481fb2c80c89fe36	c33b0eadab5029f5366502634a876601df11fd30	fd4ea48196e249ed8e0e37af07da341de1c0ce00	bfc29779334a53e164fe4819954ff068393739ba	94c6b9fadfaa596fb1ffe8c743fd7868d71be00a	317d8af1a1ad6e1d557c6380d8eefa09a563c63f	c17690c7e79e25dce4539e9b02505095b9a5a3a1	b4a7061344ea3ce3cb8e55ea6ff8a4cd24eb252a	9fdfb832a15451dd841e685534515b19c64ea017	041ea6c780c65591c9ca9530339d8b9736759111	79efdaada7bd17ab33f7f3ec05077c558eb1f565	842fdbeedd2b4480322a5878eb1931f9ed498925	78cf2d3699a5a97a76123ca4ee90cb040ac845bc	0d9150c4413f7587150eb9c592efc3fbbd9f0b9e	a930ac417e14a2538ce6c3a0559d40a929648334	1d2e9e90334b1f42a5bf96241c23eafee24ee73d	c6824826519fe51cc8f48a50ce28ded0ce9625d9	bd529ca107382be98bd0068dad73ae3fc896cb5d	f08b5c5a9dc9669f477e5ac1495fbcad83924695	cd78bc81421f738cbb5c547c5d6afe788b936fd4	5a1db7bf1e51f548818c513a6f99ef83ac920f61	49e9e7a11aa2a5fa1fd6bf1c76435543921faa83	991fdffd1f7fc088f42c43b1a5ab9e04151c2a91	89932f15d1d8e2527689fe385481686ff2e89624	0ff071626e40d6d6691269bc3f2ce76be77d9cb4	568c87ee3f840e2502f1220acaefc356c035d732	f540b1ab24962130a7d59616f7aa273f0b490d6c	2aba9d5e3d0be243a6ddc25ef102c784c3879c7f	f9bdcb92f9175d66dcc10193a9590ea189dee82d	80ab00ee66fc9167e07c8f9007926c539b06ec14	e43dce9b49a615d64322f2ee05084679a7e4d9a1	9ff2002d2c740d3a66801879e487e37bccd55d9d	b031cafaa4f2afda9a2fe418339109a9793ba03e	6d964f999bb3ab296aa7638ffbe062c3d4791bfa	dfd85528312f1a152189d6ebe0d2c69e4c1f2ffc	10b08eec94108640d3dadb3c05599b586a7eab70	986b1d4f618d40c686e3e6eace0c54bb1372eace	1dc47e506408db06b3929a2cbba575b69f8a4d2a	5a0d98412a8c07af3c64acfe3ef84a9760380ffa	16647a4d99638f137cca556d9b5caf156c039104	4f8182dedd8dc96d609e8ed4a05151b8ff6edccd	c0e16e64ccb667a45ff4ff4812af65c9853d9727	12a63a2d92e20c6286f69241a3c674880eeb47e7	0253d2e56f8069180e238e055f9058077757fdd6	98f0c0d2a9cf5162d9453d2e8e0c60cac6dc5c2a	d7a209952e1b9587252b5aba9926c5c378366c35	0b6651ca3301f72e5920711f65a231b9aaa13dfb	11d077bddd2db93e1611ee603203a786e0be59ac	4601e347570d7318d11ee75b756367715be85945	1b27d6ce65425d893fea7dc019d2b87bbccf8ff1	198e059ac388205006cfd75e422985e8958a463c	4a4c41a1eaa74c6f220110391e9b0e3c6e18c3ab	26d67ef308a7963be30d9a4bc5cab75e853b75b8	2f7b196bb168c0588e576896bb0bbf2ddfcc3485	6ee75db0325ce23ded7373ab3373e84b67d6608e	0a68ccee894270472d715d261b1b1f41b0e8cbc9	321b1e1894ed7702639b30dfeabbe490fe7d8f9f	0962a8a2101c260558367cf46b2524f37caf6ed1	9eeafddb5dda24637118964162bbbacac791de11	8f008836a3b20865c1fe6bc5d12e737dcd087417	f51c2b0429a023fcc4f895dd6d530dfaf49f6167	f93d0604780bd78d13f76a6f23ccbeff8b2d0b33	b254c3899567ea89f06c0f8bb00d72a443bef807	1cd73468f3cb8a4eb4e40c4b2876f5714c269eb6	8d17d460181b05fdff2431c3eb5e8d0f2aa8c9c9	a6364d8ecbe6470feb601da1613bc125188abe83	a4a49e80f9b47f471d6adef73b60fbc441c28ba5	7aac38eaaec51da2daad5733a6fd8eb2e1902229	9618f3d008a7a178867cb1e481aaec56bb0ad038	6f0c4a13531e0087e913b68cc999a8cc6ee4b64c	8734a7d41b82d4214766e23cf9487f302c228faf	a55199f19a908a2b1d396db934f4ee25f12ce3b4	7b9f3ef84c0bb0cd4d12fddf430f519576b7162a	c67aaddee28af3e0bfaed93e1d07ae20d433c2c3	b22b3bd4ee0b92674bc020aeca5b5a8192da0a59	79ebd996d553b14060642240fa95548bd7aff8a2	67ec080992a4081c91010636c0fa6d574bfab1d2	b7ca20911175b332c09e936098c69102e78eed26	87f609ac79592166e0954400a98ed6123b0461fa	ce66dacb02a10d561399f3624d9f8e030b501a6d	1f9835caf7b34dc9bca240342919d9f60a2ab566	d8d7a5b240186f4e12c0a71f8f52776103156fab	17523e1b2e061867cddf56188ce2b83742d40981	4665a3798d00a1938076186b3b4e746c4b8a7f5a	815a4554efd9da5156ad8995478c6c40d6e383ac	9bc857c56c788ef9d4871d2d3f7f4573235f51ef	12baa76b426531fd772b3099e013a532048f93c9	00ca7a703b590b26e2e88d3c5d47474b98d68ac6	b64302abd6da63e1df0ce55a9f2a91c1d2c75977	cb8d6f7d7c9f051ea0bec02c62f3795c1aa9beaf	34d22d57ff5abe45353654203dc11552745bea3d	0e1b621c16b6de313c02c760576daea74dc7cad7	dcc45d1564b44ce32497451ceeffe1477525c63c	c012d8de89242483c8b28afd805b0edc01c63be0	3d9f232006f980d4dbd1c552d8a176c89b519d4a	a0ddef44b7ce7e3a4b82ca27bd2c1695f6ee6294	511d79da72ac230a59c51ae17eea7a0ef841aeb3	615d306f5e4411f18a7df5419b7fbca2f0f2366c	da1adcbbce0e86917de2bbc85777e9c8809fc130	f64386eea5a60b706b4649dbfd062bb6a189c098	95e423cce7c734c153627f3de9b32f20c99780f4	7a9726c46d050039ca5129025cf44f93101e4183	1a8ab725337b30b34a9b76f33120f3363097521c	239e4e960c8aecd5cc58b1df8be5f7599cbb9c05	1c224caa63c080c47431f5796f9cfd0340891b69	70ec6c00ccbbd7dfaae22df4d3a3442d93f2256f	ca89f01a4d12c822f1f6849a1b5b346515492dd9	13e9e4f27cac58c5abdf09fb555e5e877065a636	7c24e73d6b885247c602acae0a538a3923e037a4	a74cb1f4fdf46f077da98dd925eea13c29cf163b	68d8dbfea196b489a800056ebbcadfbba892e78f	caabd29d2bca4369fbb67c8838a4910285cd484e	cf735dbd37973c9ae5973a34c8682be0aa625f7b	7cd19576194d47ddc0d58793681f29f475a28332	4a7671033d57d66a5158abfae4f680451c3e23e8	95d04c090bcdfa8d85e00c8266c412151a7fb2b3	2d06b2e3308ddcfe7fd9ef06ab762628dba79bf9	acabf2d2356ce3dc834ecf6b77e295f0a84091db	25096da8e704ccd0e8591c720aa284dcbb1d18c1	230449fd6f37ac9b926a86369d984838a074598a	dd15ba93b0ac2ee29300cc4c8d75da83cccfd4d2	b12b8debab046d0f260f931743e38689ff4ddc41	0fdf9f8a860eef72eaf98900aaade7eb6be9f19c	e1107139a7143c26022f29f8f0b6e80f274c1a81	740a4f901b6e9ad692f65c446b585a40d93a7217	36538bc68acb9322a9ad02461d14895585b0ffac	4bbb07d72a3e962c7fdcc53f194fc1fdd09807f4	0fe7351db1784aaf337907c8473993504ba0e6ba	3e65480840aeac3efa7e548bb5215bbc039ef371	7463572a9761dea7a74e089132a6344878eb3a94	c12f980a9aa7945fe61f595f26ef9d7cc60bb677	f2ffaedac7d5c344f7db9137c7c0fb8caedf62a3	7f160a0be743f6f70e8b455a603025633a471243	4547720c638311c9b2506349ea3666f40120dd28	51931de8dff7c74ae430995f265c29816dded9a5	8c3ff107b21d0342b1fcc44db64260cf9474cb5a	67dcb3fa6c502477fcf8ea092cba9236d77ccdd9	a10422e5993fb77c567f0b1bedba620fab7b59bf	b7e2eca8cbce2faa84b9cd4343ac2414bd7ad0b2	dc34da3fbfa96e1e0f4a04efb7b0881551d000ed	1a7597f16dcaef0b43959ac9ea119fcf6e236946	9bf1c034da05d3c138ecfe0c4a1fb895b6514dea	bfab598733db508109e4cf7b4a34abb64c50069d	85f3323705b5d323d522fd70722e57acea74b3d0	c9d511f774026c003d5b8705a7ca96d7f3d54ef0	fe7a01bd8b46c50608d854aff0adc6a9ea37c138	485dbd2a1223ab0d82109c0e699b2fac262e430c	d00d9401e4da79c3434b9f536defb4eb2fc5ff39	7c554a765d5c79a731217d1942151b0039675c5a	4a1640f6354bc2e490e38bd84f6e9aebc7ff0051	e360cb8f29dbe5d6926f5147546bd0268b3aa192	40727d77ca3720c8212f45389bbafbe481818626	0f0fdc03a601b603194605cb2b9446559bf5b1c7	ecdcd9a8eb736ff9f96a1a7c0448caf001ab544d	24180f8dfd70ad85e47cd1e1b088b054ce0cc74b	f4777b40fd018fea4e657f69fe7388a0df66bbeb	21938b6b1b0b4d2b35924159c03d8da2699cbbe8	23acf9aae20b99bd38149987f4f6a68664debd80	3b902b8b3365f96d20b6e3d6d39a3000e5c0a104	9dc78ba10092f343863ac3a5b28220209c6c0943	fca9647cd0144a5d14c69d717487695f5f570f4b	86c321deaca651d4bbc87e4c1901af72e3b604fc	81d32a82bc1c5869e7bfb5e1c6bd070580ad8377	0b7acc9e91163253dffae938512b8b41ef335aca	390073a43288b9dc0a0ebf6d06dab2421cf2aba2	f9965021a27b6c537794e7066c97384e2ea0a173	dba365f4843d18692feed18e501957a4da18f2ad	7a4ecc498bacca67129f3ebd166938693c775f9b	60e24b5d71d1d6f199f29e91a9ab8a044c0f3320	a633766aaa98361511a2ca8b667302eb5be0029d	e9e4695ed75d5d5830d0a7a7518fd238edf2b83d	58859e4291aa9c5d7dc7601c6c004518eee0283b	433e08b7c9a38c244d47e4631749631341c8caf4	5ca3d1dc8de2b79b59e5f1adfa631c075a27bf7b	96a7ee119c5f127a5489410b3d86c9d090959187	446a36c7bb3a19861d01cf453cfd96163768b8f8	3b42feba1095cbc415e586beb255953e3eca1b43	f7550155b6d34d4bb9eff63258505c67bc6022fa	ee6ebc9493d0553297e77955a208bad93623c453	c3667ced91e4f5f72a3cedd24a09cee27adcefc0	2bba7945354c86c4cb93ae50fa5fdbdc68701e48	98f27864c53821ff0d6b1981efcdea9071d5ca34	73e08db05c1a3cd4c966985d370221372b63e98a	1981b7a693f074cd78bf37384048f448ca22ea6f	688e80e8647da154988c95a111688925108b1828	570c5d3d6af5d8eecdc6baa549de8c063d69502e	dbfcf412081a33cb2b2c00bbfd2869e278eb3bcb	df3e18f5a31e975968c10867fe4c09f25100fbd2	bfbd09b1689004a1fed73672d0e13a803ae855ea	5dde6151d1df2417dd25991980328c74a43ec648	4639e58521cd7fe6e2e0480a05984e8e6f9bdc35	9ac6c6d9a0695b058eb8b75df5e7c92e5bafcaff	cf027d838173b856119c81b7c7f94e01b8af0420	30b6b387427046caa7c701be4112ab0eab9963dc	dcca9af868fd0d41983ec46f8189aa63fc9a4df4	67db85554a1c0c62cbdf418182422334ec75e5de	a3e7e787cbe93d6ae5fd9d2dede3ca521035ab4e	67d041ed70cff478a9facd0198b07a7a25004a3c	1cfa0c38be9cf60ac5c7afb052fdfd1197809bae	e67f6f044269568d45b3d1ee4926a71ef3b3ca14	205275e60f89e9fb21c87b671b718a0294eb0f7a	b02c5c4cd98c8a50caf4f3db293fba791557566e	f0f195322eca0f8a11bdf469740b6e8ea88b5d5d	6136c0743f180ff8a97633627541033fe7d34091	bd55f1e92451b437cbda1d88996c465c31b0cd7a	43a276af84c7a79c2a1ebddd5ad933d34aac71e8	37423aae5708d10c5a53444951bbea1d3edd217e	0ac4391f4824f928f33522e8b71175c7965efaa5	adac1997e48214f0dddbe6f63afd869d170dcd55	62fdb119b32e936d6c37c74b46fcb5d310b15804	4470b154a8eadb82b2afc4e0b400870c53fddd56	fe2bd90e6ff0502f6a6bb019d85c078e7251704f	e6701e1e006ab597c36d2936a0d19779310ed52d	2d27bfde563e9408e734134d2a217cdb8f2b12b2	187dbae3088f42f99c83029212ae6979ebfb7981	22ad299aba3a5528d2b9c6cc022c862c1a592514	63a988b417822910a03f091e5777be9dda0a4d78	6c8662f9d0eeef029b4fdece499b6615b012b800	083f71375dc7f7e0518a1b5e63779cb5fe3fd99e	e2f9638c0b1ce8d6f229b9f14d4e49b485a44286	a1f2db213e4e0a76aca56e7706cdbc5c108d8839	f34d9a1584f1e0e6eaab3ee7b139b61fd2b3d021	623f8d4dfd758844fcb5f4af79c20aab9e4c10c3	e767145e79175e5dfddb939206a2f096b61ebea4	1f11d968b6fac813ec67b2dea0b867aa34ff4ceb	7be2b8b78bdcdf49b9c298f8eac7c14daa3c6af5	7346b50f660ceaee85943971477f72e33e5b2782	1e0be952c6857da2e0726258e63dfb6ab519086d	16d50791cdc64100cf090c04c9febec19b726a13	40608397a642439bfef2b180be954dfdeab26bb0	22a4adf9f28e92989eda39aca2965ebc7b824246	01e8578dcda118a74f8fcfd597669060e53e6fb1	3142d325a82a9bba40cb2c4be4683c11ba679855	cfed692f385f73c7c485e0e8a0a2d70574e69d82	8604c7a50bbc0368728e6441a7599377dc2224ed	d8b52673d0fc2872264b4575fa1fef5435c4c13f	04eb893a3f8eac26d963f74a1b85e5269dcf6c95	27b4562998fd46e82c830e5f61b59f8987866d81	2dcb68a64955abfff9e21246bc5b63e7f0e60d7e	a2ed87883335a8f182bf983fa33f37f8773e91d7	df6ab71f34da8599e1fcecb12639c482c15295d6	be1c00936030b146bcde0aa4c6e1bf328bfb5cb8	4ea5bd700b0d86ccaf224f3ef6beaebc9992b00f	56385eda402423a56e96c2d5609b54173fcefea2	90fbca8842fa6b39dd8400bad862092d8af016b9	d103f82ec8094f5b2acc19ef81436b1710b0970a	6b5d63fd83f54fd5a92491117e8a9d4abde4859d	38f0a48a2eef0c02423df6e3545b0b0cd5781010	3c2f3e9c5a6db7c506bdcb67efd8caf820e93a2e	6d290873c4b053c886f19f0689a079a0aeab8f30	3f17b68bc82ffaba0e1a5cba4feef091d191b052	7a45443634482270e9c54694bf5c5682cd3c538f	f92ff4108b3a1576341bda598ba562d211c868bd	666d7a027372eed07e1f873001a431108d9fdf7f	f2fc51c1f5fa04b56ecde678b2bc95dd1a71fdeb	66ac47dd51d1f0a5ded6a015cb852375f07ae527	ade57f490a34a3971aee50a82dc665b759ab44d2	7705b1a58e0ef870abd44b397151f537c8bb49e2	6c776cd19b731e47bff816472d7fcc881843c944	5b9cac42601e56ee8a8c9bba543727b7b592e73b	6558435354aa7d15eba32a5f2351e441c3ad8dfc	cfd12f017127d27f0fc344c9f00a380a3599da23	ea1f6c82efe55e5599e401b86144e7e691caa7e0	1258a8aac3af85e44482444d502ded9b454741ca	ce81c5cd44e5fd80c336f8ed80719548d6c50788	dc1f021789539c5ff486f88375fe2ff2e5c6c7f3	9372845fe7451d566324c2057db7452c6c3e409b	3784b36cb4a6b6d678ec814445a71ad2be77a769	51787a1a7c36f7411a7b509e05d7670e2b3430ee	5936fd039f133d042a3a1359f3c07cd8d08dcbf3	5de251f47ff088c7acb1ac99c03cd219f92abd70	665dc54729e0307d1c2a3497eb2cee070b4eac55	992617cb91be43b8c69d3418f50873110e3c5cd8	35e086dc17664f0dbc72d5b3a3f9833ad41b998c	35540b723f1508ee339f6d6566dc00f909bde63a	f7dff8b6537da18e8ed92b7dc7fba950bca3cc11	08f4034354538ea6cf4c0fb2f3441a4f3d492354	5935225cdb4ad36c7a9bdf79f7e8ebced8c716f5	08bc67382fe6712416263b9d10b1c784d9551c3f	65870b8df1c05f14251a9609254db4a4a3d0d078	3fcb8f4eefd0cf75d5fdd7438a3e1e1dc326c5aa	827037438eb93309796e7636bd8e61f4be9c15bb	8761a139464353e31b6da8ff756f89f0aa3b4e70	4c2fc875c090ac58e6cfbcda2be583c908bfc436	47bf354b38dc520ef88c4a1b720970c60b62bbdf	6452b3add33b47b119a8bad8e768e0ad81d3caed	84deb391c31c3f2aff7ca42e7c7b66ff206f55b4	48bdc65bc8740c0d5740d071a389868bd8a29d91	dbb94db332ed127cb3b251bfcc96b81cf07192d7	1f5544376ba316a3f4d4de56d36b7dac573d4d3f	f4f6a24d8b6d0aeb3c1fa3384da9b94146f754af	b79259ec4fdb1978d839b0106bd154521143ef1c	575c407e3831dee34ba561d1fbfe62df5265e033	507d998f097fbe7cb90d4c03ac46dd7fb700e20c	763c1ee36036fd4dfaf21b6932c527eb92ec65f8	ccee30577b6ba31bf4c4b6f10cc7b0296b47ac31	5c6354fbc03b9d3cfffe28799dd093bcf348c0ce	7efa5556b21f928ed9e513c7b76a032931e23680	1e744c316ec881e80bf3b1bbde5993441a595b2c	5c34db5cfbe4e73a507ca6cee8d4c2ac18f3fa24	b1cade355781bd3d4957d1390bba375660ae26ea	485de72a2d92e2c96e430de13fc0b7df34b8adbb	b4ec4f392a7f6c6f54bb07159a8b53ad61d1dd65	58b250e9cb5d3aaf93687f5ba8eadf9147cc4593	0c2a41b0924cbb7cec74f86abce97754b52b48f5	28c3e2009f458a90cb70684f5bdb5c60203eccc9	f211ac8e9247a6ca49f1462f23625a0505871b2c	cf4a205bdd173550fc001b40a793707d16c1cdf4	a2d07a09921a5f03e7a77943bdf7188fa230fd13	f44fe6b5344a32a2f7721571b24d3b0cc0302b22	cd13d625bac455c0cf6e2dab98b3693cfdd50290	c1ad948bd4118e98498df112b77dc6de91b4a622	30b5ad83baee353326a1bdf6ec795b8aa27f6fea	d5d03b391bc86cd5e6371895ad0cfcd73fd3f833	653f4f2f1d08a0db427d87b1074842b5abba32c3	83b6cfa6dcb9cee1b113474c4b062c017963959b	1cb7f748dfa083ce3dfa5fdf33662630ff9cfa4a	4a5cf141f7c325f6d5a83662b741637d76c77eef	fbfeeb8645b81134b71606c9c0af794f0cc139fa	4d3b60cbd3df094b8cdf65e1b2878b15b29efb6e	d4436e79f7b725c6e5475e26d590b115a341247c	eb481de1bdcbc004d04af2d05fa1f850d99adf6b	f3a274df0b1fc4b189ddd283166bd9f1fdc23093	2d07a24dddb5caac1a8b85a4d6db2ae9e6b219b2	d67478f7692127e06ef6037f0a0277d6e2c3f1cb	6c6c176092655e4270e978bd96a16ae8aa3a68b3	b0142302ec6ab8ee4e3c149f5862aab17f3087fc	28f3d3d92c6c7e6451e1f8b496cdc6614695ec93	5a19e5c134aa33b865f23099e9e6274ec98a051c	fddd3b21b571aa82a38d4a925a2c0eb1b229ca64	c925e29f77680837886505b1585355d4f4c329bb	c7fc26a2f65480b59172f7a29767cbcb5cd3e751	b03f229768a0cba671c440fd50b1d9ebff9b53dd	7f92b8d7d81c8db39b07c7ac26530d7978f48cea	2997d1fcb4e067121133a9ac40a587a5434411e3	c5e157f649eecf45a23f83229fd0f27a86e4d212	0024b0746e9337778fc54f6e39b4d4dcfaef88ef	99adeaa87790724a343842fb2a63a66645353f49	38771589de6bb591a7c2082eb209ab4177f2a459	1846fb12c2eec84f192f7a7b4a13222cb4de7ec5	4c1f7f898129fd6c37e7a38ecddb0ba81c559fe7	4268b691dec3e8a1dee0c2826e496d6f36ceccc1	76dc479f14cacf819748077bc8da99cc860fe4a7	86c6ca93f7d189d6f39fb8ea32e6b5f590f46ae1	8c0dd17dc3f3582abc7430fffd25ee328e4bf5fe	80cf696fd5ca7cd123625f68eb49fd0e86860aa8	44604244fb50918a80d8fa151a0b57b39253955c	0ad771348a4e657ed1148c1b5cae18edab268b5e	05a3e269d46fd5f19aa43a77b1b7c361976e76b0	28a1bd374ae42d4e6d9a57d8133eb7fed52170fa	1df6a03cddc1639d3eec53f96179dda60050d999	0d233f1fe952d3c640b56ad583046e7fd479da3c	18667efbcd5e4131603fceaa93c1ca027eaa8614	f83f2ea6d9ee2960beb746f206b1c1975da1123a	4a5750071897aaa401fd5096f6c645244872dacd	5a53fc067e73bd40b8490c7e6ed4fd51f93af13a	caf00cf7bbdabb9138aedaf8ef4227bb5e991481	8d3895b52f8e1ba5b1136a6302281cac68c3ce74	b12105f17008718d586b63675cbc19d9c5aaa67c	9402634f777e4ac9d3ec18b3b61a765e792f6ccc	bd258f686e80ab29740d2d39a9581265c5312304	c5b05d507832029701e900fc7437a6525fe7eca2	d7c23653d63cd97a011000b28613f0f292998a45	64b8c1849439586b8073f19e7005b35680da0af4	4c38c40481118224c602a982af92540ea2b69579	4cefd6ece3a06ca3a8a2f814e9bdbd6329f7caca	3067c9c66049a5a82018d44d807c0b35cc89c883	b6b7567a57949a663e6401dcfdda5aa620583ceb	6b5c6d93f48648d6412e3aaf0e85d47b15b059ac	515ce66e11c0559a08596c108a319b4f1798c19f	754db5ae185c7a55a1dc73ea6c40cc992aa4195c	4afd6c526368fd460c878e4308b81856d12e9eab	91252317e27766334d466e0bfc4bf5b11040bc8b	0e95934fc57680375c9cce83990aa11e2774108f	da4cbc88addfe1d0adb6c3e0be940925a790e1c0	6c96f574637a6afbe14fc8f63cf8dfca948763bd	555e52ff807b92c82fcb2503193fcbc2881ebe0a	b14261d4fecf484bb8a31cae2fe8dfcc0fbd2624	96cbe1843ba6854e2ba2cb9c05e45510ad9c3605	a356f658595d9128699186cda7ea521762a6c0c1	58516dc58356856a69e93e8776e91e1793e87046	640ffda5c1eb4b043ffb9504a979b88c72994db4	a6abb0ab676049754a1f61522c0907a5519f6238	40ac980124272b9bb6a183c9a5ed9a8e9e33d33f	e3fdef5a53eaaa14048ae41c843ca621f21e196c	bbc49344046cbb568e30a29b4d5f5d440dfc1c18	b06b3964564429a48880c1e7bfb7efecf722caba	8daa917985768162472be20798dd91bb79d22fbd	aaa495848a0e39bb5606fec94b808d0dfd1ad2aa	1cb566f55510bcca9d86ee7d5f943121436d8caa	4867b23d60834b70e3be35e5e92de0a766706d31	6f63c6c61446ab59e3479f917c7ead99971917f4	f61e07d05157447554af32b6e088d27f054920b9	7a06f6e229c4ab5d08b6fab56ec1629c5fd34890	8a0ec6ef718848722c01825b34c50a9211142125	9758e5a290366f022b9f939cbcee0d9f724da26a	120cacc35422b13312ff9c4b97241ae1f3795a35	1e4b11ba8ab2daa838fa9f72a0dcc8cbbd8776fd	c9299ef6522dce1b8e7d2212901bcd1d42ab6360	a7a201c0c3884f4cd9bda31c9cfa3e179e9fb5b5	1c274ef882025eb657a7c98e8829884bb7a7f77e	6408c50f306c78ee4ed418254eee005407f2e84d	dfc53df1b6b3f1f1d04ff1708ce9a99bf452174a	095c3958ac6015416fd30344c1625c2a34d3864a	09f5c1e8200e9aff2de149eabf873514a420a1fb	898115fcbfd6dd1526a6812dd6276385907acb35	ab3b3819c23184f24036ab6ff31ca8ed9e35c1b1	784211cd5d0a055e45388029150dc7ed60516d70	93ccd3e864b534a01bf6a3f20f7fe643788dff9e	70afa986122f5a89128ba4a1a9bd47bded1f56b4	a64e057a74242dfa890da8ab0c25d210b1b100c6	45f7f690c3a2b7d799dfe7e1479bce34fea40dda	b8c71139044ed21a0af0eae246bf1f597eeed7e5	ba2febe4ea06161ec067db86fb29b293b908e2b3	f21c2a7d609bad1203ce58bec2536cf00ace4634	391f0a0f8249c3d46bb2177c729e3855e3033532	b7279b231d10f9025958cc00ba1de7fcb694db70	947b416297edf42ff851f282a2955464ca2205c7	165d3029bcaf2af6af078aa4d0ff1073ebc1b6f7	1dc368f1c8c3c7f5bc00e479c372d312497a06b8	f2627090463f7511c27dff1181c52f855096acbe	51d139302b3cc76d62a9def7e9fb3bde0b191ec0	61fabbe48ad65e24070b1ea704b2603785051ed1	75bda0c71ab45838fe1ecf2d0782a904f4d74be6	26671be71b9b3dc17fa4b44ff98c3f7195ad082a	6b4b6646c4f94590bf3ccfa1857156778f2bfa8f	cc3d9537bcd40d91080dbc3ef5a1f24bead5c5d1	a7a062f0c0d2cac88e865cec71663c917624823c	f36172055ae8ebf51438aa569fd96ec748295175	31f67ce516a8eddb853bceb1fd92d706022306d6	ee00958cd5d93e6fb3fb7ed1696fecf216fc35e0	5eb1f84a25c40f03d75b97d491ec82671107d516	58cbce8c8de7f25de2fc27818bf40c869d8970a5	a8e78afb590256ac7d2ac52b43b234e86b9d1f02	3aedca224b963bf27e12d50db152be902aa81e2a	fefd9c8f6beafc31a83aa0bd7aad88cd80bd1958	f87d239ce3e6f5fb8fcc2e3d13cd36813056e828	16d22d31109e3bbab6c35825f5f39871c75470eb	c86b3197215683f265b1903f87a01638c58b8a65	6868552ac9c7f0ca208991232fd614781008820d	027fcec84fc8cfba6b6362e4fe64598d94cb434d	a3532b03330c01c6da185e4b99d0f5531956640d	91ecba2efc8b031b1b268cf03c69355559c4b4ce	38b90517201229abeaf94b959843091be1f9bd06	bf8ac921c1133cd35fe641aa8b6697deac335fe2	885b61c16e06b5888e81cc6941c3a7805ee9f8ec	c166e7f349dc3a9ad100edcb92c8f8c25de40e95	7ab194fd507f40fed9a3d4521dd067fa6cfae853	50d56b07e4f4bf9816ca9aee2a7a9d9de89c154d	5811ba311f639ee4cc31e2869f75646420f5b6f9	ce065752bf13283d55311392d03a0dd5c54394ce	30b35272b96bc7faabfa4b5bb94aa04b45fc9ec6	d75f855a17e8b7743cfed2b44f890ea229da2e8d	f282edc871e749772e35280960c525cfda65cf12	8d964bc0694cbc9dcb16fb9b151332cfdedcaa34	74055cd89d5b3e83c275748a770117d69cbfa695	e89307ee0a1fed420fe696c0b8849449ab6eb704	3122c996144fc09731cbb5a60a1f5cb2f4e6ad41	6f2009a6e9d416579dc1070a51be3a0454877ff0	104eb2168effb807ee5982c422aedc958d27ddca	bbec19666a3927da4fe337877d82d13f512998ad	1c914a618f4a681b8c0559e5d053efb353e881b9	04e37c6eff2802559949a9a8c204cdd970295a9d	c1d82328a27cf5c3de5a469b3d7bc1ebe488ab4d	bb39ab876d2fca2089d358e1725f796dc4eb27ea	66502411cb77cf852be99838dcd08bce480145a0	7055efd1449f05054c47003c2d630c9ce17b6562	b12d17c6b8a2efb77a9fca7332c7c416d22513b6	5b38f99ff446e76091651a0d39f8eeea9a474566	6e82611fbf8ff253654739306fbf37cc83ec62fa	cbd71766b134bfa040106e00af16ce9bf7a2cee2	732cce63b3a9185f4594f924a632e3a3cdf31f63	7bac5d611e82100ecb1e97e7c53eb9ba941754d5	dad896d9b8cbdfc6e1af74dc282250c3d8bea8c6	5c158628483a53f82f781a4e0871f53903240563	73d507b7ed0cfa4af7562a6fd0c95abcd1e8f231	94272aed344811509ab21a52edba6b3ff3df2630	826b2b1a52163efe2eb82aff8f6a441fe00efe39	8a98bf768f865bf85725470afbc0fb0e4d1719b9	4cb8311eb8442fe865b05ed8648efcf3c48cfd5a	76163572c5ac9b57b419a8dd969de6367ae69f6a	11d4b1ae65f803f3e06f60329a9ec32729f20b17	d550c4bcfe584d5c9971b0f093cbc6c0c85ccc61	a884ecf6b2a2611f8d873e33167a131fc444560c	7f35432af61f9ad9a31cd73a77d4bf69d7dfc361	6d45334fe09a65883aee0eb47b90101367a86016	f039c87bba891dc440981ea333d946ca17a5d8ab	92d5b0489f7783cbc569d183299279784ecdaf5f	18d7df81c504dcc18f5d2578d1b08140ff7ff0a5	1d964e8a0ce7d100b606c07f152ec7887f547d88	0f1b37fc71224fab8ae8e805d04aba683d49feef	cd095a7129ffdb9eb93a2028f03c1fbc5b5e02c1	7b30eed808aeed1598d08e90196eb2286c9f2ea2	acc6e5459ce2acf3f24a4ab42e7ba5156ae50379	d6eec1bd658b92eaebbdfa097bd7ef5cbd3b2ef5	cd954cf65bfdb851a99a86809c4ad28c629ead1d	f1b1bfd4d132606291fe256df751ec18ab9ab283	957d1c4efc28a334c98fdf89d8806562dc477f7a	d9bc74c7895113c8adb41c3545b36ecbe4009bd4	f217703e38cea3d07e2ca873475025e4ecf9ccc6	591d9acf221c6bd2c5fe0cd3da5ca09a2385c40c	25f63442e6fcead67b0165e8fd53c110b7191e28	6ca087a9795492929dbb463d643327839b09082f	2f69eb65e7b25332bcb2696683f402a98a79083b	47909755111db410c4cb542611b13059ebb454b9	0ac56904030cb18488bb966a15c1b6244d6627d3	6275be3c5c57c4b7c1ba6530d77fc42063aedd09	5295674b17054a5ea5b5d3888a4cafb876f97ac2	364827bd70149cf56fc8fea9499b089aab18e0e3	3d7257d2f02c44356d1d8b58fabfd49bdbb6720b	ee12c7983b9e05b1ba69cfa4c014e3808c93800e	b09df452bbd5e718e995efdf7853fe42e3c6a929	7fde4e6951ca5fc5bc64a59656a99d3f48cd8601	664fa3bf60894c6bd0559e4c4d62e148dd54f4de	a20fec77cc4a018200fa099079c1233c1823afcc	e9aaa5f0a21efb1105ca75c6482ed3a48615389c	a02b610a7d05767190c38b3a5714c602831cb7d0	1b28b5d7683016e7b9520e4d9ddc8b1dce53b91a	bd91873bdebf1f923e68cc1b0584bbf0d202e6c9	fff14d337d6fd51fd29fc59e99941af506d9bd62	43a57cb113e9b836d4fdaac625172b8b6f3558ed	c5b04829ae7ccfabd6a5877466e85f28eb9d8a1f	2cec146563a426a5324a88f48d410220e0b9b9f4	24241a297accccf8017b7439c0a92cdbe894baee	9f7cf654970ef9d394b1a9861c7ad68deb3bf5c0	647bb1dd87b93e674675586fca4e93a533488b60	be1e2f74f2c3adce9e9f8ce7093f1ef69e569ec9	e004a90fdffc271e0bf485a281697317661bf17e	4c8be142c68a5f1422c90a32afa47a860db840eb	3e867e16e7983834af1cd22be250fb98d3ea7827	4df285c40a9c49c56b012200779b2d34cf028e06	d2df8802dc39fceb80f6ae73c12283293ede6d2b	24fb18e43ae97a8a14be1c3696b76782f30097d5	285eb16be0f99d43c645fb3a1a2fd304bd4eb6fa	bc197451a29d1773b6c1995fd50a400e4d47f29d	0faf3861acd5bae94e254aa7c2ab1ced11310fb2	ab68b6df159e059fb1877145ec9a2fd742443e33	268bf5019448dbb4198ddd648ed3ce48e674c0ba	0527b1ea4a98bacf88e3ec613ec101dd2d30bf43	2d9914fa2d8129114cb5aaf77cb6da4f9daf1ea3	9ed34a5b1af50d90647857371bb74ea273c78d2e	3c84386bdd6f48fc07519f05a1334bbd352becf2	6d32cb3054faaff5ffe280a0e5caede7e14d4f51	0823cfc1a37daa7097a298ea2ac7cb0da1955a89	ad72e7e9a765b5f1bdf2d7bda1a075fb4e83b726	9b093b1f001ca1487990e9a362d2ff0cd391e8ff	c80fa1d0f92eef84500c973b1576446e4689e5e8	db0c068aeee032cfce9a6602176e0edca20526cf	fdb6971590c68bf5e89a0d0ee96435fed43f8fd4	f9964fa1a1f58c651c336cffde50a94c4a1a5710	a7b2a7a52132f476aabfc0709b973657a54134a7	3cafe561619d0504c7700c6d99ab3fb168297607	0193718faa8a93e091f37ed34a55cd6f10369836	0ec6fe5514c78c0e8e46379c68a35c3e5fe68af1	5b2c6164fbfe8371c2225af726f0883ae3484463	3cb52829032d447b3c671e32b0ce6d67c7d56fd5	68c8bdedb40fab6e821f281a2b35d43a5361732f	7f4251935825af06121b099872498eeb78bd5a11	60f180019557e916251441094bfbc89d79c93a25	ead6dc5ae7f70ee92304899ce1dc0275ee0a59a5	617103de4c045f3918394068f5cff573f5e8b573	6fed69d8681eeabb9da1bd17e28935f6fe7a5a4c	529b441e27b6c0873594d71db2129bacd753c38f	749783bb1ac0219cdb8d4a3b1cb22d20695af623	779aaa4d741da2f85e48edfdd7fe7b7d62d3f354	3d44f5060ca7cde7e9cb87ef38fe24c034533db5	6577d32ee2cbbc30e54a9a6d57430bf667a49315	ccb57ff7ee24eb986ae4fb4e945e17cb809d4c80	f0fbe2d6eb90f18c753ad7e49df75f94d3ccf319	350c2c378df15438bf73c2148f8d46d61928d748	708752232997a93eeaa6a66b581e69116a7d2a0c	78586ad36b0269201c1b327ef2b1b3e1107b4cfa	d545aaa6fe07ebb311c97a2f092bc2d3f950bf7d	e4830df12126997c787cef29c4ad140a3578c2bc	b76688cfe27804ec812ad42413a85c579dfb65cc	35734aa331081460e4e9dca592e4973843321aea	5acceab8ee8626b76d673cdc4c60185be1e1d551	453a35512608db6280eef04830a490e6a3f95bb1	5b33141cdff590d777b17ad31f1c17f2fc8c73b8	cd411cdb627fdff7c4c2058fea7cc84e7f800307	25d5eb72817cce5033dee31be781d519f661c9b4	be10aab096d1be2f5b8993f09f927f86c7246ce4	e7f90d5a411886eb59dfeb575b94abf5d15ca1da	551967c6015c5ca9a9439f7c5b64e4355d83f373	77d867d74299f8b581124fd9c60113b96b3b562f	3435e5f3b0bd9e8ece942c6df7f717a076a9b607	e3935c3b34fd59cd0bf85c395f648b667e8d83b9	07a414eed43a79779b477d3be52e56534d046ce7	e46bb25f53ae46ea0e9fc0fc7496b9a6f0b7b356	c81a960d0a596fcda105b07e6eeb4859cc4c4033	0a2b087813de41fe395c87239688f2f08c15f190	717aab8ac93e917342996b56152cd808e489f7dc	fd8789175f78be34cd3118d8ff8db61220af6793	e196d943f69fba0307a68feebc90984face59665	ce9c8ac2c4368102f2e6a4410ba7e5c9320c57ea	b87c4b5baa16d2d9b03322af5ea1d78d07f0cc11	15962c778d09202872ff6a9e9ecef990f0e028ad	d476c4104f5959cf8273e019897ad6a3642d7607	dbb621ac09e240670611cb0c5e0a26a9e82d4da4	5b7d2e9819b7d01b66ce41a7073e34eb1c7ac17e	d0364657263c53f3afad3cf91cef36d2d5d878d0	d63a9465c16ad821ec4fd3335a659d51e6423874	a79579308f5c985099c4063d0e36e974ab3cf5f3	56839a95d98cee08bda30db19ee6ba909d8b39f8	eaf1a4353efd221d75fab0c1644d4ae94da21966	19c8bb67c1d047dbbb8b80f99f5c241f82527c02	e2427196768fb1d057cf9c769717160dbe402fd2	73acfd8400dff064cce5866e3414df612be102e9	bf8fc8073cae3f3996018a1f82574a5ceedbd7be	88c10e85fb4464cfbbb3689ac90e7e581339c006	22fdec11b6329b60999df260746c9045dd87a6f2	467464d3f9915d0f4843dca458d931bb955fb324	2b4e56135f77efe648cb56a93b0d9f284cb80762	eb19abc2f78957ce041774a773d2e1fad2d4c4a7	18df74b9f8613ae81878c4255937ec445bbbcc48	81de444e3ebbe7c40a6f8c3ceadf342fa678a259	47880e7dcbdcbccc012cbac7408cc5b1a814c3ad	08fbf28528b77e98018212dc337e5b43d31c91e4	f4716bd1e1ae04f0b0803c0a6bfb04fa35e339ff	a528820da4240ed0980a23aba4900882bbc465ef	3dc412f538fff6c114228907a5e4799518a63639	6a6befebb8fc82abed20a102be99a019572bf318	2a4fa6b5db094d91d917982fd0f72574c09e2700	c3954f4034d432b3733779961fada13d5e802101	c5c437f14eb29d5aacf9f3b2b78eedc3a4a4ccf1	77dfd0ebe814ead8c8e411a1348efcc47d3fdc33	7a831d3450759b977e46b89f46beef8d7ee5be0e	f33498a04930f796c5ab48dce50d56ec44b500da	3e11fd309816c824d55ff9c0e1d9cfa49524a825	a2ea8bd8978bf18ecb8c49741d8c6d8df915abd6	ce6e8a962b21ba7b7b61a94b86bfed01dbb0d06a	c211135200d09cdd64ae0157128438f4f99db4c6	14c41ce815e178cb921e2cca458012e8c24880fa	fda1e82a1235580b34f625d88506bc0dad015f8e	73819e49404474dacdadf89776de6b17ed4874b0	8c6e5ad472e79d25cce3ff6f3e11c3c427014cbe	043e5bcb8ce54285d4481573be89ffdf4eb49328	3933fc320654cf7f4029860661f8cfbe4ead77f0	931805a4142f7ff392c843a8b9d5698785e83602	809e7e747853e91b7457d92dae553a68fce8349d	9d392256b9a38d4fb5ada91caf5cc1ce92eb26be	1d0cef68376b9c066ec4fca0bd176317cc61a71e	ad6970644f789aa6a1b641849ab99b2dd907e851	7dee36d025eb88b1eca940ac0e8180fc5aea3af5	4002c179fbf08b6e6e5a282f76d10b7e2863c971	a267b07fcf5b2ef4fdbc7a86ba6c787f345d86a4	abfe3c56b1a9363e2dcfc29b0e926aa8621f5ae3	2c6eec16eca004b737cb8bfe907f2872a37abd49	77ba5591e4cab59b56f2562431b486f9065c35f1	2ae7d519d6ad28d13bccee197a72ed854f6ba381	704eea6b2dfa7bc703cf4119e0f3b68f06cccde6	004a0355096b7b694bb2e5f43b704fe7fa45a202	e568c3f8f94676003532b232084e2c01fc08091e	60bc1085e7f1ff8c00a7696b38cdfa248554fe81	a2f78d487743960680856ae8c9ba36858635a94f	6b2941fb93b1dcbfb528c1dcabd69cc9faabf7e7	e50c1b8035393c32eeb182428cada655e763a3d8	2cffdc0cf910919653e85c2be2ba076bd584d8ba	968076d82ffcbaf51be03ec042781c9d78dfc631	a41064d1094bdc593318900ec33bfe4279fd4529	b8f392bfb66cac5d7d5d6aa358d1f5548143ff03	affd1bc489ca7d54a266ee0003efde30549a7653	743b7ba4ac3f13dc2d3f598e4d770cfb3842d31a	762846e95c3158fccdafa813a2e5ae9b61cc747d	6f510fcfb57515811a5af1eef0410e502e4cac46	cc898c8f3629bfb1579da04a7650351c995d9e5b	ea2fe74b6176fa3707ce5494f2a2310f654e22da	8d5c3acb785b009d7368573eb565e2a427b36868	16424a35079e08984af09fcab35e8f0c724bac0e	8d23a3e97588b4985962a1f03fd09069cb675e1c	e88a1a39239c0d8e5ce4c73b09e733dfe7955eda	6c46ed5ecef817e0bf41734142e023c68dbb38af	e81c4652d6e6c5baa76764fdea3de8eccac8a92c	66a87a06bc073abb5a7070a8dc704ce3ac212149	faed6332b05845f6e8d26a11e76dd6f29338463c	9a451dd7dd581c52fafe7de30c9a61c0f6898e05	a1071951809a0a80965143bff429887da1c6abf6	f9d763558a774d4a2731fe775d769b4acfeed645	8d7c9200f04447ab7a9dd8d1d0b8ccd80374b21d	db1c7e804aac9d6313879054d626b7f653da7d1d	1967f9b9c6217252bef6d2d1ba037ea758f07588	0a184a412f97ac14a6f18f98d2ad302b3466cfbd	d4769d93b4e86306ca4118eaeb5ee9bddedb723c	beb64538baabd5be231d348840113457317f2c53	693050b8d18ee915480a18117e49d748331370d8	afd46f22a3d7a3f9ec778d3522e58bed9d6c892a	1c3f844b427257e7d988be836e7680983ab81ba1	5c0dd2507752344ceca3e6704a96a9bbd5c2b130	ad7e5cc73790ce44f1264d82bbacb3a22e7d4d4c	5ec69f360ea2e03caf9357972b7f5dae4ff168a5	9201f5d47b044aeba71ef026c88e1aa01f450cc7	6ccff29bb7aa58a96b8edbb625a4b79af1802d71	35b25baf2b0120c29686a9a1620a9ffddcb24af9	fe1fc5ce9bddc3b3e63e3afd0c4714e35acbf769	8d36b69693c4a9b89a873e8028083b35883edde4	fd117f0837f4286266d61528b902eadbc56b7a41	b08f5d9118a722a0e45e166de8cb910e1e4ba5dd	90e93f796a51f637ce9698ae634eb43a7a37ee83	dc556eefd35e1954e3fc6bfcdc6e40c428576bae	4780e9cd69e45dd64edc636aa074f7c0e97a4927	a96f9a6ea0e28d3613f2166ca47fd5771733121f	af4523a5de68c6d6f0d8e5b2d6f846bba93e5789	199c67d945493a87dc5da2dbcd00bdcc511a42b9	abbec45c75474ebf8fbf49efabcff52601736684	11259319f604ed751056a1e49bf394ceb41293ad	b591848c19056e69fcedf5e5838ca46181eac2e9	8c8a56ee332b5794884279712758f0fba47a0f74	90b4c39ea88da9a7d968dafdbf2fdc58e2f36351	61ef93ddf9e587d8c7ddf51d6d35e3f751892587	5ffb644922ec853fc12dbf5fe8f8fa2e5e0723fe	60327077629ea06bd9022c554510e098d405b46a	0ede3822a26ff60c39ded90b0d1718ab3ad97b26	70c9df41c7f467de4ea358462604133477245a9b	bdf1d43d853ed65d4707662aa3dba0c073df1f74	962f7f08ae8d925e7211f597519680eedce3d122	9dabee8b6295e4c16fab19624f1dee448727daac	ce9371ae7a23860afd30c8bb104b2d56c084cd63	4c8cf104dca862b95a2c9b8718e881c4277e0da0	317c23a180ba56c731281900fd18ff33e374778e	bc01b0f0cbed37fc033ad85f14a0b30276674fae	ccda1b8fad925d8f06fcba9523e20878089d8286	3f5ddf985772be12e5de4a6089f71d5f73c85a19	cb7492a29cf28d8138307bcbdde8adec1cc9dac8	4cfa8afec0a2e226a50974dcc7ec153e12467b53	46769c8a4e73274e1bf541b15098a51eefdad8e8	74a72c2c5e9dd6d388ece76678bc01ee991c79af	f256bbfdee7c6d9274d6d2b2f234ac31f62fca80	f1baf2e9336f4bb9fbd215d2c69bf7b36103a5f0	5eae67e20b330fae946c09a32002afb6cbf78446	2faec782f654ba173b3ad3c42247945eeff8577d	b635d6e1eca063933fbb4d94558281e432896a73	3d96678d56117d1c009aa2b6cbfdd1dcdc883810	16db9216f532da47c6d533fcb2ad4d9ad98e420c	f6a250a25665f5cacef46f8498147c4b2a9ebc62	ef33167c15567ac43b089d28760b1fc76ab08ad1	fbc63efd773bbf1d9b15bcef3fdd021806d7027b	7622acf6b312cc87baa98aae26bbc2731d5e23e6	38ce619c7c4b02984050742d1595c4633e7de571	73143141a3766a6d916531f0c3e7463d2ffe1a71	708af0b1289bd5892f94b9dfefd4975dd8659975	078bacb707390ba55d2fa30447116235df5b2de8	406a3504abc2aec24c63a0794e6c32fd07f5ab06	c647eb2d3feda1a6cb1d5bda461731d779c0770d	177b5abcdee5a51ec5473e2645281f579cae87fd	b2cb1b866e60e0be17ab31c44d4ee736eef4f894	d9ad7239ce90e5de5d1aba7570afd08df7cc140e	ffc00abb7cfbfb645470716da56241f9d7c88b31	e248dcd716646a9900ea7eda5a6fc30f6ae6bb1a	80c766d18c1fba15727346837c62a285f4e88091	8db6751c53811d94def5b51ca94baca42c5b332c	bfa87bd4afd2b8d99b86b5198ba2fe3fc7f8e5b7	d8f8e76aa6775a72447b4f195dfdfc78dd371d38	862bb4e75de60e169e6d513f9194158a0e7d30ee	0db5bd90657a2eb8babb599c4ed3954236a86921	530262d1695d2266a01593a7af45cd2d8a9568bb	f4d0f2fb1c744f7b9b892854e720e3566c953655	237f38dfcec27efbc2061787ef2c947a6c6429af	0f0d4354fe13f2fa73e44e633fc0a1c78b881fcb	83ab5d9259866505d46fc47607951d607b2075c0	8ca5dc4eadf66781e84474c87597d6444f091c0f	dacb512201e34d20c34cdafbd801fd8253d288f0	1a932ea62a77c45529148779bc74ab0958d2368f	c0ad2f666dd1eb0e75be60adc547ffb789a434f3	3b52c14bf31baf87e1429ee4948173d91363b4e5	a00984c292b6093e72bebd361c30714fcd3f1434	2352c9f9810a420661b1ccf013c67d39854cae17	9ae1c2a70f499b9d14102eccc815033a5f7a9b4c	55a6141afaa0c04baa8c58f7622b0682570d398c	de6d1ad3a44fbd1473ef338a3c89e4c640545c48	83a2cbc85f9a0f1b22651ab8bda1a278007ed773	cc1dc2aa44d28a9f91349b36a86b96b7c0080c3a	98dd24ca3639a8bf7f386f5b3954b25448520a6c	4303f11af3d853c1009e300a0553e6ba1375a1c9	b2021f3813e350d57569446c3b33d0af8aa53744	b320f97d7e98d65c7645bd04ebecb46066373e51	8e8b481f916fa61412f03d9195440de0330b3bc3	6fc0940dca4419249a69efb4d381ac4f1be5f749	e7c29e5c4c86a2632a4aad52cd9f9e849800346a	292f825e50425891cfaba4b23e13092221fc36ff	6739578eb013e8d054695e1db2dc852adbb0fc4d	4622afd372b21facae886e849b3cc603c4b3c34c	79e19c9318d25c4dcd7d7204d7e3a3f4082c0117	f4267c0b3be55a3249dee80004de6ef4c56ba27c	f055eed1a8b1ca9f9c9375e12541f25da756d8b7	8de314f6efa933af35bff6b980cbbd01bb021ae2	d729660867f18eb42c7eccf1177c54028492dad2	11898b995bbc3c8e2047f85c58c79a1c0718db70	2e59a87d17f1904726c4a14897b0db9d928502e5	e3a35b169ea547122c32360bcab01d951ba32633	3102205e55db170b86f8943d74fa1d46bb320a8e	3524e8109bd6c23e560bb55ec58b505da10bbcc2	511a706dc8ff1759f1cda0fdd708e7957d4ea82e	f258084b0811f37d6a30ac8f33fa1eee2d4dd796	4cc784664ebffd7eff0691a1a66af4890386d3d7	57ef2c1e39ead5c581b09c6ef0c0ad6ff5d5e9f1	191be257222b6618d6ccc8aef09720a11855e8dc	05ed7e4cca4734da27accd0f0381b04e75604ebe	e49528aae8fd159b8cd6506f088bb4af794a810f	1fea52ae56139dfb24aa897cd67ecd65a06cf9d1	aeec54d574d52e770baf499593e73d9b7981ee25	4c68fc4d177281b69322ccadbf2e0e87715425dd	e74a4d2ee68071749c2802e90530624fddddc342	d6e869d92ba950eb12308a4e9e91ac218a794ce2	9b8990b5981d700eec5d2e8e82206439fc3d9ccc	b8908a893e9b06fb125c189c41312c4242557896	d5384b5c30d6213daaa7464c8b3ff418c844ac3c	fb2d8228c835f43bb5db994c0f5abb66e330fec7	ae84b7a0d3aa329946d2d7191c7a046a503fc99c	d57119d282ee39f16764a9c73ae78b774516ed78	6a45c1e806612191557192fdcfdb71d965d0f5c4	b82719bea23b32e0135230340b7af390512c1d3b	5e61ff25f73e70c12fed72a6168c48bf59fecd44	49695502f9e1da89b2e70603494c4ad7218a0072	6b51935a1d6bafd3906a2fd49401a3b9af7b927b	f01d3a22777fa5e19d7e2db196e1e7b33ffeae3b	0f6f8d6da54d650caa9ccccd0da5cd8b5943e761	084c46801f465872d004f71d193a772e82ef86e7	20655610cb7900a555ec8e6373c6c35fafbc5298	640aab21ebf97f718e763c03266dc328d946688b	bd3092c0dd4aa7919d08321a152481fdbe9ffd69	2df1209afef0a391f26c6736d5ba5836dc4023a0	b498d24cf1f38f42662df484ee6c7bbdee063e34	cc739a6b7574af29c85adc78b7aaad0d70912c11	417faf8e26d6ec1f4d58d24e118ac0f09295030c	991d2ac6f0e3f559b1abf6737c11b124d98dac7f	cfd40bdc5a137d0a9260b7fd65f93475ad1b6604	5e74c7ddeaeb62e3264c328b957f67a0327ebd50	3852da2426feb249be7c05f880eb08404fc12b64	fca2c304bad5efc3546b2076b6b38412b6a8b024	befb67485c9badf67110543499b7cace5cd3ff01	ae80ab64c947d86514e6351e7ebf84b5e3154437	b9b9c6dc0d08bd4ea9900fd94bc5b1ad6a507739	2dac1fa88bf06bfaeb7583108f1d368a6dbd9af2	4a7b0f81900d03973e8cdd3e0f3579d71bde1693	f6308e103dd313786e7ec0c12133b5daf1bb2cfb	95fee98eccbaaf3244cd1eca1d934a62d934e31f	e0bdecc2e3428e275d8e98f02b54af40e5e9495b	086d0873fffdcc0ad1f09e7cf9371f885c64d13d	aa2be5738fd88047b89b767b8d06af1448c2a834	589bb58ac03d80a464caadaf736a46dd0d1ab389	bb122249d6fb1d0a1540e785fd1677c127792c5c	698d0bcab4e7575f7a5a5938fdee7001d171fbe6	9d668d3e431da9a7750f7fa5d6752b65ea06d3be	31948ef4349261d7e9d0f7ee581e22fa979bcb94	24a42c9271a99b0061aec3d5ee7d182d702bd4ff	472535e16329281ba0a0194bd75b9fdd88e45729	ea27191d3c2879cf930a88e21b7b02b2a727bec7	5dd9a246ffa6936a88d4048daca6ffbc5e9df917	c4c06b634ca4c3f79a47b15377d6dde6e33adee7	286554a89bc9d237f637eac74c9a08d2b3684010	45f7d7c6df7426643bb13d473921a3e27e5dcf1a	6d6105b753d13cd0e1fd18b4e728ba8719739597	110100e816b2c51fe8c19f398f00b86c1e613e20	f69bf71a7cda39c60fb942064bb7f7f958827b35	a707291aae14820e27a4a20f51e1607e367140d7	48b4aa82a010ee31baeadb88a51b1b08ef0cffbe	b504716417fc93b6de4699e96f0c2b9ccc46defa	2128e70ebeede271342a1eaeba2f493d032c77be	6a657c5189cc6522a45523e61354c7e00f3e0d87	63e58a3d9e7df34c4587c0f16de06e648985faeb	64863095eb3a9db03590c27fffc55e18ccfd3aed	97e58dd0a44f077aa60f4aa1ef4f77d9c21c8bcd	4a6d4239ef700e4bfdb4ec5eeb3400d19aa3e525	5b090f400cfb3b214c68727e6092d056eccec33d	72c0109ef4f215f66ec93dfddf13b3d98cc2a713	46a69663bde72bf63273bb8f955a84ffe3ec6569	0d3fe63a96a1799f4fd21af72dd39cfef7c10d26	a886183737c72fa23d58fa30f75ccae63cfa9250	a0e1f2a0df6bb2e23d6a62620d984a6210f66cc8	cf65d0329c7c9220a22b87dcb016f337b3560fe6	7495056fec8bbbcc99eeab4a8e6e88de323cb15c	34ff6e54a0161e8f9c974bd0adbd25f233ad7807	b2f9b08050273a77799110d031590f6059d4c5fa	b97fd824fec32e8e5032945c99ad63c21d25757b	dfab8283894ca50b6462d422d95d6949535cce6b	18d3ac131caee68026d769232647adb283ab7885	bdaa78baf8ea5221ecec0bcc34648ece0f8211a5	59234d4db1d799131748b1dbdc6d30071293a0df	0622f8624a33d264282fae6146ec14724e5374b0	72ca795d2b8ef2842ac2f9092d41a0446364578f	6c5c090ac60c27b7fdcca8f87d0213d2090f760e	69653580fcf0280f3f46dcb71ce8ce0f19deeab8	4ba154dbe703f3607c764a208ae655de4a45a52b	af3c3c2718c936a8f2012ed344aeffb1a8120481	f12e922fc43d82d1e1f05bae37e65118d989942b	7aed78efd1d473c69c19124774536f6ec9d08e6a	b0a37ad9d95e20cebaea14fa81f71c297e2d7d73	5b7e26aaba42508093574cb07efcc769e238f649	3b92b9bf4a0c59dc99d1783b4c7c9b8f5a80fea6	6938aa871857d23d2379ec19dac862c1f4c29e5d	8be048b34f29a36bfad6b7d74fd0965caaafd87f	22c043d6193d02a4ebdf0542fa8336da5ac55a54	1248ebea61949de57303f761c7d70f0e64f6ee09	f913b75dc34a0f492daeec1917fec30e2481584a	29f1ef1d868539eb002bc65dda34c7fd1f86ba62	0bd577ceecee2ff55962ee4b8df89ce5d3b21e9a	30c608ab64ee183ab721df0c6c2e65f369fac32b	934f8c1ae46da75f6235558b85c2f918eb37f6d6	36ca090aedd623135f799a5d5cc8e99956d95a28	3226b8e86ab91c997a9558e909ee99f7773dbf88	62a0889338b91913a9819b1d278e323bc73b428b	cc15c6d632351bb08dc3454b3ab63fda6d12d2aa	84e824c8846f16e0c691e647fe9a5e83cfed9694	2c6d8972b723b891f6ebad6ad8bd859f682cde3d	f7755a1c50cd79395c9cf6dfbf1a4bf96f7212db	cb1602e9e8fbbd0a5d56af48e5b98b7fb37b2210	446de7f004f4e8a7b9f8e77d1dea009f86356820	e82fa9ca8b7a93e6f6145571ce5c783f5dac04d2	0daa677a961fc619d2e25d57c99e8b3af8a4554e	e065379960a49d279ac5e62eae5d679b26e22f34	1e22894537a1031a85ecb02031123c52d0ef19b3	23a0dbdcff17b929261991b639f77dd1ab412cae	411fffb6c49e2f44edeeb0c597152843ab78f7f1	811e18bc9f85585b8b0bf042864737d003f834a3	302ec90bb9996cf235f890fe7920155a38d2df2e	a41b829feaf6cfe08115b8f4deebb2aa8c405ef5	6786de1115cb389ca7ef2b372a992b2173d51c43	d340c3e0de2bb29bfc44f328ecc7f52a345be04f	07a5df45f937d91f3a8f18bb5e087cc882e32568	a7c9d1f248081e824f6b1b331d1d848899085bd1	3c22cc4860841e4214bd68e572b9542f6a04bc02	1ad5d7574bb8730412bc688702886bc2015f187a	cd886a144d198a577a7091e13260b60523835244	4fb7d7626c9278cde99226572065a49e110c8db2	7c90d1b90a46916ecee992165470341781a7e8f2	2c7dac7cba236d9c4f5e38819ea276f9bba73d96	f51b8a7281ba02001b0b1933864fea826e8548c5	7e1e7042946311c08f9b85136a97041fac693f6c	e8ee1c76c3b43dbcb34ea326e616c12fc278e561	bf1600a496e378617df291d89e8167a58165c3b2	15a73817884bf8652dee7807cf783a2d281212dc	9e8188e328b7b5debc0362e494c8217dbbc06299	1dee83c9789e49de04f36848a63c43e2af64499a	1ff2639a8f98e6afff7f908607440043c64e3353	91f0c974c5633451d76e25141a608908cdd0e225	25e81aac98e7a2ed6e70606dee4d1f83cbd38cf8	1d422fd3a0fc84ff947bc67de92c9ffe1842f4ee	0d9ce9585c6fd34d0957591a911f1c10ff56a01c	b60768d50771c3ea53c5776306d9f46c8c49f90b	6407d15af8b9999d599ddb6f29440428db12efb2	19d9e0ecb36c828d7f5bfd8d8d749f60288f69fe	d43b148fdc21535ab3e392266a4e3a8f1f6cfd5b	7e5535e9ad8dc3b720042c50c7fb30433fb368f4	6d0f634bbf49472f2646d716b60a0f522ffeb72b	10c2a277b237f73c1945e00da2cefb1e3eea2782	ed4d16b66322e251494102e5dda05fdb8bdde6cc	e16627953e376d476843eb1dc2317ed89a3dd7ef	15bbdd298191c1399cdbc8e3aab63d21aede418d	4b801ad21aa1349684495d11ac910d1c8ed52fb9	f611968dc705b00528cae296e0db37013558e6c7	187c486d511582c4175c81fa37fff262f307147f	5e6643a52c075ddde4732522563b6f7a8ea98814	fcb712344e6eceaff7f496878a796873ea8a46e2	b8d5369466450a47cef16c8ad16b75bc8033d7bb	8b83c40fd3bae2b6e45d0f997a0d8223ae08ace0	f45fe93aee055535fc9f32bc3ca7d68a1e5e81ac	39064b57f9bc220a499ea370b4589d472c8ec416	9f80d4fc0e187f0741b2155f14cbd71b1dbd2958	e92b4b66aecd8fdf918c8f13af61fb80182d4d2c	a95d6c68123c38e07f06cfea6fe65d24ef365045	d5e2429b11796ff29fcc53014a51e461774821bc	bda2db382d513ae21483db4741507f5cb30bd738	8e85b950930ccfd820b53e5f7f7836171b0f0500	d94c6bf595918a4d01d4f65c13024acb8505269f	9f0908ae4714cf8e306e2f4e657422dddcfdfb4b	393d07e74f0d678a728ce48f8fa7b1c295d4af79	1213b1dc1b07b590ea561fc03bc80ad2d4e0ba81	7c5fbda68463dc73cfce5eabf0c0728686976110	e3ae5cb474a6a84f841494675205da802fc6540e	dab1245b973cb865a00675b2dbf764307757aa6c	b2cbea65cc1bd5ffb93004231ceeb354ed6f562b	5adbf39e44571058a07b8717860e9b69fb014591	0c2842525e56ecd433f16b92f81b204a3e5ea14d	2224551be345548704af6f19ee5992a58bccc784	05e3d1acb3314c5849815e51857963a7c3a6f4f1	b76570260eaa3e91a3825f63a77e094f0e237819	985e5b7fda78a41489673db44f595c7a3c16d42d	33e82affa5c5286ca14d71150b84df92fc02b397	b71ef6d84eb7b5b6a93953b109e5cc1044bf6427	7d4f24bfe029f9696b0668b527c074e14e1d2425	4088ae0706e4f0f8974fa8a77cfd017e7e7938e0	d253c9f10f78fe39ad677fec21436df036e02d31	c7b7b080a0709294bd40ff62f46fe5cdc0ab1f15	b063362f7ca7e6f6ffc1a1bd47b865f4b787dab8	9a5c3ca7c2e834cb82dc8ac3e83af23c0db8b05c	a09b1597124959a18bc47444a6487a8ddaa1d97a	da4d46d75341ee75dc76692fe012ed07497f933f	6f9d30404f4ba9e92fb8807b4816a1f22257f215	f4111eb972c633399c97d3110504d1073bd8ff00	84a09a0a6d3e3ea27eb4db74c5a01443f005d327	d594c0d55c5d2cf056ecfd0a56aa2969eac52de9	39872335aef514616b56eb3904eb737696564421	3a5916c67cfe648012a1751ddb59b12837621225	bad4e3c56758cb6f214e630cb38024fd61c0da20	4d69c835574ac268dd6397d73068cfc5d72b5193	be08e50d6e6dc3a934c995f54252c45270f9c0b4	a9ebdb01d1ac020c455c95dc1661af3fbd659dd0	e7d6b30ae82e1d8c6e94d796a0e2ce86388610c7	dab2da7de456ce3a604d0dc737d1c459da042692	34768aa0cdd54e4e80915179c6d5f39d0f33efee	5092dd56a584d249a44e445436d21458fc9401b5	ba6c089246197d0bb74c8d2d206e90289d363051	09108c9738f276c3ac845fe8bc2a545d1fd1801f	1d910c9c276ed86fa75a9129aeb9820d02323c12	1fa0f2dad71667b4d31e44b947074d025f5c9966	26f4c9f810bb483ed1c2be44cee2684c5924ab1d	908463fbe6d55bb0b8091b2af768eb1769f90f17	94a65b5610d3e7390d7e32fb0e1672e0c6020434	2b7359a25a975800b83f71f4b245aff8e8391f16	b7d4c8a7d7704f9d1bbbca55f04b6d92c361326d	8e3df6ea5259bbb19aa25e154ad61610c66f2f1a	c6dbaef124d45120db38db1725b4bc7138f2f7ce	18a7630046e33ef5234a508dff7726a848fb524d	52de86644f3495a7b5a0ebabca01d6b18f6af553	44f01369a37f24e07facf61f376bf3e97232574c	177079c00cb8613eafc35341d4da42f3a84d5374	939367ccae0b7912062681d88b3e125c48a2544a	ec3ce45410d8aa9d23a407fc464e446fbabfc4b1	ddbe077f7b82a59a66720b6ff7eb3cb55c9ee57d	0294f2d13a74e5c651b100113dadc4f49c18e95b	1148d6c104fdc0922a34418bd8623a73c1e8d01f	09d7aca18f6e9be0403dd52fa0297fd862133570	a2bcc252eb41ccb0d5731f733e25e01058e596d0	a2f16c8c74289283614c3f616f2fc6a977448431	9c157907f24acf2b26376b119819ad858bc55b2f	57899a675595db509fd7f0151199e4dcad29b0cc	b568a2552ee3028c9a5cae922d2f883ff2ece976	2731ee30a06fb1bc6bc81042569723de84b80e60	cddf92a42800cb5e3bad30aeb2aa423654ff9f78	13183f5a43125967ddf38bb2da4b29064123793b	cf4ee7f24ead251014e973d4f3ebf04228871f2f	80931f62a9e9d294c6c4b49ef3d3a391bdb095a1	b80ee581ac05e8da82fb1fd54da7f1d32bf550df	f00e5e44f0451c7f458785b083972d34d8d6b266	1ed4db522ee8f195f7ac220ae8b5d0c70c6bab0e	782edbd075347b64833bd03bf3ce30ab2222d11b	cecef4c2e3be35db78c205c2d80420e875af5b04	eaf03f26ecf1dcdefe6e40ef5715420d8330e208	7107ee7589b50de3fdf66ecb7f3380274328e0f8	1eaf2a3226b43b6fca87899291879faeb44531ce	f1f9397daa0f1694c924cb65e1bb3c5e5f358832	fbb79d4fe2ef3de95e8c8213719ce096b01072bf	4bc200ac34336ff95c2f13238e6502ed1a627b67	4af11859001c6d32ddcf762aaba0343ad0acb071	9738af3883fd147b0e0d54988cc45c21a634c24b	af0dfb77db1c3903960d016711dc655d66564a0e	23d8b4ec6e7d8e4376b9b8038f126617b4925d20	a45cdbc660e302c8a96e133ce3948ed33196c964	c655bd3d26e67b71421f6105f94e50c9c0aa1163	a8a7f7afc39f91525da57c2b621ca18b57bd43a9	7556fd7a3ebde4e63271f73dd751f95116355f57	ec30e8c74b8fe14b14f26e7cd257f0a85d472ead	188540858fe6f39dbfff244e35a2ce032565833d	8bda4a4f990ad7043f0f03e8ca4e933437f5b4f8	96a53ba06cd209fcf5688d6eb7c3293a4c8a041e	1a3d54a458583f38b7b9eda42261a408a8e87fa3	28eb100261bd15777c4603e31c4baadc4977b2cb	0a1da5fdd6688534e047167df9db7627894ef804	5172fb99128beea8500880f8654bbdda1ad113d8	def96bbe2743712be6679bbe305455b85cdc7836	8a9e14e13d244d360da28a58c36f35b123109e23	d45bc4b7448368efbf34d2a19b4d36b9adb20904	0f4929eadb96ccf421424cae733caf75bde271e5	f750860c0c9ffe492585e3efd7b592dc055ed135	06d85358394d18c7e9159a470364d2e4eeed25e8	fe8d9bd15af8e84c9198ac66aa84e32e6c876fad	eb6cc0dfb66612207205cb9f1b6f049e5690fcb7	50719dc384a633bff8c14dca3d3585133dd6d668	a361d74d4576a86fe4f75d6d00a3eb83bfbad109	7396874be05cdd2aac881b7eb47a0d3322d759e4	f5f7e876a3db06c32670cefd48d46741c8d7eeef	2554a4fe07a2e6fcaf28ae9a19063a00833f4327	0c4faa57c94f356ed3e12ad3313dcf99c697f6a0	4def07e044441a5576fab63de20297394d36a7b4	0977e6c9eb5fe7a3524f2faacb4fad5a3d69f977	17246616a1cd1003b50100a5eb7e00facad5d0fa	c18cbddf8fd326aaefd2b377b28e153d09ac25d0	2c4406e5cccc31d2f13a5e0656c7be4e54cde774	2f0e55d2ddf049c0dbce76870eb4aeee72b55ef7	a7bcdc932d87a2d272f45d3f4281ad2d98cb701b	d796adf65bbc209ec40221f93cf6eb0b504f36f4	7e12c818786a049217082b2de351b211341d68d8	b97c722378f7999417fddda1c7c4183629e02bc1	f192cb186c59c0af73f5ee5a1ea405045fdc6823	02bcaec7de1c6da42fd7480036cb077a436fb98f	8b9627789a1a00ee8d3dbfa6257abcd9d57d3a85	9a57967a29dd855dd7cd24690d33fb0332302063	d39615d24c06e918e3ca33850267050c25d7fe50	923d3626b8769d46dc1247161a1120fed4924db5	5595209782559b7f926f1943f5d93766b6d90db8	55ba20b07f542797218023db789e3b2ca7dd62f9	80323da2d4be05293395c72ce7637a12b4e7cefa	aeac157f487d59b01222f26a56dd26e08c897925	7189ee8b211d08c4fb83b4f298089d00707f0ba6	213edae43ae5daa8d1fa07eb933a1afdfb486d68	c3ce6ea5fe2dce5fd8b4fae6c945965fced98ddc	8c3f8442928529fa0e1b2ac6f9f442e710a12cc1	b85baa944b5216189d2446ca6585306fa17124dc	1ab48f179a25d90b087ffa8ab0d45d63f663aca6	f36853872e3b1189d8aab88a570be1e9e455bc7c	230e79a9c344ddcd3bfbd033a7ac9ebef2a48f05	819fc8302641c41d80d1905260ae27fb5abaf27f	bd2a2c495d92289b4c0802105686c18521961186	64e2e30fd90bda586bced1363f8229ed3554d551	e636ceb50b8f121060f33db7052cdbf7cd62a036	b77bbc96b99486abb52d9f9edf208c972ad5350f	0dce0d8734fae44a1a4d772809fb9eb03011adeb	dcf55a775531eb67ddf2b31f1529e0b65cc2c8f7	11c60fe830fccd6ea3daba5420e81e1968e9a96f	3c4ed613eacdbe3f723716d1c640592fa6111574	94a6944765c02413865955d1fe4480db0f1d3f51	07593a44676e51a4596c0da8f3940301f79d1dc8	421d5cd6dcb8094eed4dc9fc237e763065a9c6db	188df8d4ec003eb8e05450f6c8c0fa06372aa891	18d96a893a206119fcb62a3ac04005178c1e589a	de69488a2c2904f107785cea3f56c3609fc0a40e	10f335bf75d4f4c97181feeb49589331b323fe33	65b14a940645fb119402c8379fdc97dbd6bef7a6	102de274b50c696739dbb2eec58b18ffc2342316	4dbc2e32ad4d27092cd7d23337613d3dc6c402cc	9fbde5d81c578480798fe679f6207e92c69f1bcf	fec13d06a94ed6ca9d7ba2bd9e231d63e4e316dd	feb48c08269bc3875bc99590f2843f9ca1c57eed	2ab5209756e39dc7da81c0bce958590bb97ba795	4a966c223ab81ee35637b1aadccd4d04027ed6e3	fcc8ad5d845ba5dbab62c20fc67a626237326aa0	088ad72ee1b9018327f094e6a9bfef4b496d60ef	8721f90d1e30af8be4e0e92bd57a3d879ccd078b	851377c76a6cf49574fad922b6c44961c9acefca	1abc1ec7efc9cf1d3e1e593dc38f099228bf8222	1894110c909e42d1ef2d41c1d5caeff4ad989cbf	12170992ac018b7ecb2dcaa1e89c5cf195e1cd24	a26b829dd10b062e393b5cbb6882b9daaa77d11a	e38e3f3f184cc2f30b55e6288550328a996369ae	81d86dbbd13656812666d9ec46849258a73acc18	d8e48a65b0144f852b69a91f956330be55ff2688	fff0bd2bc5ad0823b01d0c9d8b71db3140586212	9c0389ce3ef95d0740ab9bbff2ce4196d9cd1d56	8cf312c1e91f32d2a342832fb275bd263e5320c7	8893d24fde2a95939956b8baad7f09a1b468a127	07cb982736f4127fd0ede7fa6fa7e02111c91fe3	07b0b5561f8e2be33477bd8073ea89277777c1b8	a742bc905e08ba1ad4420dd35085aa522a423818	71001f49f711650c447b87ea28647085d4cd53de	f08568dee74f591f388769061c71cc2b1f59773f	3c95fa215275234ece00495a02f107a211ceb8a7	bb8ced625a2a22691b4108a0dd879166537c3682	7e7a8fe56564a946399b4c9b27c339354d6ce3d1	ee2ee56a1b96b8f43984424e12083a4f2830b142	2bc349cbab480d40f79c90462b1a7edf458ee5c7	4b87a05ed10279f82dcde3786166789d440c1895	a31ff14c7e911fad5b48886781e5e9ef8cbad9a1	f266b9c46cd552ccd13018abbbf9f4ae3c8614c9	045616a5a1bba8b6c06d500a365ed09ca5b40025	e64869cb828257770fdcc76ce30e4ad3a3b26034	1df3d780d9676f677c58734cf58378edd409fe5d	efc6b026e944bf69f61853bd3186ba1164c63871	37f6df5423124b6bd4342486680f4879eb577772	f37a9079d64bb859eebe81047c0a0c4eaa0cb8c9	5722e91438b9413080a4bf97608081a2a258dcb2	a87af193e8a270029b3226e502cd2f1872454259	b16138e46de3519871fe598ce6bedb05e0d11e5d	e8a1eb2e2dc19a84d331fbc7d0206af9f9e38890	52181f17fd96df40455c474a8815798ed701f94d	e4371d3d17e8f0be6aed01d7a23323d02e06bb2e	fba2ee97617c85a78b194528d3703600b38e8d7e	3841cf106a1775b607bb0e4da5059889a1f7f5fc	d849b031ae4b24130e002648834bb2f61d176f28	ccd8b526ffcc630b2d9868cad08c5bc8b8a8fee7	52a85e289c0bc9bbd31a33fa7a0c4df9c1bbd2cd	22e32391b4526cc861179392ece6fe66e3b87cc3	a1877b8e49ec479bf18d3e1792fa23a07ea3598d	af7d106ce021f74b750becc4afdb4ba0204b7921	565d64082f2eefe0ad0c1a27f2b79f49e3f21ef2	4e6d5f9bc9eccbf3c2ec476a38aa2aeb3eb33a05	c7ffec6a70002ca396edb57621d60431e313655c	cc8fcfd7a3f5450c8cdb0118ba96d9d5eeeab71d	2ecc51f59d654c66cbaa3dde7cbd0c40c38bef58	6ed59637b93618499a730a4599f43f5ee88ca1cb	180afa731184b130547398eaa77ae0420d32648c	25d7dff8d22ce456eeffb1e01b116898a84714ad	b61e8d0fad038e3f823ede041f7efa46edc0fe73	bf36704766cd7709ab3eddd463db85078bbde481	b972f4f8bd1f8f7b03969ba58501c37ddcec59a0	9e5e4ff630a17c516271b722153fb5af662f91d2	0ac6de849018b2e1ee77ef7c8fccb5de87ffc0bb	11efc768a4193d4d3c81b10babdf9c4d8aabb2e6	1c31f9a23cbd85410b425bd029bcc35fb22a83f7	1a2954311981a32ebf9699342adbafc52dadcc38	d1f7a1e8e8f821c9c486d366fee302e8d0c7d97a	bc02a5e127826d3fcdabdc3d3652578fd19e17ac	57e7245470459c10274232ee1f997a004b89fe15	0bf4f229d9c301a52599b926968e4154081bdd7e	6d5b8192e826f224f153b2059bd8949b104fc778	bdf8ba1383934519ff432cdfeecba49c8681398b	659a4da7fc13cdb68197f3a423fde64882f6161d	7ecd33c0a91e6c05c29b939f27931030f51cf9b4	9f50edcd9b8f975f2d6d2e66b538db7c9b5833bf	e7528f9f5922c0f15ee2e98ebfd91eb590942a16	e82692377bd42ff80755532b6548f13aaf10c4e7	821439d7e0bfdef91db6fa6fd73d5d7405ed0851	3456f55f5d81d4aab6932ea6ebf86a0cf04d90de	e44865f65d3d4e923f4c6042d602dc615b7c7f69	bf8892bfd2aa517f770bce067ba547c173732b36	4a22b8b2c0d3648dbda53310d0d3b5c819a6a67b	92608fe23c7a895a6c290e3dbbc95afc603e8c4f	a0098b625642c258a78357002b30d845fee452c8	3ea6dcb2ff4d5b4c600bdbab2871da2f9966a01b	7f10eadb2c3ebaf3da7c2c052bd17795c627a358	8eb85c6eacce1383b7c9515f4d733754339d9526	675d1b811b2aedc915d67a31349a5745b441ca91	fb010398d7ca74cc6aaadd74325822df6a929016	e012b896049d8e722be0079a658a3d1af9709a02	eb13f8f2d170cea0d3b548be114e0c386b0fdd7b	5421140710d040321c703373f32f8bfeb37f3343	7a5c30f6f857ca8752f239b6bab75b11ecdc9672	cf48202de521745959155ee3fedad36bdaec00ee	d6f2e2866deacab07921142c4680172747138596	c8603aefae651bd8fb32b2755493153ad35c3f60	474337da9d9073bb55e997e3094cd7240b0c82c0	9733f9cfb94c26aef180ee4534b55854ea652238	4f0d05bc4a9260ad34ac25c49d542123cad4291c	ca93819889630236af68a6c47e17b4b5fae1ac5a	089d354ec1d687548d9d8da972e746110a6c1ef8	c776b834b1765281fce33dc6035b2d4737dd576b	55d0f7d5820029cb58e76c68014e0fb916474326	51304331a41bfacfc94d41e9da1276f6960fc82e	5ebe53e1e70cf19c6cc76ff69486e03bce1f156b	be386b8a7a70a67d612c36e46d0a8c5dd84b0f92	f5d2f41fc28b85e82de814a568cce9ec0eacd4eb	a256119d10c42874d6e9b809922285467c30510f	a50aba2baa866f82a80ef8dcec696c3f68694bd1	dd8ad16a889bbad3c520dfcc6d4a6ed98a985c5f	554a4a27cd677eebc69a59ee46dfbfe3702d1875	d9f3c44b3f4fe161d608eb4235cad5e68791f2f5	8337ef98be602f4bb14d2b7730f3836653d1e258	f9b80182a2e695e605b0c0d2c485f230a87325ba	47bf3d8e8ce1bf2478b1715871bbc6f5da0d993a	0d3ff0875f936a84ff4d46bc1a95c46007c9ff96	9dcfdb0a1be88d59a123d30357f3323137b5aa08	0fa65ab688c2e32c766140a3a94ce22043e79a67	0a6f0340263cfff3c35ac734b427523305aea256	fe9ec0d187ef74cf14b2add0f374f52bf0f79f03	ddc0117191886c7d63ec0f915db814652822d007	b8ebcfc884ff1610f067a0838b1a3028620ead0c	59d1c6ea349daa7b13d7008bab2ec040a61c5dd1	57f16643a21e0c0aa6e39df8ea5f2bc7c80dbcca	4e8a49307b5abdb4d9a00c1e9d40e9ba86b5fc99	a952f26c6b329e614a99a735a0282289954a165b	4749b9f9cfd54b8d3bdf958ef31be76c4713d970	2effcab33a8ce40c5bf0313f0adc69e217e52bbf	2900727e5f8eb9f281b1444d4f67246e9306bcd8	2dde67f2a11da6f63485c871c7fbf89c1ac6bb44	4692338cbbd97a394b5d0a3bb498ca62b8bfd4c0	af0309a8aea606e618557d87a8523593cfbd3cf9	e30487814c0d2c5fd32de337aaf6e32883c2f3c1	807d79498dd8b3d7eb774d6ecb17615b40657f80	9e35ef9164dd3c65a71ad4dd8e1cca709d9e4467	47a05000a1d11a5780ab0d7cee0f3210f08ae88d	e52125263c25c3c6352d7258b53f361d2d1cb765	02ce7f23bcf5db01778fe1b6d27aadf5d06ac94c	56dbc5b32f1cb06ca1d95ce0c07e523cd33e8eb6	517d375b26f2b1ac5d3cec9d392a50a5bac26ba7	f3a6669f76fdd1c2639ea2656484206042d18699	03430fba5bb5f5f465f0eef14ee90d7dffd76229	81b3122a0623bf288ccfda910055de6993dfbefe	dfccd663c156c12d7938117b09b36b30146b1b9f	55fb4983045738f40f459d7109caf6139167fc94	82120b20b6b0724b8e5f90aac2ff3cd108f47ef2	86942a9b85b70f6029e445159c29fdfe1c1a27b7	359bbf27b0393632de22d2d6fa246e70affa3314	b6f6cd2e4ff048295b59920811fbac0f0f209bc0	36b93c3d1aa5f64f0822a8431b954050cba2873f	8be84939a0b35200395f6d6438b930e57b0142d2	2b7b4f70772cca89e2f365b3a38aaf4b557c3b62	e4f0f84d8b1f7d68b54715e4c40ceb6803c86d53	bff8a05b9b4e23dffdf93dd7c292dae5afa45fec	7704f367051796d626117db8892b2f7ee9a73f2c	e902194dab4f6cb7746cd708b39f8563f3481b57	345d32fad81f4586bdfcae7550f19af9e6047e51	28eb36a534d51fd57427b17e5eda51e42b1e1d33	b1cf1736459a81b94a3681f88acbb19ac7202a90	7933fd6d18761b55d6b955c20e5c2254ece73593	a8d3e03a938d932e4b131cd1e5e20f939fab9e41	5285b9247b595503ad9aa85bd8179c823dfc0f3b	f66ee76b748cb3b3f212ad3895f1b256e0350162	7a9087672e38a885cb373e2e41438bfaa451ed25	ff91823d2dc99dc61414c53b5a6f195075d1be0b	7b5fb28b0d39ae0227080603d30704470a3d08fe	a3f006c42d43bb8febe3d94006c57f0ae4d3f80a	92e531d5396d471325a80ffdd54e02365825cdcb	42fa3e29b5dd00880afce755ccc3428576a43fe4	579c1794b5e299dc2d033d7521e5c2ddbc100564	09921732364c74236d79864e972c20390db9d22c	702b65dd3aca4b63b3033df13a6d16c610891c9c	599127b096b0dfe2e629e393a9a97518ec453f96	225742d0452535784ecb0de30d419f65b3d438b8	e1372a5f866141fd3797e5e113b6626ac4f6aeba	62d0de755bde08bdb50d60d69e1237c8e70ab2b1	100de65abc7dd29e923098f42ac3eb487c713f98	95ce9752695818b1529d944f64380d345a569f54	9c9bdf6bc4a06defd3365ba68d3ece37db0968b4	6ec22c834ad0fe1ff996347ea7863c91fcfd2187	c8f31272b18e4573a4e2b1c2e76b863d2a30a327	a8e7ee520ce4f2e193212e64738075258ddf068a	251822ede1c859df66b96500b8f7506573e03380	a638f33e0db021160f0dfc5a5edce91aaa93e945	0abfd762aa3c15c20d509b6ef4923710fefa5c10	bdfb734099d99130db8bc4e9c6b157adb91f4242	2500a0774ba149c84493b07131be5b5d4509f1a1	0aac804c6ff68ba4d237ee972fa00e4d7ed618da	ee49fb9a3959081746677b2d71bbbe7a8485331f	410c83a2fc2a24e6c040a71e669f703c2bd82e23	c6a918f2e685417a2170e18e9ccec4eaafe694e2	6ec414718e9ee577e57b65a38c9313fac7830719	5dce52a4606c6c0b25b62add7d75f2ffac3aa252	0321576dd41a67fc3a3651a5c299efb856940b02	50c23ae3de585e5dcf88c9ed1ce64236d2ca30fc	b314d36b9b9f19e07e09f665916ef44b3383fd9d	05b09b31f6a9eeb320376461dae695714fbfd215	e6be692fbc244bb9d2e1d4aeb62351d0206ed4c1	8428ebae22b0a6c5bb25a94391d8f4f7e3522a91	c27470c3120e4a7bab1025f92b986f34c0c0fb37	264a83528096c2aa2fb9425540d42afe59e15552	57af54e0643616334d642f96fd6a4bfe16e41bda	9e8aafec85e59528be932bf3e848a93d32119c3b	95a6b0549c1fc4ab4274d5d2dd4c5bbbfe2a8720	d0633a536d3d5732dda53aa6b4eb82bfb94cb972	8495fe6e2e9d4ffe4989a982b367dcaf293b19cc	bf0c1e1d36eb58792bd66916db4b35a4123e6a27	fb694d2cb4543e777b2d2150bcea8b666f0da8e3	0ddc34a51bc7da1c02e2e9eab9c4ef5fbfe8a943	aaeed3ad633de436c84f79a925d941a57083714b	b48a625b50ef305e344a243e18ccea2e198f5832	554af9262e2a1f032bd114be1841e75630cd435a	4c12fec0c5ee279dec3a3edf381ff63717ee1090	06e4f5913f792053771104d18bdc9e1014a861b9	d228c55b6292d88c485531bade346446f2981dc6	c85c701a9f8ef7b539839955f898b2f8fe57ce09	d5eb956f811ddd3c48e2354db73eacb2f4168dc3	45a131f4948c6eeb9bbbe1b88efce4ce12999f15	4d459088d2c2d90133db9f83e3c3f46872d56cfd	2e9afb4655d25513b898f0f1b231ba5c08308fa3	cae284928d68c1ff5667f04ea38ce7b748577829	2cd69fb01baa0ac7e2507c13573e44a4ef537bc6	b23fd0e5fb703eee6f3e422c207d9232d6bc6eb3	a24797894939e924bdbc627c1752a97618a53bc5	d8e1dd4bb15af0af7d96e3c1dfc7e927af493f67	a4d170cbfeb3e22165e33208784698fd48878148	b69d2c31360499ca72979698edb8a03e9fbccdcf	3fe7f089f312fe4e2d28317b7a8ca6ff47453365	b01b469c7f5330daf56b01a0d93dc646971412a6	f9fd9c4015cec5732ecf1e2a1a3d45b9e6348245	0bbefdad90ef3d73f3afe0cbcec4ce15241e9f18	ce8b32f51d9180347e0edad036510f6b7efd45f3	66cdfa92a295fca2f54b50eb9654bcdc7ceb7bbe	5c4f85bff37bc67c074b926bee6713eedde1dcf7	0f36588b089edf2d1861b2213ae03a3e6bbe3558	b32fa5531a1a3f19ad7fc08c8e2e43308c5a7464	b472b6dad767f3000ed4ec269d696d601dfd421d	2cd8eda95e4511a2b6c8f07fc090e27525b33999	1478266cd73ba2efc3439118850d61e36fc6f1f6	bb2c2c9391d7012cba0926c72637c38213ebacb3	b172fa59c137d107ad92ffc6796dc0c0b61cabfb	46c3eb6060210d0c607ae019816a8963e8fd1b30	5cc2f90f4e698e497312f8436287effbcc273573	66f29f235d2d5ee20b0eabf29fa27ed72e99907c	6a84f89aefa5030c33469aa755dad5f873fdafd6	7e518adb03fa884f839adc63594b3983b7d39d42	d907a5ef982b07d6c54720414e900a4516cb2100	4c8366d563881df05ddf414761f48a96a4d4863f	5ff75a629fee51461adb908618e0549012fa16a4	6a881a9a8aa6ab6893092e4bc6a8afd052cc31ed	11464071e41ae7e3cd152777bd5304015ba5ef9f	92b9231489aeb75fa031ae3748168ddb7e9c4e51	54cd0a8d6c178c1f2d123e34b333f3601a0a957b	42b35047ee097a69fdd80de8b9fcca58bb5becfe	82007c1a3744738f0452a4243926a3858ba33238	793bad83693e2363be0432a6cd5f0d808f1b730c	a17dd0807f123bd84cf4396027768721fe904dba	2884c0bd59445ebbff57940b9d9dded637e91f73	7ec85f16feb88df12fd1b2f13c501ace00a168f7	534e28b029554714838d078bb3d03d479bf64373	ce9e237ff4fb4347d10f40ea157706b14862c9b7	fd37ce370ca505ad0acdd2aadef8b84ea988596b	d352aff0fd25118d9bcc398f83938997db15171b	1e3787b71508f6d35f667e2b8aa3a38ce86205dd	c15d557bdad1a1c0e1f97a53a98661a0f72843af	f3f57ab44e19dff14d8c33395229086d9d815a5f	321316e75f9040c4c55bf77f9e559685f1b96a74	e8c07fbbed108af28e8bcdbe2de6f7d8c2d906a4	5e24974facce3a01e7e43c99ba6df932218094a5	88d2ea42dc174f4029808244c0cf4643e88803a5	7d13bbdf397c3c3365609c97309e7531126eb7d2	493579d1b767636d0cc759da7ffee83191698288	f9afda21517ade69c7437808d7cdf7b6bb6c74b1	043b9101c2587772475029fd09e25bd7f8dfb5f9	048c14ac3ed5e652f2eca27a897ceb6be17a14a6	6933373cc0f7f3b922ab890528666d29c05bb86f	92f62ab43c21324587dd45fefdb7382301df9216	530a8893fdd4e29955ebb641615afbc874bd2ef5	b6e9e848f2e8c38cfa8499629d68f7751f59bdaa	91ce8edf9bb0930c18c3c0e8894d3a88f771897a	cfb7c0accbcbc41742720cbbf5b7a68cf98e3ba1	e4cba373e65c49a81766f5b45f464eff388b1610	23a507be2b3da03bc317f3fb257bac6357b74e42	95462d56291b566a6c5eb173e4f2999dc4afdbbf	d7ea49611c68a49b9f4e70772364f2bcb40e4f16	d4db58a45f7e8309e1c075fc973e35e0fd7faf4b	6e82d88d3b607a879a2a6d0c45e2d8fdfbc7da39	2af8a92244ff1a0fa1c4a736566a440173741ce6	1221b7fb397f599296916e9b890f2d252c473393	91b9056ddda54392ae0e51652a85ec61724132fc	8bb117c0d4cab1ab1d6a1454638dbc97313916a6	7ce47bb6caf9d86aff89f96724a3a30a9962e77e	6b4bf928de6f292bd89f9841ed351ae995c33f08	bfd44c617c43f0eb2cc4ccd7682aa2d6e12ff39c	e1de00276e4d23a510a97baadc13b8e0f98ca255	b30f640ce6aa14792df69ce13a781683e7b98147	16064f8236b537ab5565d883bfd59233c2983e09	7d2c0f840065fdeba7e35bbc75edcf5073308f1c	834ff39332202f28f175b25cede1541092dc2d52	eb1623aca4944b9b0c23d92e491dc2dcd95f4e0c	5c1448afb09d78a5f14fdf7c6aa70cefd680404d	7d307f1ecb1462f17fe5f981693192941c0f5eaa	ae41982013f180fdf6ef09ec7c5a9bf72e1bd757	332f047833c8c7ceae12cfa38273587aea0f63ca	5a90e4d6670b9b39e681d99423d99e157d5f83a9	76aaefd850d8fc67c1c807f13292f956c1bfece3	6f30388d6c196acc7fd181bf32d60c80aeee3899	96d4b67d37d597cbbb9fce30b2c67ce3a7b6f206	4eaad4ea012b07549d41aa89e18f2fcc2871197c	861cdb7f8f198913c6062a2ff0d12b84abfbc38f	f51f69767e7bc116293fcfb95c90bc48fdc50f8c	e91eb2be348ae35007fa3f900d09bbbebfb63292	dc3da4dc8f392b8ae020239fd9caec56ae4e76f7	71ad7d9fc7b6929242329f6a2323ba86727048d2	57c12d90455660e52eca0c5fc875565da9a33028	f379e8ff35fc9e1181dc14664c03cba72ab36391	c1a13aa87cde9bdc599d8ee67dd6a4fab283f8eb	d4701de7a7ceb582b540974fce77139793b3098f	c8af9eeb6c58d3ef39595861bbcde976b65ea80a	36fa2bbad019ff45f140f56124ef084f5d34f3b6	32d18ddbd87f4503fa2120af055b857457af07cb	21cfad29356ccdb8db426fca2c72a9d6ff82af77	c745a7acdad3dd68dfca83809307a97bcdc84b9b	12ba830edc0e392316364ff70f677837cbaa437e	8150bd4a08bccef773f4ff42c3cb3c4ad394ec23	1e04389e12e129f8a98f3e1d3c5e1190914b4c6f	bd620ec6f4c8ae77b245a70705110c433f1437d0	008a41cb66c6eb76e94a9df43f8455575781cdde	c5109e4a3daac53502b37457764e7e76654a81dd	3dc6286510b3317c3b6b158e0d3477bf6ec69f76	22ba29c83a8cf78d2de0552cee23f7e6bcb76d83	2b0de5fede4c1bf0e93fedd90f664fe7c62f8f8f	6fbd7b1b095baa1014f47cdb38963ec990d1f279	4d09b60cf5fb97091323ec91f739e1bf75ca1591	4fd01a94dcedd7fefd4f8862f7f3c759e258594c	4ceec1880ec435fcd585c181ced2f54d740ae17e	acb4ae1ad90743acac7935529fa31e0a4fc12cce	cd70729a406da88a968326c482844de520f51867	7f2672255de284c895eb46ca844a30821fe8f13c	95e86b79184122b7c9b0e5269fdb823561d50645	5663f57990eb8e7ee80855a8350bf6365b9b25b8	2f0372ac52e3dc3254e41ae6736b599ce539f991	ad9f1e32950daf43957ee1ac62872caa545d4b14	3eb56b281022781e727ae29bd88ff0a37403f464	60e129acf22c16d5384a84f30f150b10357f21c2	b97652171194a5611dedd5e52e1a39c6715b435c	2066870842378faf58f2f56b57fe01ac8f803ce7	e0a4e42a9539591f38fb3f90c34d31c04100557d	f13ae73c7c862e51d1ab72f8f2f66271bc4ac1b3	e648286c29cd8b56b6d21d80a721d8a4c48cf356	3a3366ebd66f8be60bb4df8cd1e8b47cb878aa17	c45796bb26b9898d7a4bcdcc0d46cf015c7aceca	a6bf046bd373f222f8a9b6829b5cca6098d2b83d	48666dd40c951e25b0735892ec6d8a47c4611406	871e278e373b6524556d70812af084eb70ab5310	300374e5c3ccad6cf69866c0f1cda00b2e8d6ea2	58a8833795434054931ebb7b3b734c6c2403e749	59890d50cf2aa6fa00ce40c72e8bcf49a1748e31	018eb9ddbfd38a23c677105ca899fad0b4db8cd1	d696b4f8f4ba7ae5acf8292793cfb6457f4af1e4	5fff72f98d13c90832efcf5c99e6e2a4a6a63603	251f4cf51883b78bbd64db8f61f14d465e20169d	00cd17257b0b13852262401c11c3d4212b0e2efb	a08f17f10803943c11c4f57dd35166e339bf448d	731acd9d08b17830459fec091f8f744a33e003e5	b367621687afcafc25f068be28bfa106600046f9	8806d62b2d6423969325b773e0182b521cef9cf6	4e9834d235ee99e97aa72324db94421e99432879	b93327274d98233c0c6fc712d0ef53b2a76a57fc	8b4b4aca43e91fa2f690a895cf1416b5f2f321e8	4282efffe86796690e51ee718243d1857638c6ab	5167603157c86da31dec55d36559623389f7e521	5c6738ceec98413a465a3c8b577f3a821ac39df7	26b89f41cf4ed3779ae8e70f1a025b887756f1a4	f701e71a693fb15bbfa9698fd592e599c841cee0	6e99ffdd31877b9c901977f540158eb67c207002	4daeee7e212d3e91fef41343bad7f511eace2ba1	5eb52031d73a970c53305a696df0f18dd0f25a87	d64254e0928e474461efbe8b4bc4a90af130a936	a89f410696bf8070a089ec1c18185b1b5ff506da	1b64d1803d9d3b105f8855fac8c465d5bca46ad7	96a18038082757d2b513168c1519efecc4a80dce	234dc3063527ab0ceeade911c6867f097bde440b	b6275de1e0cfcb6a6d067b75a0bdfc2895f3050a	75cf7da133f29bd12eecab11aa6a426d7c12ce42	9a0fb235f4cc11c76cfa54ca0f600ac7a75751e9	56b204562bc532b71a6cb27a6061a8c3ea26f8f0	a7598074e20ba7483c3b9996b72e37e7696370b8	4f640c2a113718eaccb465ee8d8c7aece03bcaad	369aebeafc3840f33824415c7e2edbb971beee7a	1b353cc9232c86140e8c546d94ef0668a4ad2b56	7300cde2e6467ab42c056afa69b1e4af8e8a7cc9	44a493585672bc9e80f8ac49d0ce0f6db09361bd	831923098b935a07a4c4bf6a6a6017f606ea20ee	297ff6747aac9b34c9e0a2e5553e29d694493b12	fbe4254b6f2d5329558fb7b0261facd72f6b036d	068561f0fb79a6a6473847dab0499d7d452c6ddc	c3fda1f41e36bb550a4801d256a3f6d7446d9b66	27c90038e19574208b59c3d433127b934ed35fef	4ba2d856f7070c370c64bbefcdee2f1b54bb8b9a	c5a2de31befd8edd7fab088c069d7bae5fa7a6dc	b97dd89fa42c1d7b310a837c5c8ca8086a1ade19	b080a25506b09e945fc9db980a9b6ab352035eeb	63848206c52b545dcac223f7a5de16be0d3cc63b	cb957d411e60ee5aa03485f487c7352a004eb0f1	7117a7d0f0f45e726c4b72ac008fb9dbdf3b1287	b486bd6d301c4fa3220fb4b63ea6c426831e2a31	07527987d9a3c126362f0d7ebddef8af42a14571	e8b6817c566d3bacf8c66a71e262c1339403efd1	5249635062afe219245dd7c4b3635d856f0a2b70	21a8474736c48b26304913a1fb427ae664ed26da	67c1c222451e51accb6bd22ef7b966d629d1845e	61f20318b09494e47ad29b9b219d2993b4f819e3	cf1847fe996242d4de9fe231a6c806280a9b0f15	151f0959785ed7688656c34a63769efa615fa577	082513b08c209b01c4878cb589a44593f829fdd1	c0101e4ce54d84f9a839a1e335bea4cccee6299f	91aafa3678168c5271a20c8f386b44fbe27b2db3	7c85eb6c23613c56e7c3038d35f5691adb38c358	83096f46701851ee5b2e2c435d72c0a711bcd4d9	01c33c15da3325a97e0633e064e0f71e5c18f029	89878c1b725b60884f268d487d0dc0b6ccdf06c9	37c891d0b9ce49c3ebe7f6291998eb8974db7a16	f916df3c0c40546f4f458c9288895d38940d707b	f37605af27b6346c98d2674a31ecbfc8c7812442	9bddd9798de81c5509a8f849b3ecdea08048d240	8e356ef020f9ed7892b795558f4ef8df14bfa731	234ad3e6183d000bbd1b6345680d4e84223514b6	686f447a150c8000f38108a7d101c7f659755984	a9365b4ef46bcd9e75bebc54121055cf785aa845	1df9d4c228a072bb1d48cfaaf53daaf31070bdbc	8d6daf3f6feaa69c16045c49caa05c94cdd4bddd	c3c2879addc8863eb98d2a9354ee0ff1e1adcd09	33d5c0441401533bb6a5eee089bb15e14e90b181	db828559669d6837e9d9752d548820f0a4c35915	8066628029a0721eeea3a9e82ba37803a03c5838	466260b92ab0e9fca77bdc76b38d052e7059f4fa	8366ff597c09b9523690c803143e7c5bed269547	a22032deed5268865e9fedc8a8e5cee0de94159f	8bf59b16fa8184f88d5b1db88c47e134f748fedf	762b04aacae92c033e4c4ab5ce0f594dc52be5b8	2628713f9d5cf4b77ecda4d35ba72f40c508b9e5	72aa1f74c35605720885056a9a2fc63466978511	8ebcfe16ae7ec609bc3b726cbbfcf6f0eb678302	68f4201f9b2d7a351166caf278acb3caf76fe4ed	4a5223954a886319749b9d88cbaee2adaebd2ae8	93cc2c2bc097b58410e3685741d97df9b9aa236a	8fa7bbcd9f8ee9a2fc06464c5f2906c459c822c4	0e46b7937e7f4bb2193daa63fc45fb4921f72aed	7179cda490f25c0c32c0dd0f3c51d0251d10c520	fdf7c9635d014bd9f10d67ca642f7161d3e3430e	7adbdb80f1a246cd1aa4818a35b94982633b642f	acb6fbb41e6ae21d9976be3d6a4adf1a82ef4785	740ba03caa7e5ce856b5081589a6e67d3039dc2c	009a03ed65ab9cb9c60b02959972d6f0040c48b1	fec5f534d3aac26d7a3519603b728c662a5ffcc3	365e3068cd44497bf3e5da1365941a51d0182afd	23955ca6ee900c452573a2625838b6463bd53256	0c6444b57e958791544956c198dda33c89defe04	15aec74defdd3ac643b01959bd9fc5b23ff84437	792f1c6017f47d1656e7c286c8cfb5e4d5160bf7	d77ac609f553aa215871fdd64ee26d02de1947f0	c7d6a7586b2757cde4058855ee2dc46732d16ef8	24e909f7b2540819f93f9d46d81a0493c1a9e0bc	6f7c6a5406fe754c69947a7de1475a5e3f7b9810	7ccdce8960ccaad33fb1279309f97264317d317a	261a28f355813bb84cfdc6c6e6ffc0b8f6d2d07c	2932bed7a9e5fdfa776ceeb79ef1904a5c09282a	d5fd333c10feb1cedb1920ccaaad180d6af66be5	5f52cac1c87575da4e8867384df19dfd936bf5af	f72898680d96f319c0133c7fd32d995f3ca77886	7cef5beefb44fea0cf56b603a3205eba5410ccd8	d83fc19ce42da2c78734e626dc1a3f2bb654c76f	d895ff0ece7ba6a86b1634a65d3b9ed74b7647e1	d82961d8329207cdbe8c1d5845de6f35abbd67c4	d342d415f5a42d09edb3052ba1666aec66bccfd5	26456efabd34c9a3fae2d666289889acf2e6eb03	522c5e60ee9e61b06733a656191edb61cc05afca	a44ed3d8f3e50b99ec470e15dcb41cd84fe3bd69	5653fe679da1fdc5fe2d3954b6d9a992b2ad4e54	09ea00d8cd198bbb1330bd5e4ee7fd83afb7c15d	864123312424d2bfae151b39f4f9ef82d3f16527	8582db69b35cec6c24f0fc1b8bc79b01e0dd829f	c116b98cbc1c11dac899fb4729aa7c6a84c6480a	99b2f64b2470caf67f4c797b853bbd8123794341	31ced16fb02fffdb4d36f065d642bc15e0ee3bd3	3b9cd4c35bacf5c67d2710aa937894dd9b0c4e33	2c85882743d5b389b8166ec150bea08bad436999	1253b514d4c5db10be8775348b279da498310854	3c734669595567daacf13b88d6be2982e00dedbe	295866fb639842d796ee14f1e0ec79950ceb440d	1dc5302ef2a309be412022d733df4fb9c0813ccc	4f78b191453aa8917b26f004e826cbd5dddc1aa1	cd78a7b7524fff5cc38303cb79114b7bc168de3c	6308f389168b799dd674a75f0a069d6756108114	1ffc51c5bb3e8e107df3b624c03922dda5746eaf	42da85be582db05c04ebf3801a4f375999c44a37	03f6a435948b23273638f6822fc0884516b73182	a74b64df74b5a464d01b24b34d0d8db86003135a	304aade9b700285e64a3714ff2d5a0fcbbcada6f	359ca7a78019a66a86498694c03f048152b6de5f	f690e82debfa841ebc67555d5bffd1a8c27ffd79	1bf1f21331b6bf8859150446f964b65f40a8363e	dee62007c27c6a1fbd8636f5ebbe3cfc7d96c69c	a183774ca5b3b5f9b620e9ff752b462309395ec8	f63befdddb18531c2ed12d1213ffc95d535b4c0c	c9f11417dbecb5b9aaa3e28f9a1c7414bf6f5f86	2a7637e079deabe37898661f25d69b4f01af0a21	dc69fa8a9b0c15884ca3325b8c840a5d9ecbf4cd	e4b2fccd08895f7bb567be766f184a2ed62f3eb1	eaa443828c76938fc8209a516dbfe0fe296afb63	26a02bcef9b504638c5473f2f3239c22d64399b1	309d84593639745cf50c77b34a89453fd6332557	f87b3d40907e0ebf4d52371eafb7eda932b62d2d	2d697c91e36fe39259dd46f86be4ddae54733dbd	9aaefb39968dfb66fee2b5e619bdd3f35c11f4fa	143f8b9cf8989c1dbc0c48f7a878e2d489a0c4b9	5a01b887988e0a0522ca769bc6df563a8f69b258	73de7af26964b485ba643ba66566a3dc42437f70	63eaab58367cd8a417d20f9aa5e06f56732cfbb5	6aab83249e662cd6aa6570e560c483880be37f5f	08b4c98acb2b87d26a2d2e4996a62279567dd516	ca059f482c0a13c5deb6a2275e3e38b10c44485d	49d9eac3fa2ad22ed5a0286bd46ac1999ee13f0d	2b45f46ffd4339da585fe06d9c344f95bec7338e	6a5c7dd032b1e18fd10cca8467f4c29348817c4e	93374e3db21333608cb1a07c3eb05150766d506f	92c6ecd64c8bd1a7ab739b4dfd5dec62714bb75f	27e2dcc4050cc2b52dbbe265a5db0664fedddecd	ea74739cc1811d0a7e891e80ccce99bbfc0a6e47	b6ca3a5fb65e448ea9a265e505c4f8473fa0937f	d7af32db9e7ffbddcbbc4f231a28be5cd647d213	d9c38dcb8e675cf78fd0087fcf1a14caf71088b5	98a4b328f2518b707da51349a5a9d4b5550ec148	16e440ea38f8f75bce05027756b8d697ce186435	bae4bfb7bd5f2629a3a33305992585933175086f	543ccb2eb0c572a09697050a565b17cec504f767	87b7616a9fdc312f7810023b912c9045b1d4fada	2ea78962688610f573e5f3b7a83f87f9ce58b3a1	89d017444fdc64bedec93596f2c82084cf99d0b4	71fba6c14225839b11a021028bd3a97e3d50e6e4	cc5e90ad2affac264bdad1f17dac488dbfb91932	76f3120733f64a0a0828dad51d16f1e1ee4b08f6	2d6497f0b4509a32d7f48e55c7ebf667d4a435da	3ae3bb987c12ccae7601e25a9d4e6f5f719fbe7a	7b7fe17e0076b9d8a2a02a75216b302836eec1fc	5a21acbd772bdd24c4837cf1ef053c26d6994f20	2544f0bfc6334b303e3cfb80ec2ecd938bd4ea11	77579126b9647e8747d7b1c8390f469103fcf107	a4d7b61d57f24951de257e221e6d02b598c5e9bb	71bff1409640ea7fa9ecb2ee976c250df6815c2e	ef25947dd5b705f830e19dc479cdd88cfbb6aa8e	6a5c7abd38389175bf3905c73e409f1d7686f337	c42ab569585798d76d1f650d8bf79059092a6703	90d704187c488a97bff73f084d23d741bf3d3d4c	04793faaf01ca577f4215cd41b820fc9e2433740	e9c543ed31e65befac1bba3fde703605479dc9c4	9f30650dc08df0df8e3ad55e0ed8a74a12c5b4d6	0fd71d2677eb93fed50b6b53de37e6a2af0844bf	a51c4191001cc2ad04bd53871bb5f297225d0e5c	75e524e6f2eacac54869ae8b25cb56c3dbbecede	da15cea283a8fd89713a87b71577581dbdec9fbd	a00b3d37ff90ffc40d91fdc5332b3f9ca603e287	b7c5294885b6c16f9c6b5555898b288789385d3f	24f7eb49f15e4e4630af8bd40ee6f06b0aace432	4a3ccdfc59959fee92bbe16be1e3a497a26afe64	ae059554066e923a42296f70d4e80b86d5cd78e8	75d663f53bc06bb7af3b8f578def422b87d897bc	de199d5a1bc6e4db5abcb954a95778ccda4e2073	3017838137508b9b290c5750291a168bb426f941	75430391386ce830a1f32b3032473fe2d0c5e4ac	2cbd4b15170319fec831ae9879667c8cc6ea5b53	3bd87a50b9f4c1c8b367a0f1e65a0f8cc353665f	1d966d89ad295fd3f447473e6877b19a8f4ea2df	91ada99195db05f0f14406028f43a432b652ecd9	7ef6f580d96d37f5774027ff99f102c3f9bfde40	82a42f7c4c1589d41bc68f5b8b32ad88664aca5b	22432db391e9c838ece5105306f643be1b7e5324	b3ed1875bc98f64c210dd150cb34707863197736	5f1549d17aafbe8e7f3b544b3933aa7a3607a76c	af24135b2aa94eeba0f12c710fe812ceec7b6efe	6ee2132fbd7e72451c71624ab48821d44fb89d02	a7b55a00a0e552807423ffc20d070ae080eb6326	93c9e20ab1853401e02e1cbe6c3edc2178ddb8c7	2aef926436939572eef27a3082e28c4fa1bcb4e7	ede41dc5c83c124b06df05893b231ad9301b6d15	f45c8275a21daa9c710fe4ad2cfb88a646733ac9	ce0140d5fd8441e4154639447f533294094d6129	78dc4dbab1d4d7644a7d957fa8dec7da6e76f644	dd07d968bf6f1bbedc9a212d687a79b069f346ed	81ba333f5742aa1c25c6c6653393bf51442872eb	5f00e37de1e3bf0e686eccb496b6400b165d7740	ef94b3daef194c816b39b73b1c96e1ca8023aa79	303a1a6e860dd25629f4c5b7d2a7eb7307e211c1	e4c284cc23f3bbf0707617b9d38311363ad1f0dc	dbe1548d0ad004a2a7e14ae5f1d28df3b6799e82	ab7afcd979d63adb675232afabd107718bd93c11	f8d695c2ff0b1942c356efd1adfcfcd97273bf1c	2b459edd68b3788d9b0f6c42e956dcddd58cce8b	0e9587647e4f838461cc6cfaee4e54e213511fad	69995a5a8c789aa0b063c2a83b099a62fc967c9e	26cecfac9dbca5393a9631658f590a43da9ec3c8	d6041b261c9d057d5f500486e2c53a41ab1dc7e4	0199bf421fb8e220984449d5a8871599a07aaec5	a01f8f8ecaf944602f08bf310a42710033cdc2bd	8799fc3c4b39e1a604e556ec58404ba14fe4db77	2ee9223161caa37a0b580fe387ed6e29318740f8	8ec92bea8ecfe99132a4ebd1df1562422c662092	de4811cb895050938804d1562323456277e6d21a	b64b5c0ca946a126ea67c79bf10ed7e145213516	96213cf7d3d9fa482fc7b8b45a0544574453711f	cc34caacb2323207d7e241212864e944ad6bbc36	335b9cf5dc48c2c6fa1a20d46c5848ce5bf2e750	d6ad1ab40dd91dab72c0af3fe20753bef9d9fd9f	2e1859eecd609499a1f8ff7ab954fc8835971bd7	dca966a59d6663584588b87e749486bd1fdf16b0	32809f8ffb9bca598c9b07ad6d732ca03fd20524	ef338149b3bad521ecdd6a66d7fb86a9d7b6cdc0	7fa775ffade336c1a496114da149c3f5a60a2e86	c39d24ece30a752b876a990afb87b21705f6b371	b021d63b14c63f87d6fdcc2e1b5053ea1046f8c2	5f8442db999729f8dea8e50a24d9cb2d2bf2ccad	2b383e884c49e2650f68a9645c07ac39ad6d1744	62ad3cf432ba9d1fe14146780d6cc16f16056273	b2961fbab6521f29db16cada37b50544f3cec236	47afe70db561e4b83834360d4450236d5a002718	ffffa9469764c810a0970f6aabbab3d721a157dc	df2fa27a6b072945af2d87c1e9e8f4c27bb933e9	b72da7f29a66e7d0962b206c703fc20b8b7eb9be	5357aeb10cd431b7f9e29c3bf2bdf3ea65ca1b75	b84ef502cde7ade77b2882c13db1acafc7ca36e2	2deb55df4d43fd21bdc0bc318893f8009ecf5162	322315f232e2f7ad33b6836451a43af272cc7d83	a813b83ef6677755306718beafe8dd0a0ca0091a	a69df60b5e0f3fddf517bc00ceaced3a5c6e998e	32e919238b44b46a78b2721f054a69ac17641c32	e7f25f90ff34aa665c789ce1b761488462c5e964	8ad83718ccd2b51f440ce1beb1811d9622745f7b	47820ccfc76dafbcc85f82b29eb20533e5561472	71b2dce65b4fed0b149b1c4c12f6bdb485709fb0	92d672c22d96e9562b16d6ea2292ac2602768171	779ad6c3a71754e32d19d8652a06c600896da6be	4229d2381e12e795f190db6418473fb8140583db	50e28eb49a7ad67089b51646f6d765d0539c2a31	5a4f378860eac7257a6d44826edc4611338a545b	d64ae0d94084c1bc8983396b25190ff8a9d546b3	c05cd8a81e0c56d39b32f05c84b0aeeaecb94b4c	52cd8a6c7d6468de52a7506152ad277ca718ab7e	28a31d08ce875c5d125a42262d1219cb775da6de	44f076e07e649239e9d1481c4703d5cc864224a3	6a3a157dec1783c45542e0b5c3efe49d6df66ed0	c94c1606e664a45cddf7f7229f4ebe75e66f9265	1fc5897f64343748bfe88c3b121e43ff84fcbe13	1a7562ef892a6edfb3124c5f334c015f36161f0e	6e4fc3a49dfd3f26147022f609e7ad779bfc2f3a	5871abf792445f583b0988fdc7b2839d9ce9108d	9e8d99d26bdfd01ff869c373efd9113503309539	ba7d29fe74901afa4f3845e358878ce7ba0d6297	e86601edad7a240064723aeddfa181abb88061e4	13bff988ccc3ad8f7ac6b3ca9d7a2472cb922816	c6d1d80ac5a17e94a1170ff5c8fb7af9cbae7db4	64a8383578de4c981e237e34d028d5863ebeacba	9e661c62e1c48482dbd54c2cfcbee4eb563062b8	4038b3df4f386add15e5f3732275df32e9280f8f	d5a7d27980f9c08f4c864ce894736f94194aa5d5	937e4788e59e5fb7f691101cc86463bbcd91c785	4dd1bef792842eea36226336e31243bc0bb9d82e	9e483634641197d30f48db69a5f03b3148340a0c	f3ef444dc1fe0abab16f08c351874b01973c0a12	a4168d72aa89748aa173e5eb214bd16e516f82f6	7644a6a4c8f2c19fb7aec54da1ea635bcabaf50d	27ba034884e2789232481a2e89074ad7988b8174	0579f8783ecfd5f24e016ba817a8b8d8926feda8	e0bf5cc8a95f04a2737ad47a7d7d210557e8a194	1702cf18aec6f7884c99de27e6a9c65f51efb29a	c159adec90ae6b64b95397b0d1950c5c0aad2043	39aafca7420f081c2ced238bafbd64235b80c6d8	d7cbd8eb9f2874ee48bd0524375ed24362509f9f	c664996694a6cf46e78ee6396f648104c71c048e	c04797c3628929f9171f4db79944fd29381e9f99	7caf0039183a1f2ba8b2d5c5d3e8a99e6ed634b6	db1a5131afebd4450e14c21a5c7fa145828c5d74	2eb48b6b47cacdbd169bb8de160d47c34cec7bc2	fcc4fdce0c9d9be33050e5e164d72c9564415dda	8dcd249c2077d1d97d66c41952266d9d9a576980	84b94d28b695b497a8e111a092c1d494d276f76d	084d9af6d1e897889359664b7d05ec57b00d00b3	b148b9201af0a66b84c7ecf03d80509a03433581	d57c25d30aa647decb91be2bd32e4bfc087b9c25	4f46e2eb6f72ec14204d04ca99aacfa69d7be5e5	52374fc910bfe0a099bf30fac9b66326f1522ef7	6e9566add46d4bef74734d5f7d625cb053bad223	730e22fa926ef1b5f61ab356a8750bdd97f59526	be2fa2f3ad65dbbb26e9eb1d9fb351aac79558b8	59dafa01abef614c3e35b85bd7b90b5b08b813c4	26cb106fa9191a63fefe3fe5ab97d39f6cb7d7c6	3b138fa3b816fbc8a1e45b1b21d2626748cadc16	eded1299016bce0ed99c17b4481eda903a5800b5	b08b81e2a74b4336045f8b948e6479f79c08adcb	fc15e8ecb8f84a5b8a3c4eeb17183d04d1a903fc	bda1cbb48f7d01c6fa8d42e4e5a5942c3bdac3fc	afdf85084030075ca4295d2c26b230f634051f69	dffb2c82dd7d2931eaffd5f30f896c5db6f5ddbd	2914ac809730fa19778951434178dd4ff8889e2d	ee009c6c325cb7ccef43c55816e5297142d1f7c0	ab891e17ccbaec9782b24d83eefc8123e198f7f8	ad6d1a831f803a312ac30433f26c7bf88807216f	5c64ed7e78a1744ecd434b59ad2f11da54847649	352ffb5a1bb0e22415e2b18117e431464e8df79f	639e2b489c45542c1b443a989ca1b3f5c4e632a5	afd64681f0fda03d67576cd776b4fe50d190fa1e	237168356e8a636d4dd098d95d358048433383b7	d0844d7f0f74af9a91299bb7d35643d2c7576442	a32d32ddea14a4c7b298e54b1cdde2750344dbf8	325d7594cace3263a3273830fc45912fd1ebcc7b	6934a9d593f87c127c100da2406af574a3e88990	b71d0d15661535087dfa48fcb754776a7f434694	51aa07b96339478b9e10072035fe6d2c426a26cd	d23d7c632a91c3bc69f1b405febe92048fcb81dc	94b1461fba2446c3bafd1c7da413fa0ab34fe632	3e5de6d2b9ea74afd9c85cfe29c2056f54e7ac61	5aed1afeb63358c7eaad8d48f84dad1f639690aa	e062c613bb13c28695fb4de18bce1480e8927429	3741b4ac70a730138be0608168ea4f624d6d1651	3c46fde85e70254231651afea47db353810fb039	fd41e2d2ab9e2da50532d5abd1e406d57e367841	00a53bb50b82f65b194c9b8bc27da3eea5b5816d	02a0542df36e88baa344549f1de71707dfeb2a77	22352ccfc04703182e45e7ff4aa7a4dc54bb8e0e	b3886d2e6399b4ba543cff706254430a486734fa	9dd898e5ed491299975ad379b3f91548f553117b	32c84af284a54b75e4cfdfface588c4a8aced114	0e86275f8786c6876c1179da8a03269c1e5b7a11	a0d63a9be504eb23fb89b2d4942d623bf4beb814	f5d44d2b2b9ecc6d9523b332cfe38eed2f14abe4	70e39e921f4fafd7100f96955bd3916b00d386dc	e16c63baa44b3b018092bbf37401ae1d7eac9e1e	996c4480c97a75bf591fb29a92bd74dec65c33e7	d49d90d01272e3a2e247b829e352a2cb496e5ff2	2bdff5ce8421ae15a243aa2edfc471a1111cc3b9	ea4bf9763bb66012de0190c0b7756361908a46eb	e7cf0d360d922ef7ca5dfdadf6ab9a895869add4	f824ef3e2c415efca630d7a23627cc3bdc5ab953	1930ce049d2f5599d7a750c32f83deffc465a5e9	793408cbabf95af89a28b218ee0dabdf8a690cf5	14b0ab75b8207e49dd1b6e1fee6623fb3afb0c58	f0aa9ccd742a995a60045826dc0ecedc480a1297	c18e8b101647b150fc4473b5a09b2a5364ea71ca	b85da76b6eb5cdcbd65a684dabce89b0e555e369	9ef4326bdce6c40c91184fd2348b8b1dd651ea07	3eb9640a1727f77f30db0d8adee68a7ab886854a	caa94692e36fe3d44676e50eddd559ad67941b68	eba5c6f62c76ab91101acca6d7dc2c79e47ce44e	7ed8fc0c6c679297191aee33fca6afe804ea1881	6c824ba39714b5bd9fc62726e0304040999411dc	681c794358f245cdace046c3330bfc4312526012	2bc73b579e9bf8cb5cec6fd42c342ffa0c6530af	ddff288ddc01e3000e1c4ca398c01d51515ff760	2621350ee1bf0bc017999d51069dbd0736bbd019	d0b2a9b1c41cbdebe7d5905a513466279069b739	cfacc46c09bd79d8430e14eb1dedb328b080a8c1	0d8eabf3edfd984b68d69d854909ee92278b19fd	8479c664a3a86befb5710eb36ed698345f0fd37d	25f0cfcdab0080aa7c03ebe4d1600c483b882756	a369b1ff3854ff08840d553e0d5bb72328be2658	4b3500858a8761a6ae3841c168946d531d4f0c39	9c2bc300ce94ba8e39d2e573c0c0d11f470e713b	3dd45a3beb65c187c82594c938140994713bb7e0	d76024e7744cc378e1b282848216513b03dec31e	4579db8a15e27fa69f007934d7387a496bd2faff	93f608602b6a8a52d507840c057ff01cde2b42d0	a3d32d8173453f1abfccc0b87a55ebd000d81089	cd14c4e73e99a6e9b99b5429fb5c4dcff783c8ad	61b8221cc0d84bd48424703e28745f02926384e0	706beb2016e14a424cd9016f63ca886f6ca2864c	57fcd073c2e385e60953428278f8e5dd8fb0b401	c2a6a791f7237611e063bb3861ff82bcae3f94b2	17f0c9bb656843a865077a40c60765695d143d7f	e9d7701a18095ccd4c6921e5696d9aa5ee3abc6c	461fc9c7bb7a0ae6f81e10d47fecb9648d691653	fe20794bdc643a529ba4d225967ca2f41da95030	3e9d9f4d196d409fbb1516ee93a924765ea814dd	dba350e15c98c58a9fc0fbcbd28a55718183292d	3f8d2d9ff7b6b830b1bacdcb8150161a764a5e92	0f6858950bb59edfa3082e6af6378663f4ab8916	893c71120e36afafca20c1b8175d6c844564263e	a2a0ec638ece6f7061bbf76c57aa52eeebfd6448	304c938f8ee9bb28b2a5ffce6de187842b6030df	21dae0e0f7065c65430da041c0ee0fc28aad2d27	6c392d85b7d2756986c64dfb5775aefb4d056c53	01d9a2da7de107d0094b5f1a338733cfd8219d35	b5f2690be11dd65595bb01ffde41095bbc00a15a	7c45bee80ae9107ba1866bac41abaf100e3cec7a	60e4886a34d733b2ad6014e4d133b9a850719ac9	1361447471337780af43247aa8b9ba046f1a06a7	157abc53c1ac6168dc80c9dfb39a3231759ecff1	c55383d98fd95f67aca17a039c2012c41f9b62ca	a0f3b821f67b27fc0cf457e1d484d62193638220	2cc69dbb6f3c84480816f82c5b8843f4e00e4abd	37e40070eeaf9935f81bbc544b59aac6dbc9c52a	23e651d67497f31b97d36caf142af4f1fc91d38c	83e47b21356ae9ea5ee69b15229327c22bb4a416	86912a3c16296197374ab1d4663ee64f0493818f	bb60c39ba5f69bc58f5c85f1e3721b163c9ae249	d1430bd2ee38b8caf25d071f0f67760d77e94a5e	3b14b295538c4a5d1535db01e3047cc71ff3089e	1e9114484630091ac4f3e79d3b30415458181c13	0d01435665ed811488109a73bedaa3448f51fc5a	51449e28921962344dd8e2af035c0afa07c8d58d	61799a543b16843bc22904ac2e683de5fedec0d6	ded69bbb99fd8d9bdcd738e09c7e54ae5679f364	0eaf6f9d46ba4fadbe25568247cd32aaf02d586e	168b93e6776088195c4862e00db1533d977e1cb7	f2840ca6c9f1581810ec199b1b4cb634511b678c	4437333d0278dd1ce13049301b19e18be489ddf7	e12049a174283fd89a73d463d6ea2328842cf0b4	c404aab7f957d452637cd1b11bed2de1bb7870ef	0ae0f1e87ce2abee25bc4521fc490c5054a46ab8	86f933faecf170eb743cedd29b8b1adc9b1a66fb	a8f9236a2f3f1d264330efe20dab347ae7607cda	d0f994146ce956bb64098902473d94900e5a8bfd	3ad433421a9b323989ae4bacc3dd07cd914d220f	51855e9c5073ae04fb27ff547fbe887f322951f0	501c5b3dc08c52b8e4781ac69fbb04c5cfc40ec6	94d37cfd2c72c810b59cf00c8e527e9edec92088	6eddada2262a85f73bdcde73f2e8ce4328afe3b2	517337df754494c5b2e59175d094a33da26b8d61	7522bc37ceab1dc7afd41ff24de54f4a209912a7	9cef6b794df7fd98ad9587960a3050f2bd66a9e0	98c809dd0de31ce5e1e774d283881112fd72c222	e35dfad288b255eaacf2d90014ebb2eff59350a8	a51a996d7926abf684469fc2d0dddba324b16af3	2d9a6db51fa764cd0b53470f7a84e428a76104f6	1ad480a26b2943203e9476a11565ecc414514279	86d2d3d0682f4a080c8886752a9ae97c49ca037a	fe08ce8358428ad9bb221fe6b39455cda5d13320	c03fa26ec63de410a0e0ef678adb7dbbfd40cb50	807c472e20ece06c46d62d60c118ea87cb48b679	71bde3c68eddb9c579b54d0d9670d6c427fd5e82	cf3e90b1840488b2419594c59f04dc68831babb1	1115139ae1531eccf1ddc03d571b06b22f151e94	e32f2498ef87a94ddbad5a4eecc50a50ac42d899	be9929fca77302c65795c7cbadeaa4a32a92106c	b38639cb7adf1be1d7e51809d33dd66d880e94f4	4632978b1be007657ab1be4ccce7781f52605bc6	80c07f4bbed2679fa8122b0c3858a9613f04d1ab	49c1207247262feb4e7ee595811e9d7a2686e504	1312c8a1dd541e372fd2187d00528fa28ff77f64	709e7c61e9480b35d57426250b9efc62b9f3e7a1	ceb1b2d7769112e9b2d0298bcb9349ffc9f0e289	8973deaf27ae2d13786460e96be82cfec4bec964	9c13b3ac5faa6630f2cbe4a9bc3aafaf9a387c29	522460c60420468bdd2990a1b90d79fd6c842d10	9c6bad2f0c56d21d6ef6f56e3300fd9e8b51a963	da2c1c1cb9128e6d0a8dcedd029eefccf165a8be	89d7bd87966649cc9e5fb6b406b5aec408b2091b	1bed2217de582f075a8e59f8af8ed20cd557ef04	d0410518ab7f654a51748172d744b7d715e13ecc	52503f54da7bdda0d1bdd37b316b2cfb13f27e28	1b42ba4e9f00ce30b897bc8c08f8869c87a5c48d	30b2418557811de0f9682762ebd71bbe9a1f5e28	f820ccc58723262da16e79e445c397ee73290709	3f46c4d4a3d244e926860b3b33cb777767e0f419	9f3f705641c7f93234d146a535f5c27654ca80fb	6f5ac5e57781d94c9fc79066cd6c22472a177738	6e8059a6267841c486ff7cf0aabd67c60f23e397	869ca7a36d8da3fe34fdec39f2d0cb2b3dfd28fa	5dfe2c53944813a5eaa2c17ce24e1f0bd82f1c3d	5fbd03f3445131c837c6fd7c058921f1635e15cb	9fd4827ecd674fdf8199818d48af02f3c0fc432d	c7cd9fd658ee8f2de31f8be8df555f833a477c5b	06baf48f10fbade255a98bbc60e796f7ebc673a7	875549826c33c2632d3338fb240d62b238252151	936fc2606df990d61bc50b8b86e573c572652c23	ee18087a9a892517005b45ab4fd447bc268da30b	ecf545b3b35af4f91f2b88c7f04c07eea7bb6166	a501a20d3460e673059a6435b04cd8e3625c269e	af0b2f0a8b345b54b5d7b314178a1ac4c2ed69a3	80b026c7a4159d461e529a25c6ba5057c2f0a4c3	bf235b58c98d7d341a6f14abb362c8dd9162b942	ee7b30a935b4608d760fffb674d176fca393815a	e20c68ef3f9deebee4cc272250c43477af89da2d	d3191cf0dc5188fda8f09bd86099919822106135	6f5d0f694e2effa4f9830de34686386b7470bd8a	a5427bd49764e0e1636130d8d5915ca06ffea0e4	d0d0ad07ceaf964baab7d243f71ee2c879c3e43f	7caf9297572f3be898a4b4225442cd04329ea964	f7d36b98f61a6038306f62801ab0e6309ce4d9f0	3b613eee56fb936ee9a202c83c53ed455a4c9235	b10befe0ba8df1eb6554cf071e0dedd9fa96634d	107b245ef8a6a8bd6a0c18c8869914451471126a	e8998773d2dc6b8f42183e425d311c2a2a49f29d	d5ebc39fab7f17cd5b7b67b415b318fc69796d68	e7bcbd3bc8ec98ee897d00998f5813eddd5d2499	d51baba65f60a85a9aefac0b67addcd8a6d1baf0	4a7e9568f7cba5a7ffbade0ba0cb385bb0b18079	924d47aa3aaddc52eb7e6ec64d74b24bfb04f885	c71524751ba2b24612532ac1d485c9357607e2c2	613e3805969f41f8c96fe8924ceb9a4e5a9ac5f8	9a9231791247f4e4647d396654be2440dc5139cd	ee1c647bc7414ba6a71588c840bc08ceec2a4800	659e1a6d48088e7b9e8dcf4227b5b23776d0dfa0	a7ebd0a6473b754d84bb04f3c0eb72db45f7c336	833f70c279912556e6d153bf4e35de5c76c04ded	07c6ba21ecf949ecdd7a252533cbb2c2157cdcad	92d5b3ea232b8c4e7511826c110f7070fe35cc8f	09e0fb03761b7a86360e7e9beeb3b7cc7700cd2d	59155463ae5bb6dd585a73b2606fd53a3a2d26ea	e36d3b2ccaba81a52bec23dc99940d5709ca439e	8aede557b837613ab5fd21603d2c352010bb1137	fb1fefbda07d154150cd57bd814263735897d651	d7554afb22d82975088cd65ee774c7cd808ea11f	60ac79be5ad315e856e0dbe172d704d3452569d0	6bd0123ad09c4d419bf70a8bfb9bd0d2cae3ea46	18ac4074f2da7466b8830e5bf2a8c1dc11bde2db	f4aeb58ed4c8e2a5d43bc68a633ef7f9b75b994d	3cd914ebc69d196da321c106e464276e7afe0180	e9bb0d7ba9f0323e4e833fdfed8707144bd86669	cfae7518adf6fb466364a10ea579b7e4f11f916d	4cc19e53d4be66007614caca04dd01ece3abbe4f	cc8e08abd385b6c2191c31dffdd892888174d6f6	ada3155cefec795182d0503046828333e79ca3cd	fcbccf529e8b575ceba971530d42d95dc30381c5	bf60f086b444093dbb5c9d16392489dd759360af	b8c303f2a7bc4dd466dc4c3d8a7aed62fb8ab5f9	34550a303000a21fa76075f7307d18c55058f654	944d959bef7ec1a936454519e16fb96b28ef0aae	35592d607b314e7e9160fa8e75f199c6e170b951	a0cb17f67c655ec9747f2445037b505edd75e7d3	1ead5ee51252d3aae8c6ca9506cef8dd0aa4bfda	e4ef624da21dac77faed57ecd570b6c6364b1984	b1eda33c7c96ff190447b95267911f2c822c703e	199e27a5d793f12aa36d5ce11ccdf2ebb54f2c9e	c80373e147740ebf77fe71c4e5cc2da28062b9ff	6ac07cec06518074810b56709e10761d6e9f1eac	237fbce6f799f606671d9f208ad74a7bf4269bb0	1efc1d60c097c5c71e394d37bae465e1c7bfd1a1	ae3064a82624d495c7feef55e19cad2d1da13d42	b59ec0f2f56115dc438919c1debe012e6e6cdc2f	a2e87a802dc6c8e836ac5000d4d111439a675939	ec58860c18219ac928aed10ed2b21f148d2853b0	68426c88ac8477dd5f22e2462c9b4373db897043	ad2f9aeae5738dc898565f8c56121f38fdf85378	36b4a7704d6667c2ffd9e7c2ac3e9e43bec57e21	8357054058ffbd67738c52ee90398c6e777c29b4	f2568869508b3d10368135c8a492bea99d9e13d4	3ef2a1bec0cbe858dc4ce5613d40e6916e975105	ecec054754c5a1ee544f0694d5412ec4dff5d933	5b2236097c3224439d16c7f1b75722740d0cdc44	5e423f81db2589c4a8afd1a68d860751742af677	9778d03da001ac330156de9f3852b1a9879bf941	e1250a9f3d18fb5f859a3b37649380a2cc507ec6	70828343acdf916f5c2df6d95786f702709eb611	1bf3ece4f204b971dda3154e65f10006cab7d066	22c7413b0367a58284c6d09b37f68a051e881ff7	5a0bb1c31534108adf0c22426ecfeac3d7267666	faf2638535ea92cf6a7a9d17060dcbb07754770d	d4eb98fd98872b1dce549bff2db83cad80c9b395	82b5ebbaca44d9f28891f9eb43cf44f3883914f3	bdfa9cad0a14cbd04496020e65e51eacd7b1b157	c937a107382adb6fd0334066185184d05f64f087	052af0c6079ef54baa606aba35daac5dccfd0664	2025b29727b9c64de4de1b12f120e5368ca4f47e	ab3c719634c0e72e1f87e409974682b214d38266	c605486a4cb6e87da9f7bbe7a4cdec5985939fbc	9faa5a12264de77716e3f3816d654e7a79875c87	2e2ec2411b1502bd3123a94a6863cdc31fcabacf	161f0a06aaadf28312256993d5871c42c1423359	49555eb855b6f7ae00582d72f17a19efd4b4908d	339ec877ce73fcb32f09f28add55f35718b966f4	e425485d5723c348d10d919de52c80b86c178371	a8a3c10dc8e3b0913503af508f80a45a765d0c40	77c388d6fb45928ee85c7a6a9e14aca2b46fbb59	2b088cab1be7c47bad662c862c7c38bacdfeb41d	9406b5e4faa27839f64145344f4376f133764c9c	9806f594e3fd8ea90973f73b03b8656acfb4d2bb	5898530d0d3623947baae2df4896b74b301a5980	06cec6e0ff4a266d70489acc49c204b1ff98cbcc	a1b724349aebe23740b62f0d51ac06afb88ef199	6022c1cb11797ea084885aaffc5c0c811f94cd18	fde4579311e5c1e673fe3cfe370ae3f8839873a1	8b1ba89d9c157e072ec39feb8310e80daa9d335e	1c6650613bc65144ed7e100fdea91fddd237c512	f5d47a7719e3de70468ab6bc99d4e3765d27e99d	2f8bbbd33298517497ae48490cddebd7035451d5	1428186953b3c75924c4aad1e7c64d2105eac5aa	7a4ff0c515a7e3e902aac616270404bb870bcd9c	8a2fc993173f5531e9ec1e2e8e63b47a0892a3b3	c9332132fab0882801698a72ee5ea94ede87abba	f5957a7769394faae04b15a5c1f712c7217c2bf0	834c55318faf245b3b7efac975bb8b9cd3735056	58d6788889f2c358ea3ceeaf72dccab46701f2f1	fd8450d39dc20a0ec59d50c1ccba8a48d93971b4	a6ceb0d69fa919393f7ceef4a88d9cd648bf9c80	516bbf5978ef6645621a05c4326b9c11204b7ba6	123159bdec06c1d3193d472f2828eda21d84d091	91f3b6110d5b44a5899db462d62ff5ca63b64dbe	87945402e5dededa5fa848d5ece7ca16a6cac41a	60a2bbb84b0a1b467c538b144dbf70401794ead4	6bedd2b859a493bb35bca5a3c5b0b3fafc7c241a	79ee27f97b3b4ad07e744a0fa6d522cf80ff9e5e	e2d2a6c568f5b64ede76bd56ba202871d703da10	cd786d3aecff738e2af1fe346798d996f9eb1d92	8d005869baef330ef5d40b8f29a91946761e5c69	9b88d5074513845d4450dc53b605c9335b62e11c	6e630b8304a532c417c384c240fec3eab9326eb2	92644932c89ab8d5a13a0a7f88e1cbbeb8addd10	76b3348b6e6d699edaac55a1ad052203f83d02da	6d9e45df4280b21f920997fac10a75fc02daa17c	65229e04142f48a0be83305fa14369f183d55e80	b06ab8ee0ff9fd450e276fae90de5dab88fac347	16b848b5471fad9ade54f060f385eda08cc2bd20	29633de610c0f8ffefec68a7b6d0ed6d2578cfc9	7c7777e233029297d856ee862e3f1e055135c0e3	fc4c95238019888cdbde3d2476af9d58dc367e38	53e4e98bf9745144253fb74e3c120fcfe4bc203e	334b4f395a6f7dd49c6d8e0e3e9f6e7675a091a4	45991450bf8a1f4a8ba1cab8acc908faffea19a3	9377fa5f9ea8ce2d0cfb95ce64e9930871e8caae	744a88379a3b4204aa89846ec32f825c6ed33925	d75844299eb856533e0e9f5b17095b6e06e884e6	35fbec12528f3f29e3703cf94fb5bc1b4f0dbb81	0de66e805748982142a0b95b894a90ce6cee6e10	84b041fb2a1848e534831fbc62bcd8d709f9d1cc	35d10e3b71e279656a63274946ca1a68075212c1	0bff210c728fdc9b0fcbe7e1d3957ed49b361025	ebc45c69c46357f4377cb0f702619b14b74b0b9d	14b828ff15143ee077cc554a2fa64b546e3292a0	651ea9d9260190a9fa9e6e1e1c50ef15d5532c66	42d9c60cd76c266c29060a4ed9453dd5edc7b52a	2d162e795a7300884dc85fdf08365fe0cb410ac1	30c79e5f7ce29754c20855dccafc85461ff250e6	4e8163e51cfe6fbbf1fdca361c3e4cd48a9bf105	c18b53d3196d6eac7ccdcb69b153b5f65b40047c	e9921612cce6b893eaad92eb43cb5fb82a3958f7	507d648d1f03e898d06f0e2b0f7702bc1d056dfa	639883a98527210d594ca5a185950c8386a0c2a9	6822cf0a1fa6f9b9924d721569b3c2d4d2d1aa23	0b122f29e069c2cf80d4da29c70a73fe171ec74c	aaf8ee06e4ec8ff20d477b7610ee93e8d0318b74	4f4f25d0e8ff706263db91dc6babf9b8f57f23c9	78820fd06bbfc0edb8bb96a58f59028a21878726	4370a13fd25935ef3267fdff16415943079f1ff3	776973d3cc0b656ea6b679fa91a6df2eb294e3cd	0799c1fb565836487e0ef8eeaddd6da0ddb45db3	1d536b685f3b4026a02c8f145a64f5d0d0a501f9	52d449aa7c592bd3d547fe1ddc3ab9c1451bb316	701384c294225e4594c37f527ba670dcfc28e0fa	5b7e0051196238e17b1f366047e61afb9ec9b95d	68a39abbead6af52261d7b1556db5db02a246193	c0c7cde4e83d4a383ebdd3ff5aed876ee432974a	e771a619e2f88a2f4ebfcc2811da3cebc70dc65c	31cb6e7d63f3de3b244d5c2bfb3008b80bca2755	5156fce88664f753079e95ddd3a6d29d8a55a3d1	0379adba2e204f33a8bef78cade0308239f9d46a	c992c855b910877769f97a0320d8239de0dfe62c	0a9c4d07ac21846f56da52cdb16f15542fab0f08	efbaa4aa0799ebbdbaf680c6e495a6408e65005c	d464752210b8c08e3fadd573a7daed4f3fd67aa4	04c63dc27788531ddccfa7e542a642e4175068f9	e525157bb6f46a83876cc2d4d4ed8e8cd9f92a7e	08eacf05301a3761529dcb943af24d9eb744f5ce	6d093a20114a0c239f3b74dd26789638e7195748	21232cb0e16225069a120d20bd326cbeb82990a7	be957e3b157f1df3548c753edc8138b4513919aa	4d2736deb1170dc37b85e05b68e537bad2dd8355	caafa2370ce8b470cce6023822a15faac78fc9ab	cc33fa58089d664b87859f8d395ffbe7d6f9f18f	340fb936636ee909c139aeef94e5f32981c9306b	e7ef5fa274ce4a40db05a2a42193ec6051008b3f	9056d147c3d1c545be793f48a83d517f4d710be5	888f2d019b8c208a7a434a10fabde8e6d9e0366b	57ac223d21311571a0058075c566d0f06ac672f3	399fa8b4a57db9a3a728b498e0b1ddd19a82536f	78621da031eda5562f347d2908cd3f5356dd03ba	084cf686213ead1aaad789a2ad357df9542e3480	fec2cabfcaaf5f206bc0440bba54ced535f71ddb	e8b7b36180d2f947fc17c445260762e45ab4efa8	d3c1d306c322596e1be224555744357c1afd8a93	7da2c44f50682454e81b3c6008bf473eab81069c	7d88759a69cd6c02fd6e370b6976c3fcdaa11af9	143c38074d9d063926b263a8cf1e2fbb4614e1c9	f816c3f0fdb39be803bb382f089d4a49f8f824f3	ce629023ab7ebc9b6e67e26606d87fa7fae81202	253ed0dc9691fcdef8af899a1a66f644ce6861a6	c10cd1e825c80c35bbca9ebf7d3e38a803e9ba43	2c015e5361d43e2b71459a42a3b5e05f9dac4015	34f36aec97d9ec4dba8b21676c7d6acaacf100bf	85f1a70c782a9e61d3795ab46a35b5824049a4b1	770fb6cbe4d6d27ce9e77d9e8ee6d97f502d70ec	3691cbf2cf9f97417623a60614c5d3be125826ba	0390b47dbfcef0cb917c6b45361c099903b1859f	6aca2453ad7afcd69ec110affca45825c1b9c02e	ccd64701f3d1409986297a24e01a48bb8c3b4f62	9df3400fc919b003b86d65a380e2c26522fd0954	9d2863c1848756a8dc5beffcb240d236316cd4e9	8bc86c7a3e377640de0d2c2daee2424901664938	7b58b9782f3dfa5a79870bad69e43df40a50ccb9	fea9b546e47740ed526a34e6a5266f464021e6e9	6432770d7a01c744ee526add8d213f7572b7892c	989d15ab25d8beee1097b40fefe8ec8105413ce2	008e0263ad5ab1ad8d1adb2093bf4f1f2804b654	3a8ac5041dec17ded79afce7dcbfcdd8034aed1d	33a0a63d123f3f18dfb50713801c10ed6a26462f	b80052a0f8ed08f4e9e153671c097f7bcaf2fcfd	f9fd53663e20d37adba94b5cea0bdbfe7c38fbec	32ebf51debd986d7a1e27f439688013309e48ff1	d409fe3096a4ff2db5b8fba3fa5599d211be9c59	243b0dda324b4aa9629496b5e52e0a3228badf10	fb00bf8db2e76f553b183acb7999dd7c985b4742	5f19f3bbf56f786571d9e19981dd4a6513065dca	671786ce5e58bcf35548f40ae5d2ae4812803949	98450f6f0dc2d9d4f7afc963ac3d6a1fb6fe257b	e714f1929b0a246da589ddf558fd302fa81b45a3	66b2902eb51128c741a7c2d8ede6edc963f10a16	56d31167c1536518610c4d8383781fa479094015	f044f1e3bc8b5941e49258832dde4a6b529bdace	3ef529347d20c4779dc6d2d138f0487a5674d1f0	45f2c0d248d24a18feedb5f22d45f475bfdb08be	bf2ffceea88ee224043a750c50e8bdd7dc87a4d4	81a91bf697fc88f31f79f1d04b0cb4bfa9f43917	2d9618541aa87194674c9a8e9eac635b5ad750a8	d2b91e39a43755e983451da955e2793c6d186c35	c60e2e2a97619e2a7a5cc3eda57cd874d0455436	fefbc347939461bac3f163a2f2d972dd6e9a6cff	d2a1877fe9478d9328eef543dfcb5b80159bd60b	ab90c32646ee070c29061be3b998b0090e383fed	cced9128de6aebbcc432953fa63ded5a0a554ed3	71626161f4c9e5c267571ee6dbaa0528407f6dd1	1d099c90fa1f04c5708f6ca1eb6af0939222c397	b63f1c5bf2c073577ac8cb31ccd6f78eaf5fe43c	29da3fd4977e3b74d530be080aaccadbffafee30	9c7cb6ba6747e2cc64d0eae0b969ac2f3a955fd8	fb7c81509d7207211e80497c6a763a75452af837	807f0f4566765d7d78374fb3ae53b47baa054d22	76cb7b6e4f3b00e15c75f7c8a53f596ea6626aaa	a010ccbd18f5a5bf897ee621015bfe9a84efd69d	326fdfac9817badeb0304f88f1651982be6e2e04	c03c39f9295ceebcea674b77406af75ab2c0bc1d	ea37fbfce4512305a4ac34b3ad8750428e373f2d	41b28c28217e8503e3343534a898df45bde047ac	a4be7bcb5616615a4a1658a99d79cdbfbacecc57	9599fe0093a113aea2205655d74b078f4986919b	4d05c8999b4ae37fa895aadd1c28155e06d1d8f1	88bb760b6215c403ba0851cada3853a760ecb294	665745ceaba435e448ff8e65c6a276a30f10d442	292f94c1f8ad3132e9c25838d3b1e359ad527c67	2d99bf0c78b91490c5ed7d0ab5631d18a3a71971	554497c8faf2f5146d08c453afca7f061fe7c04c	41915a98ae23509404bdd0aa5ac4ae75cff2ae51	bdb2830c96f0102c0e3246c85a20fe81b7b31698	9f1889660746df763cc62a66c18687951cb4b6fc	4a3450574a56d6eb630006d7b04002cce3e1e1ae	49614897b7afc32c91278ee2c1132ff1bdb06115	52adfb454ea125fd59f69eda5257395fbe2a93a7	3513bcd6f8b24294b1ccebf6032eb444006ab587	4697a0282714058ba8c106e21f0d76e06aaf35fb	87aea5de311f6e1a111fcad953e17aaefa0aed78	8ab3bf02743c5016b8e1bf2a90238dedda1db4cd	ff780d2072d48081d28410798985f3418e755224	4039f2ab6bac2e630f4c13faee236b31723572f2	05f012000aa7a21ed365a00afb7157d9289b65f2	acc6aeb370e6f836c541da1f4299ad0471a54615	93373832ced12d03bad65df605dab2c017df1760	64b0995bf7f729fd19ce4921f1677d5545a84b30	8950c255926bf6e15d60491bad139f84a1a3cafa	5b96f2833139e1805a998c24ebc5ff260442c2df	24ea43a28a84cde0ce225e59a95ffc54589eeeaf	413b8ddbbd39072605a26f6e4c3af85ca15cdf0f	17b06e6a6171e0228ad3652eb155a2432706a6f1	76de24111a9e1942e5ee8432c637c427b6c30764	dfd3e1715f17c11aaff6d2ee6fc11f97c65a2a6e	66cd95ed7780c3e71b8ed8a48640e3f1434086d0	527eb8ba8e51452048106a1ab4f196c03865be6f	ed2f0bf9bc7d3e9bcb2608a7987171f0dbdf0549	8c4cf84c54cd2fc066f3390b34f6c660c0065bfb	c19b6fd3358f79e219afb88bfee2833f1a54911f	f2b195f6f4ad3c52edb07223ae1750483f79c2e1	7d5c72609e74cf8651d0018b2631698b3e466558	3d70eb62eb3aec97551b5ec3aeeafb52eec77790	eeeba62071db831fb52332893e65e0b912b2dfc4	77a515381d0667cd910581e1cfbc0593fa8fb16d	a9ea6f9756e9442ae897c11d2d96fe0352fdc2d4	659dec6e2d1f8d0fc50b1eeebfa7250add12049d	60b4406d083ef504007429305468f853bd873d06	a74e8578113d2440adef30370d6faa02c84ae8c7	bf6af5eaeb6fab281fe20b7821d731e796458122	3ce160a9952d91193a4b55f1e2474407aaf14995	fe0c80fc788eb53eaa5ba31989d276f6007a7d13	34b1e776af2c8ceea81ba801ea4be131423cb74b	2584d31bf789fc60d5149f4b82e4766bcfbfee32	4dce6bc7d157f2d5c4e41c0337af545ed14a9e9a	ba46083c9c8434e9e8b82bcfa4c6ea8e52974e66	bdb2563b9177b4c014d23cba1dfa35558e0cbca5	9d4de94615bec22fee84075a77e8fe094d0228e2	ccf01d8e12c15a4d6f5de02d487b6e91d2639022	46df220595687a7849a7a7b0433674a13893114b	a2aeb923bd53907551344e47a36d6145fed78400	fc2035e89db9dc6938c544d6a3dc3f5ebe31be0d	a71b807f0691e66fd2a677eb02f5577ba483a476	2f9982110b496e0d3f5ac2a78f4ef778902f626d	d6c264a628c04c9c93d38a29bfc79fac92e6e1e8	64e0bc07e2351f5268b38ef4847ab050e8495836	0200b61e09ede5a7a353249486d37223bb66056c	a44a953f88cecd2ec592e4ea10751ad01a5a1e9c	90247cfb79b1ff41591e9d5b0e4b025493e72ecd	f091135001155425af2a7ac9c30b4793356c9678	93b1e52da026c5a31a7d8b47e35473d260c1a6ee	52f56c13036188a335195a0887354d96c79f0905	91d23c601d981351bf6eb540d9c6e51eb5659e8d	52066294918451378947a0e1a1e4194730b7f1dc	23ee621dcd76193eb257d070938a9e8d61e209d3	7068dcafdc1c14d775211437fb4ba8ce1daf9dfa	5af520cbb695f057b68873d1684ce73ac2a26a1a	20d9b9a76596a9a065a4d62a64c16660f655a0d0	ce85813138d1d5783998fa583c8e6c3456f8c43d	9c86ae4a611fe648792d949447bfbbe25f07b2f8	41a242e2003464e6616d76503f0085a346e9def1	e7c225499689b5200782ffeb9ed84449c8955063	f30f09f4de1c1b063eb9ee4013fcca2b2c2df01f	016600249a3576985b7e040f4d302b79eb2b2286	04b786bd8f6d06fa3ad6169965229799b40422ae	fb6338eed00d88a72617df91a5c44d54d184e906	ed8aeeb92c962f697873ca1450a2fb6989cc4a8e	ff5f4b26391f91518cc566912c2916820552b098	cf398739c13db4570aba4bedb05b9034b79f9cab	89c294cf1daa95da11830a7d16c6bb27f2a201fa	72564d856fdfacc10c9ced5f14dded81c7dfe39b	fd5da219ee35d5cc21c32c349784d5c3e47468bb	86fcb685a4ec70ee7e5833e3c7a15d91e0e6a232	f181b26d467ac821daef33e574b74eca55232eef	3b603e52ba50476951a6931f4c9c2a8d9ae4f383	c3cfcf4db7bf8d1cd00010881fddce05620c6e15	cbc6a350a23b96b1d0fec0a30b66ac7513edc33a	bf41a52534e8e5b59a67b8f0b3d6696ae7a06737	9518683c5aa30f32481b133e68fcecec66a194ab	e87b201e6e0ecddedf20006fafcd074fdc233aef	159fcf7608e675fa08adf44545175656e0a50acd	91af2c08d72cd67835be011a9c309dfa07e396fd	9f444533118363e90a3123579dc4d79b1323bf7a	e984c34275c0f29b58f0b119a651153b6025b32f	c2297a1e328c1198b0d2bb322ec8f6a09beec92e	5fb473afc343c4857a0dda4fe0856e7816468011	5c5e84b02b917cc34c7909ec440924c5570a0657	229b44256db6c497ae397e914416587071fafb08	b22b0fe51fff7397bb8b024f0cf3176d3e49978b	bbb9a2388ad8a08bc681a5d2eeb18a15503212e2	cf77872e996043d939a3d34f0754ecadb1868afe	ceeba3bac287a7db051bf1f1603246d6cc52d3b2	5fbb81fbdbf95f5e61387f139cb167524579f9a9	372795d05eb6c3c791b60c70f6962b98e13b3e1c	1caee51e281424e1a2c2120fa5a26d50b06645b5	02a4e117468b7b1fdd5164552e14fa2b1cd24584	2cccf8c764ba15c418bebec6fd27a60e5c816b8f	60cf7cdfc8e32c3c40bd62a7d4192acc5cb450d1	b8232ac4196c4500634327dbe3a63ccadca3ec1c	2134298cb545d327023f39388989cd0b7ca2c158	1ba0fbf4f698adcb75cdb1227623b56b2f346b5a	e88ff065929d1176aa311b5a328cb3140737ae23	e44da8f5da9085823fe9c9a6058ec67daea3c934	ea028283c6c5d777a7cb4fd6075df6491e283954	18e06789758650b0c362a18c2657622aecf72914	9261e5e66cbac2c8cbf67d9ae586fe47cd9ea309	7eb963b1c353a248a1c1de6c90c87e6702ec1ab0	836c387a24f4f0c9aa4ce8600ecc36931e129552	8e61c1c964d852fddc2ee73c33d2a833b6fa5c7f	084162efc21fb97ea8aedf817ad9116122a36ba8	d704dda4a383d9f4b6d82d73a76a0592bd72fb89	b640501dd46ae051b48df8198088f1323e638aac	7fc6f4a673996835edd5450c5a820b6399c73e1d	d3aafdea1e0aa9c9f244098573245c46c30dbf09	0e68b7abfe3a53d998a90683482879a0758d6964	e3872267ed65ab51e5537f1f591d1bb5ade273fa	0a574e889f4b58c1ef2d4ba5d2dc8f126f39ef30	2010318b96d659296811864838938ae58a218c6d	739e952aeef420de3fefe07938c0a8d69dec04a2	2f11dee22c90e37a3f37e26d3f4953d7df7e2f32	4e846014ab98f5ee84359dff603e09233fcbcd53	93166ce41bba010f7e6a1f172662dd26ecddc8ea	5ce0ed597e3181e1df3eeee0e7b0afc61a9d19a6	451f70f01f5c43bf1a4c18b1e2cdbde5f3e47a45	5b80b91e0b9273ad8abf539144c3381ad9566aad	e732475d8e523f974aba0216f079c98532cbaf6d	6983bc9d0fde15d2935196f3f36127b067067097	e7ae56d30f4b298eee1c53988cdbe456a714c217	e29ce98bc23330e29c5e09e6040b383d631e1d52	4adb7b5aa2d0d19fb44142fee4327043ee37e24a	98185eb891ceedcb78147bac2d3b2463f0f4f43c	0b1d3c22ade9629f2c57f19f33d6f1bcc6f1e36b	f1f3c4212551332fcbdc5a7be510e330217c6393	8a9b03b05570f5874101a6a7766bb62dd0b1c539	afa7d9fd8c458bb6404b49b33d90be916951c2dd	a41f71072a0e799a674f61af3cc102643e48e6c0	b8ba39aaf2dad57f0c6b2c4988ba5b6c1dd7850c	f25661c1b6839f7646fba403c258d2bd62094059	954610937bfd9b86b01caa82d873dfc473c90204	6e39ba5580141de6ed76a1d0ce60310933eaed1d	3c9dd68f767b6910c29c9d45e7a9893e45cf9d3b	1d31f815809442a7cb5ea196e32f7ff90e935637	e47522bb5df3e8ff8862c196c88eca9b4a636521	7868121d60fb86767f0bf8769fec70f053bfd47f	3e16dbb20465ae82738dbf00345088b11dbb413e	255e8d7c854a49dcf425745c92bc0c6870d25a59	1be8265cfb95a15a8e58338298a0485c59a9d04d	466b088486d71dfb557226d4b8806cc6a179fdbe	309cf2e867803ae802a3d717912a80a0b0588237	796e39b0fd363fb05a0fc5785a2ba48be1ac499e	5149d00cfe20c1053d2c93787f9ba1c94d9a3d76	c6642a6c6645d5c271312c2cdcd951de2bd23c83	f741d4f4a06e3bafe95755b0eeb91b2afec62a9a	bb5a4186c412e52e4fcb2bad57df40292e2c2da4	d122a0fd7037f8b18ad6a7000ed0940f0a29b3c4	9a212684d0918cd4fb4df5eea607d8efc00782cd	56af98a7dab14ad51974c61c37ffb06dc6a0e19a	914c5a74c0ffeacf0598103a07ee97ca2daf650c	cdd514d141948f079665fa296a774e012c8be1ad	66c697c2e41e8511db5c5c473200daf73cbe6a1b	598664ab090a22fca4abab2a969837cdaa491d9c	642605b94ee86a4c9b277cfb03957c12826d9640	9336e1a8435b82a179dd50e50ebd0b40d7b21297	57ae64198f67a5220146e38b4066f38074245a94	fdacbec20001ce249b9921766f840e6150268925	623c731fc48b5ac72226d7e3693d9b19f0982cae	9bfcae1e667aaa9c9e061c0d94d912229d751dd9	797473f109b5738763f3557cdfadb7207d0db106	9f707129973a137ab8b30e0c2e9a7edd69f2c68b	cb1cec382dbdd16cecaaf6ecd433be3de29994af	fc2262bedfc3d574ca80d1b8e3287f50e33f6482	113238200a603325a7c8017629db59e4faa4ea1b	08c8fcbdc32a8e991b6f0087421ca4a0d0199772	b9e001adfbc207319c97d5d7192824b1ac9be8d7	2a2cc5db94e454969622a559d28067d656fd8526	f57e7901b1fec0fa8633095e77ec304d32b68a6d	e4c95aaa4a05167f001cbe5c9b32e5e78ab4ce19	f0d33ce135364d44af59bd5b2a056d0beb6396c1	5bab3e850ac835fdcc153f3582e6f0d9eb848d23	5d6c5c702cb6c94f0b128e531471b77e3532f01f	254bfdb4991bb4025732e320054a316ff0fde212	06e6e28ade55efc515b2205a1704994b45e7bfc6	cf0a126f1c586c1cfc1d84f9c65bb45594d47566	97c590cfc230f4c5afc6b61d5ca85629bcf2feb9	0848b98ca78ee94446cbc29b3a1d1b5273a287aa	7bda0f1e325c241fd6d51ba0fe1d8316b3f87f46	e4e365ab5e953d47416101a768f94b335ca1f355	140805cad14821c4453a8ea93a95ffca3b4da8c1	85c852cb7b3bf5d8944dd2fa63da31ed11c2ec78	cf911b17adbd2b48c62151e38d489f650d630ba7	b8663f55dd2b34affb1bcb3570fc4befcbc4649c	4a6ddbf35f8a87fc96f7f26a0e9478cedb7313eb	33c2c8efc961eda2c961d39d1dcc9177483372ea	b33d0ddef032c88d44302f875838877910bda4cd	b289c92bc2dd46222fa2839e4ea46a47b480eea4	8f62cdb7a2e3c7de6428f1d38b1437f732ec9e90	af0b734a7ca06d2ccc32e0d7ce39c0b473b7fc82	761acd03ca4da0c3be2aacd1832cdf14a8adacb7	dcde3831f33a237d0a4b0d9124c3ea1a03c74035	74a734845352e00f771ee730b3fb633632df43f6	54a64c7a4fe7ec3eec71c537b1cc1b7f26d4e86b	024dd92326ee8e33ebd25d286d81e04be8468656	4cc6162ecec95d06e03865bfb5f754a4a6a544cd	b4bd58da6788a06acccd7d12e971538638dc52a7	2aef434127cc87d3489e639e132f2bcb90d62d24	c6f1a936a916579a5b5541bd949671b97a879cb9	b7740e44831f361d5ad83b10c365ac1fefa18db0	003f5be4f21291ab883721fffa35ed7bad8793e7	f825d26c4f338028ad6085d616ad3996bb45377c	d25756902f205293459e9ed3986e322ce541ecc3	7a6d7445924474867c11b30954fbc83a8d562a16	309a10e87fb5730ad89a1746802741b5a5136d7b	d12afe6db6c13146075b631506d8aff8efa7495b	5362f767c2cb481f78f2966a0ff9bd7057f4f8ac	ec58bccf90f2769dc102df6abac85ab325531221	1207cfb1ffc82185d4c07c71fd8160a1fa2aa4d3	887cbac86f142d5fcb5ba274333d2c2f7b88684f	37ff2d48adf41d64737b83262b41beba7da947b2	41bb7cfe5988c68816af26da36248af300a7df88	7338b4c134d7fee338a4dae035d732430a7ab73e	c2089bb896b0fffb1dc290847890adf25551e09c	84712de4d6a8c0ebc094db05c6ce4c4660ac4761	2367d65e4bc4dd23bdeea14309d56e4c4a93ae80	92f01a407a25479d934f34d0d12eabfe86f3b78b	832bd8f78767fce684769c7b99cc967c82766917	77fc1d73da76e369b2b8f7a4a3cc30c254734ade	7f8b0075e52c0aaeb3fbba5e995a9ff63d92e8db	1b9a45c9a3332d471e753c0a5683640da9203149	099ac166d16646dc63458c6d67e9f0171640f81a	ba47b54387dc5652db7de8cb1b916cbf6263eab6	aa003d71b0b8aa6119d474b10ca08d33211c7b6c	d506812d4bb2ea3e4d37153283ef20c9d30df082	4d3556ab837d31c920cc747d34eca8ed17505c64	ce65a5b6299dcc882ba2daf7f973d42e4cab4bdb	7359edfd50bc8cdae5a59942aee0671c17f0aec4	23441bf63bee8ecef4f1860136c4bbf0b142c895	95e6aa57ec11cb802bec24e1bd9874016c04753d	48f6c029b62bbb2423f7db2c3f4ba2bcca700585	cfb2fde607c688350b13d9e16ec073891395d7d0	c1bfa6c2891d389e13ba40e70c19071049edb7b5	db94321b5511c347ae15c686c3632a8fa513461c	90691ebfb21d88c21c450352fbdf9295fcc6c6a0	2efa2056f72411f9c6f827fe4bfbc4bb2d39f68d	a66f6538ec2ab92fd966fc00e651de568b18b05b	f191efcb0395b72358b339831fcae953e189889f	817473b3a478ae367d384e98db84dd5e84d25c33	ac1d5cdabbbb862b50d4cb3e2b629ec43b95d422	c679de969ddfe87cb2f2f68acf8bf455f0c59b68	27bd5b406119639795da74c8c6f3ab8a26f81e2d	c8d9de872d4cc9eb19f362a7893fa7014b07aaa5	c1d7203a0861d1aefbe16ebaff3e00f19c502905	57fb429a0897ec3e1572ae5fa61f288255120dd1	d2bbe108373fdbf636e15751a88cbcf3051eb1c9	8666d872f629c7f7d46c19c9c2b23f1e8ec7ec3f	cf5f40a07d479b96a598d930a16d230653986d44	526f91a8cf331afa2a1a31102cea5c1eb5614c74	c72aee681e68a4237c4d74a89954d133879a9857	678e120e6da7c606ff7bcef46867534f4a3a427f	139be8bce25e8dd422a73734281fdfc70832fa69	8a6a49b2986ab3acc877f0a658777c0bb9313c82	d661e320b83e437f3212a2fb02a69bc31e97eadb	d7975e801634303db7d2c859e14853b7fddb279f	db8374182e8b370f1c5df81fc053172ff43fdc81	2e43afff428350e4a505b834f2d27d9b618fa36a	9be0711cf64788d9f1f7a64b188b0866b2835909	6da3daec1738ebd35f935cd92b897daed7d34db9	88d3f685ec11ede1921f97e712181f30368eb9b1	8bb2dccabb6685e30249ec4422e78cdc2b0e17aa	8f49830164c2ed3e9a4d0d8927741e958547fc55	c569b5ec13d95eac1f873e9d969c3396460dd249	f6d567f746b21e83488fdf8e925ea935d69e8e6e	0acb69fb12a4c899afb550ac6f8de3c16138b0b6	8d899e35ca4f28c7379cd9f11dde4ed585d786f3	80c96ea34e784e55bf22e7d3f9e0af4e111fea9f	63456ab5d4e7a67e840dc931098e1453354f558f	201cdaa8d878ca4f9d910484ff3684bce0ed1764	82bb67e0fc448daea5870bbf70c99ab6c3668590	145150d11990491a04bb2fce49f6c75082e967e5	1f17af995789c025bd3f5b984f355a80c9dc06f3	9848f2ec51c53f91fcd953a645a2b2f2a1d664dc	059db1f502eb102168e15214d56bd63919ee37f7	a69c9fde1d6845bf1f57af8fe291a3cc5a01dc6b	64a36db9dcf80b482bff19b9e16778e99e34b56a	eb448fa068a09a00bfabbcf7fae9aa591f37ca18	be369a0e6849f4c45b8517c4c6085bfb09b743e9	7378851fe4aa6eb796469f8cdf0d96fce2d46994	896b73829e46006cd246b52b9f227b09ed8fc34f	027d82b3dcbf5ca81c508432ab51fa0909f0582c	0a70cd58ca4b28a75ccf8ea7cdbf6862ad6456d0	6e4d26d7d3412d8aad8d31a8253bb74869c34270	82fcf881890ca717234cb7e8898f55d1210d72ee	2f2292b1024bd8e0e33f3e5d150a4fb10a872c58	05e3d10f07dfda83e9190bc45587c71ef397834a	5faaf9859f2d608e238ecc62e10d96af7c53e78f	4c83c6c251f1b73de1c3fddd6436c4ca8d52abb8	e78bbf2664e2e07cc230b305150004c8c4bc33a4	e26ef1fcbc51096444712d231dc982208ea5cc62	d1cf4f73faf9cc8772c72fcda833b9a36535c64e	bd6232c2f0c28dd66523577ccf074c02322e6500	58ca10e3167ca506e6d157dcd31d9012e840b015	2da9dede0ad76147bc19a2a375107dfff9ab83e3	33490b8c652ad593e9bac864ec1ad0abd2bd9182	d008d097d76b5aba2a76212e587d615b847770e5	09980254dd8508d4ebb39878151976149e53ffac	744bc38fa8c3367b389b7613962046f2d75f6ebd	38acaae46e6d1aafd2b6dc20077bb66482318008	089450f5d041255b1db7b3e3b6379aa4c6721bc9	9e2a169c61783685b2e958d0a68e9df7af293e73	9b0290f6115baeebc1c008e66b3ce2c9035ff050	906ace0f6cf5abcaac625a61f8372b3155adb8d3	3b1c11c1d54d9798c2a8cd7f1ed15ed2e3302064	0816f8290d3fb085e317d4478bd87404fb4d8a7a	446603e899afb59f7b8d3d4eb86da3aaaa3720cb	817d8bc50cd91e6383e344adfab79bbb1d7c2e97	9906cbe1afd21d5b9112ea30237fd46a46d121e5	18b87f9555f77a5983716e5308426a1ae7cb2bfd	e67ddcbc29f2f4dc18b1578302161736d809303d	3cb9874cf3916273b036fad60f52d1d9ddc707fb	bedeaa94e5817a67c9f1e05d08a5d8e8218eb49f	e75fca7bd321cee3a45d6f6f9099f933aefc530b	6c975ae53f1bb44fffbfd4779f1cd479cc139552	2de49499a72132f6edb2852e4ae7d15c320c7148	22df026befe97d7d689adf4720118636838ed209	6f7c78a37ccdcce39941a086e5d7615434daf63e	d4727219123fd3655b3d3106a025615e4ce98922	4ca194adcb553199195106acde9ea26fc715f976	110d6601ced939aeb8bc39284a9a244fb6ebfb2f	6bbc7ab48461634229167790468345ab550ad21e	5f26c5f599192b8f66e3c543d9746c64036bb143	0713af1acbbba4637fa84d6ebb9167446e991559	8d209f09d22ea8641619abe34f1883ae867b1ec7	555d2ded362a0af452cdccf43e6775dd5eb73618	97d2de00858320d0fe43582b26e5cb8cc818fa57	b3e83b20504bbf09666f7c56190da6007ec9ebd6	72583f64ae2f93c3806e6bd151e95185a51b0810	3486d33ff2b0128ac281d2a84cbc156d3609af6e	1e34b39becb52af5064eb0124be7f18def80e63c	fca5e3e3ead8f49e26cd8eaa1d62ecf4353513b9	223671127a86843108f928e0d0f88d0245cebf9e	1cb621411d22ed5c4d37fafc5d77609e261ed46f	cafb5432a6be9b152bad3315234a1a4f5bea14e7	ca0ca8744dce9bbc204d386af3bf7d6b1f6f2ed1	2aa144813192dea57ea419943b0f28cff8ddbdb8	70d45033cb18c03889be2580d5924fec5540ab7a	e66f1306069051c54b33201c11ebe4d3ed77eada	8078eeb62ed964b2d504443d1859ac29e9eb743d	cd8a479addc2d6271bdeddc1a958bd478c468354	dcad3f2604b3e9c43a58bb30330249249809feb0	2c8536ad31e41e4b4e54818113bf9e3779243e8d	583519cdd265f06cdac1acf66adead3e42444818	5ba5717134d103082f32345ae652598ec58d588a	82d6ba95e86fb975201a876cafa4e51ee4ebae4b	04d5eacc8113302404d3d5cda1161d3df07f2fb1	cc63092b27c400e89862e1c985a96e93eeb2f344	73e983dcc86c5387de8aa77bfb08379cf88bb1ed	a2d8f29190bf83e531637cccb22a0cae35817653	c645b99bc03e7d904b513b3ac7fad35d59ef13e7	4ec392eeae3948eef0ec4f2d347c0e20670163f0	2234dc872c88de3f26b93e5b2ed47eebf2e45424	3b4fa82478a31cceafd42d10c9cd6a9e15dbe2a1	b3157b4e9799ba22e3232cabb8a76202d846f165	63b8a633286123e52816b1543506ededa45c4216	3a56d1887399f9cd189759989dbd1dab52cbd896	e805527f79c61a17b577187144d0e5a75102887b	b9592341fc40f2667595812aa6f596ad3c6c6ca2	eac69f96d0b76d3476d962e17253f6f842a4401c	fc87473bb9c36f7912907313c0d88438b5b90181	4c612f80c3369358e43b2417219cb9a00927009a	d3eab5e729c7ca717ae60e5de6fa3850776e378c	61eb1ce870971f8ff1a2015339b63585bebdfd69	0839715187984fe8b1ce47dac56e92cde8da6214	d9290636b643a825616f0195b5deb6c81ee1e5d8	28e06f95d0a088e212ce93b39d704db466cc147c	4918b077d6077c332f0f88b3e6e226fda1d3234f	e1092c5866b234840f67b5a58291adf0fd36bde3	99dbfb49958261405598a13878ffa16f2359c931	b878cbcd973a96656d8ffd4c243eca151cb220df	b9a8b0d840043c42063b0f1f38e7a4fcbec03e6e	61cdf89f65b74cedbf09c3a249e1290d7a4f42fc	da3aee1b1def718ed902a85d484dedb4f6580c42	dc7d01758f7c190becd677429b230e91f8835da6	ab5b43483b200f5ee7e05e9247f36c0e96cb6329	eb509e8d123a75d9557dddb71fb9e04124b3d5e9	821659739558c453b51635d7e2340e6f2d4c53ac	f21f44a460c322e617e08923ae46d41a20db337d	341a25c6cbdd859b1183f5cce7656b0b82fe0755	fa9519f2fa7b04f2442ad1e699368c71bdcc9695	0d32918e31fb1a841b57dab47d77215bb1be887e	e34c94844a835aca9e9af782e8c14f5f6d32d0ed	c51cecce70a93bc107954e9d85af1a0799a0180a	a7a731a2cf7ad531541d421aa45d6ddc66a1f0d6	127913a339bbef35b151a14fddfc842c9c12db30	b9c7947ae2133cd02e6fd0512d04b11e6a68ef48	cd4a931cbceb26c64f6a9665a76f843e43558492	ad97a3761d41176c717465f1addfa9d61f011625	acf82d5360dd1fc3bddf4dad8fb1870133a46477	38d2a9e3f24e9cde7cd36c6f7c895af8b0125b1f	648ad62c0826a3ae0268d2de094c5e09a2e46276	0ac0918a47605a220721f753f6c4b4ad5de1482a	e208d6e46f285fbe70d5104bcd96770db391336e	78622a863f75d77e3390c437d5ceb1dd3b88513a	a318fd37c3ca8e7768b4914f3c719cc95d63c9a5	c0d01efe888e1c8004abf5a4c01d5dc63827022d	7a13f057913ce04d74fa927613785737195701e7	394b0eaac725f01fe4186e502542fca2d6c81d8b	a2724e651b5481b16870f9504714eb1fbcda71b9	49e8e7ce1155ea81791647f184df4a177965a529	900fa3ad272ed375dee77be01636ffdaf2998f06	2004b267c3e163495010ee2ab018ae2185938fe4	212adcf1f2eee922ef1387e3af51c24bc1113125	8d09876e356a498e7f745de7570c32fa229ceec8	cf43c037404a48a565b3e0fc2232a8f3703632fc	64cdecbee98ee35a5a5b06dd263ffb69372ad063	027942eab7dd3a527b39281957c9ddd146e20b28	d046eb6a6e0f12d4835f027fe61da69b3139ff60	3307941d214121d66d640fbd7797d42725113f49	934e34853e6897f4d971819424db51b72a6f869a	d382d908a6c71f247229ccf59c6c93205211fd81	7fb77ca59e1372ffb7fc0e2cab9e12ad4b93e887	11851ad60aff2c886db0627c469a7143d5c94381	0d1ab9b06255230c016226464e128362c7f01c61	5f5dc8e4a8242153fbc0d37dcf73d9e523558ae0	e1fac61cf7c5d8c490379c57a77b3eacacf90eae	b27c27b5b80898303288a14e20c88d62ac55b2a4	22a618b1959b0bf7e57f61facc5ab93fe7c10b98	5a324b9b133702e097031b16f0f05523822a1775	de9f7d22a8f1868eb28ce0d6d084d6fa76a4cd8c	240f773b7a07acb8352c4db54fe502581f1b9325	3a43d696451e871492790c69469e5e8315760d43	473b707e352eba17c479065b9eee1e622d51a71b	93711c4bf43726f33a8f69aaa9131995cebbe612	a30dfdefe1a5595741065d31b33e942baf9061dc	cd9b3aefebb66c50fb01c37d48722572abea563a	da7985c9021222750b2085db9eb3f5cdd48c3774	2e5678172c24e3415459c9b83d6620eacbfe0dae	d0c69784f806761cb639438e3c38a8f5512f492f	9aa361f6f079e527a997e2177e344104d3e2f013	79dc03008937394436e35435f12043b82739eed9	aa00f5b9eefd9ee9b07ee02aab78e2d46e6a5d2e	1214233ab9355dd16b6d446ce70946b9762c614d	d9ef470e70abe59052225034b92fbb631c0ddaa9	569443d5c6ce2622f9d1dac62c39191a4d0564e8	0877695772e45306273ecdf2f15c61757912c14e	c485df9d76f4b9c0dc7e04000b6799cd45d80206	7270ed70d72f87a28f180a8a128f927dce7e8dfb	0c872560e83105df504cab51d019aae2d9b4afcd	4b1d8fcb1a24052f3d59b3a603e69b4f927a2cbd	9157ae8d861c7d3bd9e808351fcc433aed10d5ec	f7e0692dd59545c21ed321912cf4492c3c36d854	4e73fa93d312745f04c3549e476aff4ff0d16790	d316d8fefdeac22e95b6284aa19a212cfd861dae	d07927dcb7ecfd445d35c6c79394b5f9c1ffe10a	42e1aae21fa9118d225804c715837a485762dc90	f488e2d969371146b0b7d2fd6bce492edd452a07	18d55e1f36c349cd633244997698c3ab5d0ebe7e	4c1e0462003d7ae8374821cc3d85256b9faae1b1	540d7faca983176b5f96ad65ed87d9f7d319bf2f	bfc4e8f53e3d2ea9c852cc6383057a3cb6d7ab08	12df39aa1b205831ba372d92ec147359fb1cedec	30016875eb1ef921de27f26f9f1380a66c1e18da	21dc20197a6a0f9a7bbc32decadc38cc3e6224ef	a555ceb7b5d7e0063b328209a8ed4ea39b13fb85	6ec990e341ea9168661838445eb51c7ee885ed27	723cb92e185a3ad74d2e2f4b56dca50625b6ad5b	89857e1f116c68187a34c6e5fd1198137a428d9c	8f5cae83129a7453d2486f05dc0fd711bdd3032c	1903ea7e59ceade5fe1b56ebe01a92fd67b50133	b7a04c71bbfe87d75f828d15ba0848bbbef1a70f	8e3eceb36c312e5ffd63b55cacc66bf242e6a232	d4bd44481577b37ee1aeec3c50de34b8010c9049	df516d368a8ae5333350003b501090d0b625ab58	eefff9726a9f8291379a5c33279d8bd57ecd04b7	30f5cf4d29ce4c8624b33c812ecd979e1a2b4b59	842f781bd3d8f6411a509b53e37516f8046dc022	08959c10fc5f9bf0b9185a7ac408c5cb368f3b65	4ba8b4abbedd1bdfff4b7bc916ae62b9953fa956	772963fd8a9fcef62bd51d1a2b48665943861b3a	a3cf85019966c9cae9f5b99d6e2cce0022140011	ed941c49ff99c93b26281266f54c124203fff1e6	1a34611e55afd58724bc663b0edcecbd8594acdd	bfed5d25ad6cbdc12e8babfb30458e37b77374a4	f39873a394eb6155beb9442840fe03746610366d	d13288ab70a8e2453adcb7349c55bff04ae88daf	cabe4b529225cf45cfb75b7093d4985dd139b2cf	32de24ada0771193b9573e26185816128b78d63b	5e1e5add00e53ae7fb768dabf3ce1af51a76f8d1	5b053844b8c1a03f3e29e43c1cbc75f53fc45f45	471c9c7376a9a32666b73ca5112fbe91ab1b31ca	c5e34824e6845e5ace465e150158c7de9763f0fd	e186629785d12438e976f681db676667b59ebb4b	ee804b8f82b0502b7f907c9bb9abc0cd5be2b079	089a8a13726d0b25d376c46a8d17d29746a3e90c	c2e3958aaed3270a68cec22479c930b3a278ef9a	0433533c7564d85a113dc1ac22881d18c3d63a48	29bfdb01c0be03c988338e7999111b49738313be	cb887ff168e675ad68992743330850471c23482e	6107cbf2970ac7e969c90eccf5c1c983e06f9897	03d7a417589547b1cbc5b5043eae8ceb2413f096	ab3ba4fdf85ba9777b6e58516bd652396f97f237	f8b8e22495771919c460995f8a09494c5a762d67	fe76b8cc5b15f1e2ff24c152bd3a69cbf4d613a2	f3c2db5fd553aa301d61542c455a4491f80c7b66	4b9e61bfdb906d6f84027918bf733ada17b57ff6	dfc664fe9258e9aba38d396e57f82e7e7ba96f4d	3b070727e2c054d241658c8246c1670a7a718d91	bceb8da8ff7b1f3946559f9f64f3afc403b9b7ba	22fcb3e21b13a7f42bbb3835d6242538cd470744	6d490e5e529848e89d20b09af0cd9d8252750879	4ba247569939453d9c9a7f4af48bc9d68763791f	dcf83d7344bd685d85f01b25f916c4e53b57b01d	09bcd697fc976615268abb57df8e51e7869e9573	66a564152fa04c7cacc2e0f6e6549eaedcfc7844	5e051f843e04399aac5ad5e9375eae67e6f151c1	65761baf35e7a0f0be0a2ba6b16836912dd9c02a	843b0f466651e1b2d64abfd288f591990cdf4fc6	a91c3010913a782d76cd26a57c6675bf1ac75463	98e072683edf3d2f7fea85b7192a0b81ec97bf7d	00793757889c1cd3064da49b8dba690b98e66ef1	a918358e398084d69b1009c0fc7bfc75bcc65212	340b194c72ea2fe0acaf6c9d71a66dda8b7e434e	4bcd6d957fb6f0f648e6aceff57953cb3cf099da	9f84630b61021c85111f9ce9203050c29b31e84d	f459465aedcab6798c7863020a9ea83afb8733f5	8f11e4283b029c5e9fec1eac74c289fa4a6184cb	e458611d902a4ca0129971e2723f61c332139922	faf14a82993434115cd20b9a76cce2af6ac8f285	207c357fb9b49119c0f8a98965c0ce863ba8109a	f77239fd690ebe659c321126993a6122ac1ce089	8205a076a3dc43fe16f3c77f20422fb1de201252	2b377d3945d4ffcb0d805a3e6798fdd6208b3fd4	b050510d514bb959b1e550e9b939e5edd1ab524f	1d901696b1250b7ce9c8b4e67d08ef8f7249cb35	743a7f9ab7a83a6a5c57b8f818536134bf5b15f9	f63b2bf5e3361b92a41e75c683d4c8a0f97ecdc6	f9ee587b1bd9c5bfef61afa3d1b93fba4c540c71	7146a544754e0014504f07a371515f204ab27328	1110d14d3d8f3cfff890d408fe9e77c61ba961c6	fb340b86cb6c0621a07becb43e9d36c5cc7c9f58	fff6b035da8ac33055b0c3dbd8dbf1dcee3e4022	bea7e9b6ec6bf45db480fe4d86d12b0ee665cb66	10cbfe547610104652118af1ecf2c0af725183e0	11d1c2667e5f646783df694c4d978fdcef5d1b06	4337750eaa66112b9ed76b935a5a83ff6a0221cd	f40aa615be3d478de3b547ce05ed64dd153851bd	b1d67f326d252a34adfdc65984d82fb32fb97ec9	09e2434acd52d52457cf3b9809ff79f4c6364ba6	82479f07dcaa33022b9b1251e8fcdb148e62f27c	ab2320c377f5b5dcb64930aaa05d9e8a47be64cc	84c8fed7564b7487e3da3405b130e7b74766a394	9fb372e7b36a95ec0c88a9e5d53c6ffabb69ebb0	9efb6486c18eb930c0058d44ad5b83e26f57d3b1	193503e8a3aa04d9000adfcf214b773ceb3d6fa0	8b567295ee83b45a8ed74fed06d5693e4d820fee	8a2fbfa534dbf2c8c58d6b8770ba6101488847f8	f3dac05bc5f1067fec4e5d7ef7d0fb567d4f22d3	c602f14aac5e2e81a3e543b157122e83c1e434cf	567896179039542224ec2d674ef562fca41bbeab	2d02c8bc9fc00e19bb18770833d9ba6ae7d5eb12	2d1a3032ade4baf5d65f519eb911b66be86353e3	517ae2870846fb134879e1c18d5ed78cc95373cf	c163ccd47921062775e19b546d8efe4a2ffc2b37	cdfb5c87c6435e93fcf4afe2306c1f19b5d22035	c492309b47953f67ac156025dbd7d8b5c487ead4	44f7e27c1e0ad3f64ba94c4626a83d2e548258fe	8624545c0dea2b7ff69eca6172d1ec1b84226da4	58a5b45fbab60831af1f1cad4a55e5f2c0a3dd37	db87ee1990ee5122f12f7b5b6677fd2a1a5e07f1	312632ffe91227f1acc88eb76bb3981d0ce8db74	18044ff18c28311b6cac1af811667c630f803e5c	c77dfd4c59ad1ac1c262bb12b9194410d37b6ece	036160b1cf1509eb9227b571ad017297eeba76cc	a766299fa31f15c4d9974980adb9380da00131d6	85c8d14a751a7fdd6ea1dea17a8a528b33945dae	39793dfba118bce623912b81f25e5678f7e30e04	925751d563baee4a63feab36a75542230efa656d	33177235cde1d7186d18cb4efe1301c5696f2a4b	94609ebca7e18dfe89669e7dd522acad8a542eed	5077a4a9447c10c6fbef118395585292a58fe41e	b6fb7757e3e8c30aa597434dec005cb3f2352d68	55da46409fe9e718fccb6a0f805ce914f0266615	87e14050f71d8f6c5d3b8bbdf7b411797e7385a1	ae1f961ef72fba0d5dbe6700b488573ed406239f	c781471027dc18e2505014929993513dddd23d1f	df217e56e07c9eb7a37e2b50070beefc8aa3ec6e	c59588601103cc5e03c2f4960ec45d15e0707798	333e23d22e368ea25e581b8b4f706f5a3256c85e	7d9d70b58e024053d689df677a61110467b107cd	965843ec0b2b7fba7d103d8a9b38a4885dc3496f	215d1f91e35ef42691cd12ddf0a12df43a9c9ca2	8843368c699c36e2b87fffc4ac49390f0a1046d1	6854580555acf9a26d988511986c44506012e55e	ffe57fa77027db6dc0871bd322081d356bd397dc	b614de8c350df7959c91c43c79aa4643b17bfa0b	8088423f5455cf4b416fbf6654eb8c0dc3d95f81	1b843fbfe21f851f82847369dc0420b80fa16df5	373887063573c05c61216b7419e31c698e2a7637	84b91558e5e7ef7bb3bf97ab83679b5d69d0a58a	4189d8292e86e0ca09d1eb7f879b0554c89c28a6	d7a3f8693fa823065ef2ceb743c3b48ce1a0850d	c3c4045b3615f91332943133e84e77fde4160c4c	1e55f41d0876913474bd6d349f94bb7bdaa50390	af19b09514f8b089186ac42f3d3ebe2f68b7f98c	eb98a17acb68d75dab185e313b591596c5dce727	adfe143740ef8461a3ff5bc08f81f41dda7a3412	f820dfbcf3606162a33faee3e19e974f43740a52	c5c4fdddb4220299e47c1a1498c7fb34d10841f1	d76218dd75de56eab23fa83dab590ac632aaefa8	9e32c40334c90741e945a2d043412b9e32c8a1cf	900713cef0b5ea248745c2249e0e0fba46c68c11	c0cfe22520b22d45465c4596d40c2d061a13a3d7	53e79e75a3564502ae75dbb8342bb9e2a92964b5	0755f9d59d29515c33a11e2bdd809aedb45ffaae	320dec4e78373c856fcd04582f6a15f0be2bcc7c	f2e346253c52114ce87665b0179117af54e26d9c	468f27d39a50d26360f9809ace0b3dabbffccbf1	3125e70b187b68659999cdf9424b035cd78f6c4f	3eac16fe8aec89f789a09087be87f43c72ab68cb	015a572a17b8e5b080249692b836b020d2cb8742	979f6e1a5c5c1748a4693213bc0fbae45cd42c53	191d317d370f942108621f49c8d82d84e7c2f11a	999a33d939e3193095eafe0b533d328cb7caa4db	db6b7606fd8787f3b7dd29d03530b628862acd5b	547f1f5862823ade2b3715af399be395dbd961d9	fbfce073eae735f4bb8bd2e53a3a83b830af5ff0	439f4611dacea0f75b387eab52b77aeec4144e80	6c3700f5bcf7cdf420261c04367c0a10050404bf	7c10b195c5427ef3000bafc78ab59d42d7ad87a0	ae8cc392d82731fc7046d9fe62ef6eae5935fa84	fc3baa14dd3d73cf699c1acd95f967c1daf45bf7	d35c5f545d8dc2e546d1155126f9ba9c92ed19ca	e1993d6f230a1d63cafdd900b868e66268ad12e5	729a894a9445ba09ecddf82e6f1cc0468d30416c	ca74ee3c6d7cf9bbad7beeab1887877ad56c942e	19b091ad5f2a5a137d1a221cf9292c5333a6fd3b	614b561ef55e2100f8f62fe0be6a7b5b30fa45d0	4d4360045efa4a257573d3f9136e8d237fd04c65	d01f830a50e116c0ddbb593485ed8a1cdafb6140	0151835d24a1a7cac29cc27df0193a9a253dc41d	e851b811192a57256dd9870a92d9f2d7d0ec5cc1	3d66e75a6e54a04ff64e39975b1c18e634c86a0d	22b1fe46c1a1683a6056461762051924627d3498	4dbf1afbea0602adf061b296ac05c7a3b886eb55	dc02752e8a61fe238faaabdb873431aac6d15d61	38697ed721e208c8c6234acc29ca44d21f9d719e	346a10de5b2698aa75b842552a05bdad9a5f8a39	29d9e46b036e94763bd82fc550adbc0b05df0a63	6d1e5fd76b1cfa5c0c5da5ee74f73ebf32c3c6aa	2b8567a2a222643ceb558174e980259549ee17ea	8888b280af35c3f28b2c6590a8f1e85a53a744c5	df0fc1f3b39fd2f543eb84e6875ed600b84d7d13	3df45ab181a86a9187d9ba474c65bd869f328b98	496aa00ff4a88f1fd66181b7f9e8d3c7d0d2cd4e	a6b28996df22a2acadf83816c12f90b15c1912da	4127ee727ce77e8fd83567e55bfc20cf32eff2ff	32ea9739269563d0ceca81d3cc84feaa8dfd344a	fb7067ddef57b6f051a419a350bfb19d1e57fa6a	95fac7e6fb381bb28d76ed3f1832415c2777cf75	442cec3cf3e6ee0de1a9ce1a399a8f92e576baff	0e520210cc6257945db909e3407f0edc51267a3b	bbba726fea99420873d606895bfb3efd191fe61a	9f1d1ec2a9d1b0426bb988adee34d1f949b94b0b	7c7e7657aed8fb833588979b0b27171083475e83	944b2f32a6d61b158769cdf6366212ed5db193cb	c8fb447014860bf0105af4a35f2f80d98fcd0947	c490907e9d9ac782587a07af3ff570c36eeb0c78	eb454624963557f23388f29f476487f8ec2f1f03	eef7eb1d83e7e320b68112421b9f6b1399b80d3f	7903a44f9702b933d484bede5de13f3f43478bef	2775a3d3ddaa619c472d7346a4e842b18728a98d	0742f6ff17368c88c2c47bc815f1a00ba29ee070	7ffb48a2dbe05e79851c663a373845c530d8df47	e5963d07ce3bdda66b00c9abc846ac6bfe536f8b	fc6e2abc0d383709e426d3eb3d6aae7f87e2def5	7f9ecbbd68f85e5ca921867458e16eed51f6b93c	ed5533e704c608abf774eae51631bcfa6872b638	0ab98997f75fdf5314b9ad254c0ffb1c80517d81	d7c1a25021fff3ef75ed46890baee1f98407d650	706bf4b22fae2b186dc9de79ed48280f93e6948f	e7b5a953150e2833059697cb05ca58c3d271a31c	6cdced734ec6200873d5aa0e24227cf775950868	69c6a56a8afd7a5834d836d7399f70191b113ab3	87dea04820856cad9c0cfb4891b20e78da51b7f9	61e9dcf0af53e691db282b35454954e9d4d86c75	4ce443c67a1026a43ca1c672d2679d406bd761f8	a495c13fccee1abd95c6a80695df5bed646af77e	15b816a9270cadbd4ebda22836bd54dd8eaec74f	4c49786413691800058a9b7408583e71a30600d1	cae89f126735368bb6ab61cbb9939f55cc3c48b0	71a604f07a119c77022e6c8608b3fd165e066878	d20055dbf12f97f226271fcbe74e659e5150634f	256c447f108c4e6e8731b6c0ba45fd6cdfee2b30	cd7add3ddff37a3884cfe6cca5dfcd89923ee526	4c969baf92ca78c6da468b91c3cad6a3bd23acb7	777fca7ce71a8ac1ba65f8a7078302120c1290a8	cebed1e00ab5d01fe67483c14de7f541f6b0cfcb	c7b90c59146efcbca6e7513dd5d8574a75a228ca	bd35ce0242510f62e49f48589e5e15309038721b	5163bc75dede46b524d69204f29bb699b09f6b2d	b735978d074a541f9a39def90a93682bf5684c10	96e4156a340f67d6c35506a7fcc1c9f0da0af6ef	7abd26aedc7b9a2dc1a805afd6f9f34eea19ad58	f0e25448fd0f90bc9bfe3493fcefd21d1b646bdc	16a61794713c0bed26aeaa9e13bb7cb96d63de4d	ec3a5dee4015eb4cc0d0a96a0d712ee55c9046b0	ba82ce8abb0193c61a12d109e465edc02a5803ad	7aff9fe80b67c22f29043e475629125da47d5a4a	be1207799ffc8c35e87015c844e61932dd851923	07f6a8e5b9a517c4e09c4c63993bb6f2b7b88472	988da326de0aa3d1e33961dda99edd0a18d928c8	5193425d562192eda14c9537838c59882513d474	7358f12379dfd193c26adf6e2ba32a612868a5e1	5c340850e75588122cb08edd8e556431ef75a9ef	e3a4f591efcadd81d245c952ca6ab73eea420996	9783c68356a0da831011c32509cf858b9ef792cb	20b0057de554998532f7f5b1cea1d6eea609d19f	4eb0bf23957c1f97899bb6bc523f2b664f7624ff	00aaa6989d84371072f965a1c907f1376bdecde9	87fe7d9566e437c61e123f1702195285514f1013	83212c3d53873e51423d721a73c958441e322d11	37e5ebcf684e9124d1d63a22ee870897ebb94adc	6eb5dd514b007c01c26ddddbf742d6260b3e5a3f	d7ef169cfa89917d8c09314a86fe060841d5eda4	5eee181cf8a1151e69ffd46e71d4ea1eb5835e1d	04a738eea721535ecd0126bd4d012e3b1568bcab	a483f8eaf99eb5a31606ce781e51be2f39cc17f6	be107f4f9713faac95c9e8611585fb51b0641203	b6af17dea35722a4dba54c15a3eacc47df22e3e1	0a405cdda073761b7f9a4ebd775f58e8f9f7f349	335f0d61c6d8fb65c345aada0f59a453b4753246	2e5497ee9c0dfe06ac05e5e89156a5c6187847c0	64742abcfd0dfe5bcc10a6dea20f49f81e915a98	4c1b3940a6787e29e0db5e10ff349f1ad1cee6ac	7c7eca0f8ad73055b26c00efbc33ef658cf16e51	7cb74547c2dd7feda987df1f81b70d8b99b41473	f5aa808e2e7dd54317c7e6158a0048f473e88cd6	4ac9a859d4780dad1592e48d7def1e986f9b64cc	95d6a566560c0e4610d71df7a515b47a6fc06212	7b92f3382b9808c5fd463b1143c07ff58d2507b6	3dd45c166b9b075ed5d8fbed591d9c31a97f78f7	b0169ace412c21e9e71e773b8a606aec8566f3f7	9e560af8b5f430ba2e39efd6f7809f753e9c6b1a	23b0d77276acd839fed92ca9795a0aadfd494be8	d3f8ef218ef46932e82ed5e499169bbc2566f91e	c1066734227d060ff8d3155360afbcfb5c786f53	d4a827a4597eace9c8ed7048e2d0c5336aaa44d4	01c8f5d0a8fa98a4dc84a944f6e1825cba55c2c6	57b277cd9e91bc03a4398caf2cd41d99e1d80795	73812c4eeda160013a0173780b8bb4811a94dbbf	761387a227c7675910789eff20f10c90da637226	c108ee329ae93f068c4a1d2aed694910b4e58d52	33e2165b5e70352cd5b6fc30ad1f2d1ad8629086	346920d71cb7afd0bd24ab19da89e50c1482fd6e	c8594198dfb6dde28ed6589fd2f75646a1cdc69d	eb0992f2cfc1fccfe18bca00926995f1a26be841	5ff20b5075060cd9240a992918c3f641e0ccbc03	28a46804ca1af8aff35973a67a3e9a5a515d6e95	11ee54d4dff7315ebb3f5ccd991062389f0eaae2	d15fd736a8fdb01005786a5a30d034cce4aad98d	a73278e63905a0ec5dbcb335aa2d8b1d8aef4e8c	762e0ad4bc1318390c333dade3407dca8517c4b6	8a568d757765db51ce0ed154e36445a28edbe353	c9075f7ffd6ec3f213f974ac06f030865f824c5c	6eff204a8e2687b3d3a9bb72250bea1770ba5e35	c1c99239941bfb8859d1b36702bb57c329a0e281	4527e84abd5dfdd3b3c05d666882b12826b5bfff	daa741e3df7c29bedbfe1944209fac459d8fefeb	ebf709dc1cb66fe6e6c310b411343f71d8fbaac3	8fe9ba6a21b5576917992236d664c3adc68ba609	35629f6769c5d432113f927c8560fd73d42f95ed	ef8ec240a7d488fd61f08d9e077a66499cedd08a	0d7d33495734d2dd2cbd5a71b2d1b965321d7a93	60799ebe206edb0cd2370f9e917e7e0f5b4e7683	0c5cadcbfbe13b0a3f574b74c2e0f6e07c2061c1	0e93e280750ffc065bd3264d8d9fe6e8d266941f	b99aed94d9fa0f13a79c59befe13edb06abd3971	95af5f4acbb21fbaeaedced4325ce4d7dc7101fb	fa3dea1ec2e09f26b8e87043704670abb60f6a38	2f140fb06101d45a7bb7823e54300efbbf1b7dfb	8086ac8e330bbda6e1b12296098dc9e2bbf9a9ac	6be140cca02879f1783adc8f39818f51cb151e06	424667f0614dd83caf63c757107506fbe62cd931	8b3ac4239d3238078e56bdc2d7da87ac5be04ec5	f2c442f4ceb80bbeec3ba81935bd55c170592e82	9da0a8aa35738249722c947e1c60bd9e62af75a1	62066761dd07960118ce8047fd4fa3a891aa08b6	f34c72474849f974ccaf41455ad14d94e6d3ff28	e928c08aa1eef69bb4398f2ffc1c44b92d0292e1	212d0814b69079ce0c13e2ce3cf51560e579f626	c473e26d8af6857dba57c06b66004ee8e48e65e8	8c26f9d7c6b95f75e11dbfe896cb530a57b9dc89	99a23d44c7c237b3bd69557a80a71328075de1e1	592fd38651c5c97571500af8349bdabf897c684f	e52da0a033cbf3630201607dc83d33f263a3475b	0fe484f8c7673a5ebb0034c79b418cdea4926e77	5ffbf1b21eaf911be35fa9978000cf68e58d110a	a29c94f10cd106bdce451a7744f47a6e409a492d	ca34556256fd44b2a65772114650f67f5d74983d	38803dfb5f74862798664c1529221ec6f7e5db14	2b5513b10393f63ce7622273f30c61318125c77f	3f0b73536ff36a60048a16738c681f1fcf2493f2	3728fa11775727cc49f32fa2550982529ed3640f	687ff1a0cc8d536848b34e8d8343f0d5c0552519	9207e4362819a7989d59938ff9f703d8e39dfc7c	0080f6c420488f42d0aa7b0822a72c009987697f	aae7f6e2905d41c627b0c461222134a7a82d7862	fe88bb08aabf89be5eb10d2870cfb830f0b351d2	76c226fa68ebec6793dce99a9f283691a53474f7	3584e24af32cdc9c1e364e2a4fb03707d6bd52c2	8373c9b8a5c636f56dcaf285bbe33529de4c369d	bffbc3695f871fef82dd3d024c492668ad466909	a55035f273fddc194dd1ebff1eea3e79a61928cc	e5b0c91a8a6f381aa6dbea24bf6efa090737be14	1de2b3ac515c8fc41782d28c4d0cd19bc92ff2a4	2c9f78d5fb3a0f4943acd69a9020e295e946053e	027df5d427e56e7acd803c616bac9c232951ae7c	8c903a4b72c548143a18f713262652c37054d5ca	12e0f8167c5afb31ae604d2a2b98c3fc2255fa98	5f6e46d368f09767a1c3288b15e8b23eee4329fb	9f5ac97c40d9bffebfb6e6d6cd7ab3ef1bcf68cf	f4b5906c2afb444d5a18cb8f9895fb7f2e743524	67a5ca9f755f70ce8b44f38ebfe8b2e9103e336c	e6a892a61218bbfe950cdd28f184b703d236a707	c4d2eb0ebfe6fb4c3dafaf83329ee6e2debafd1d	26b8646ac28ef0fca53aeb99a46c9868ad3e66e9	e86ac68ed6c1234b5ab5614c69e61c1ba6cce77f	75c2e624e5cbeb2037481e1dde1e2d289bf164b2	5e117ea3e40d2c36476a8fab86762297eeaeb064	24ac633c9530ae3d068169ad3e49de56b479888e	ad4bfbb1cee8a57d5b512942bafd475284100597	1dedb6768b426f71a1b6264f283c77ebcfcae5d2	ea90b5bd42d529158292c04ec9ebc281e5c1e24e	c788eb37749c0972287fc7d8e3147d38a20e9bf8	c040b0dda0746a4dec87f689d4907995c5b3114e	a589275b7fd7158402ce98e586f983f366a7dedb	5c1aa686d12ad7dc9c121cd7b12a621800a1fc4b	c0ba1a7dd9be9a38c3e21bcb418ae3c7adde0be9	39f4d726177d90a894f7ba218cb8abc53ac9f524	4a4fe874af14b2bfd56b2c2900b820b9024cc0e6	8ab2f290e7d64435cf187f2dd3b483ea0a6f87dd	b2aea3980fadfa07c06d2972f66bcdcef3446d1a	08625016058d3485d19bab25687a89a953ccaede	5f149896e25c30380710cf5e9953566adf0045f4	dc6011fb569442f753b34eab3d0f17f81c79ecc2	efd99bed4ac8a10d8c5ffb2c4f394e348631bc91	5725cbebe20c387cf92534a938b563c65016f766	ef094b25b1ce40cd60a5c56e6769c81062aa246a	f99b49a76dd38bcfcfcabc905a33d5b844cbf3bf	a483fb62b3be7a6de74cec90d5067bdb0c65bad7	0dbccf97b8cd636499def6180432bcb4d74b9c98	cab79214d770120905e2429eec7b1fd6e8c4d47d	ed69b0a026f2aa41333d020e366ba456884c1f88	d98e4763d1fb1104d47937be2d7031ba938bdad4	9b10ac544c253215c9d1000cc3fd20636dbdeba0	fe98374513f83329e4f4675c2a120cc8d3a1e39e	ce537797b86cfb5b9b5fb3f01463ef279ee01895	d32d2d2ea674b2aec7b8305b800d1bfad35de53f	1e944ba3d75f05fdad5d54fb9d54976f55aace51	76dfff3f1e8add8d3f57b30c45f521192956ce8c	41ef8add2c8d7112bfc0aca4ca147041e5edbc87	54d627d0235e81758aa75790c4581b49a5a51361	a6ba0f1aa6a05392144103edfd5ef3208a846e11	92dacff56e054e3cb0dc2c41110a1306cf1d4cd2	ff47ad870a1ea97d2eb7a076ceb5d99c0356a799	d79aa34ba3ab70993ef1fb04e7a75f55a1e5ef66	338c6c6ea2bf76c9d5a69dc15c7c7550b263b989	8dd7b6cb38c8a3c803a5a27b50696beb50986ebd	f8d13227a054937f6d06adebad26d5b82a38ee2e	d533e78423fe2e304cea4d4e9e8fb82782343ef7	e5c09676a67d342ef119f09f243a0d06d0b8adc3	8610b0d5a882b51abf240432b8c4ca93a9cf7008	fe7225c01ead649385e3294229e1d29a834281b7	f06b52d840b3c1a6a626efc6587e9be694ff6133	19a7f187463bdebfbfb7712c34c713ad5eccae2e	45db923868fb1abb7aa0bf7da6d4a2fdd03a887e	29a4373ce99079ec3b699657ece6d9ea3d6dca12	97a092bab4dc9e1020c1f6cafe75295979a7ba29	87cfc8871bbe4440c620c650ceb32271f847dec9	1e52474abc450f9299b4f4dafe4349d9bc01937b	14cdca260c4ff1cfc5f5e708a14bf1a543d9634f	90d2ad418e546c4ef7ae5eff1ed04a7dd5c0b0ed	137a6611a5cd06709e38fe08e6066950e83afb74	32aabb73d132974101dfa8a716720c8315b8de4d	31f3b8f920d52028d90a46f698438ea1df3861bc	e7dc839f926302be5ea05fe9762da6cfaed1ae90	97232aa3c8e63af97e448a3f3e092ce232e7a701	3e76fba30654972fb474d6f813bbe81915ece7fb	353a675365c94d468a6a9d73aeba802f652dd9ad	770db7f591589c5944b7b2564fff038b3279d15b	f021db814f17dee76a005df61fbe87e35fcfed92	b15fed45e9fe4217c045acca82728c700628d098	02b26092c031e7778124f7676f648514ee1a0d76	b7780fbc152996e125027e7c5f0059c710db9b6f	190387b1d417b985b13d569c803b663fbdc8a5f4	cd869ed020a3bb8be2a40f52649ea95080ae161d	092f0a8ab8b55fbd216376f6cddac3f06492486e	f4d737f114440b3a50878452ae846e5bb60f034d	e2ee8526495896cc4890741ceb8c213a61eca3f4	73b2746a6ec6536cbe1126abc6ffd8fd2426252a	84fae62dca0e913c63c4662886d0d3abcb90c069	3132849c395d6f5a3397ef0d5eb3c75920c9a511	5e2a3664321f9648e2ede33df9ec16fba61a1d33	a99b44839ee663b23181c27d6730f61b1b05584a	eba037246607d9328de7379f9beda2a55935e013	1d9fe941c1548f0269935514f3beb304e133c13b	82a261b0f78bfae2149325f5fb30ff80075b5fe1	285f02c4f76042fbef8df2b3a898c6cd3cb4cf0f	0afbc06e4d9cdd798d8b946f2ba5c9d69d4ee822	3955a4b33538670b99fec8a6a3c0f1e216698e38	0386a6c74f6b9905e6a1fae900ba90bbb812feeb	148b5eb3bcac544e834bb5014fc556ffb5c2a4e6	dac6b303e854d1da2cc5d8facb23a31836ebc2a4	c987b3ac5f3fa839a31df4cee9be6329f7ba1d1d	1179c9df2e83f360d8bcea5105ac6b86597e1594	aff4be1e58e8ce0c8743d6f2685512bdf3b86e33	3b7f1ebd20d2becb1ca860499b81155a519f5d11	09cc79adb66c2991435448be8614eee41c1278a5	3cab915e555c2994db004288374d03e6823a6de9	3f9f1e07b88979e0b4ae26e8aeec12bd73562057	a0a244370aeca39ea7c0b222352d94fc0fee4955	87fc74f9d41a330d0fb6e784ecc96d6f62dabd3c	eead1f5ff504c852d5af47e035008a3f6d6bdcd5	fbd55b007737935bb4f5932925a9106f28d11e08	e4b8029d466dc4af0f8f88a8d13cd729d237dfd3	6fbf1cb07f1e1bcc1074014ad574ca542e1914e3	f7641d007b12f97b76f0df720284c6838e202215	e5c71358c8f801de7b9277ab22f0db6b06001d8e	afdb8b158fa104b5d30bfef139fc7115ee18b957	d9f4142617dcd8900a056c2d6d1ef4e9264f56fd	634193a1588effc987a39409929d003864d3fa1c	1e1482f2185d9e2c720c5dbdf2ad62711ddeb38f	4655eda2fc95b913dd62d0efd10d6d1e241b4d04	52bc33d5a7afe920475583f61c96cbb342578813	5bcf4fbd6e2ec5a4b10a225bf555c0c59173157f	f4bf35d0b299436c5fe27ad9e3e2e35a4a0279e3	ebccb37abee1c4f3fa2ee8c20c479ab3c0870e01	b05ca237df90420a29b1e779a809280efea0ac4a	bb1121d672136f68cf7f85b6a7a1e59cbb370488	bf18797e94b880aca4114bdebe747fe0c5c3c573	cb67036ec8be73ae933c5d23e3323ad7b8a6cb70	2d73e603a5d8e2a21c0f650d966ff82d94111b3d	47b45dfd716e6501b54f62c8ee992727b4f6828a	7a6de72eaa1dd61aecd492f9057252ba3c6850a0	a7d74c2b9e7a0d6e7a5dee7877e6a2de38fe8dad	f78dbbd16221b698dc7dbe9390c5bd4ddcfdf4f5	cfe1f9230654b03d3b5e36a706514454d58610df	b1f2b3dc6d8b161c438bc9a4d7fc41d8e45bd941	011e9674166b7c214dfde1be348ce7a4bc259c45	8acdb13ae1976b9b10d09987ae7925c9352e4205	3ae6fdd71b36def87f20afe66a00ddf9fcab12cc	2d4abfd9721991846796727eab0078deff3596d2	98681060fe0fcad6ed087e5e6dad1a368d14c00e	0e83965e7f59e5f33c63d2e8b03d86898ff622f6	9109974a776ae3a5262348428f341fc4b923558b	d7c39cc631f3291564a66a8cc1bebaaf6b4cf097	3bf3649f8df0ab3e3ab1408b36dce60b7370c07f	466b8b1113c97cf05aa851b2f175439829368cc1	7740d1eb8aabce03115adfa3a95bd8fb779da049	da32f4ae8c6e12d4a1e3c2b426db32f2080e9a28	1b472fac511bf58d620903882da382295b4463db	c9f28510bcdcf3584dd96d5d59ef2aeaf2f3ef71	dd15b18f80634a73077e8fc3d8bfb071f6c5c061	06e4676d9f77210162a5c0baa14b2dabd349fc9c	f0983d9082867666486adae15fdda719459f97ee	c9da7ac07f94b7367d203f714a748075b47df3d1	ab877caa485a8eb810b90b048a415ec859d0c3dc	3eef90c4681ddab5dc1bf7502035f1b66cc61c7b	23ab9b74ae91fe578ee7a8ce069ac8a6bec85960	9c812e881f512d9aed6c9255dd38e2bb7b129dbd	a2cbfd622fe7e8138e3b0a28ef72e178211e7f25	f26f2f68d09560b087deec4f598e7c2b4eb78b46	4b63d44698244d199ab6ca85d8400fc87f16a7a6	9357c3eea43959789560e4406479ff01f1ebe589	4de748afbccb8348f3d08b9d3e40c9ab006d1030	efd04bbbaf8787b42015bdba9269573b3f9ccff4	679e54e6591f00b511524918ee7c6135ea221fdd	2a636fa16c60cc9f3ca139cdc4e3fcee94983ff5	00d031bd54776db71d984340b3bc91d09ca10d45	abf813d9e1e61f241edb00fe2849dcf15232fe1b	6e92ff733f05ab5b90b621b3fd2eeceb5934729f	9828f458bcd56617fef47872ba117feac0c8caa1	b35a944bc4a2ed8ea7a731f9bc40eb550eda8e3f	ae4fbb0c0cc967062eea566a836e737585d6aa0b	2af2918f8a3e152c119447f8553bdcc98d37f77b	06164f571666eb8c95b1a400103b38d391dceb2c	58194760054af7c8826bd200208ebbedcdbdecaa	1b2afd237495c47765de58cee1b9f3e5cc893685	5f974f8c1226c3528da8983de3f54c56b7cc09fe	ec430d39e672279713d975da636b0a80a2ce55e5	3e3cf816c5b137abbc30ae6bbf030aab54a29c1c	9b9707a3327fccb90ea63fa60b4d13c1f396f72a	bfcc9f0436e1707bdacbbfe54b3e27cd774e89d5	350fc11fc7b1654e5585d070171bff101531bd9d	57c6f5fcfade2fbbb1e0eeeb68fcf9b4e47e5037	58b5389e3c53d9d910f4b8f5a2fb6bcb4d4f03bb	20f4b961e690c453f2546a2da0f9fce39b4894c1	255f69ca351f4ece8a20adf51417351972103975	eb5a02e1b16bdc3265d3d370eddf053fc2e7cfc6	b146cdf6f01cff553182737f1259c0b375c3e7af	4a5756954483800f23f796503c22cb2ffd37295c	25955deac7339cddc8ec33e0099377c6c5d1594a	4d204eaed0e11f2aab101fdf648674ba13674962	7c4c98ad4936fa399d2961cdfb4c9550680a9fbb	6171d0e94c1ed779a71622af6bbed07695ff7472	ed0fafe5ab05c4e8ab2a63955e7df278019249c8	c8e953c94076b78f5a93526a7e5cb7d8f150d9b2	b5a640bc7ebba019867ca6672420b772c3765594	9a1ffffb0d26c434d723a3a425a8d83115cfee35	e760e410bfdd22eab077be55307fa1f9b576613a	36d095f6d52667da4871a19f652f1f3edc5d61ce	0a5e85d1b403c7d97a2a8b31866c62358e8594cf	cd06c7b5eb3c2d00a05584f98d81df93476f4957	9da7136d57f1c4e3c7e4fb9654a01b5c396d09b6	f076c4671b61a4cd6391ed91404d82a989d21877	de79296d3577186a9fb5c2d4d57ce89ef1dd48b7	124722ba9afcfde38fc8b23193a1b6e10f906ace	7521ecd7da9a4c0ffdb1fec1d8fcfb5854a87d38	4daa1beff524a7953070da8916653bb12ba77421	ac3981228ffb396235ffa72f86e9df199edc4e43	71a3cf4c1337b6b6e723a48bd2c712f42ae0f10b	7842f72776f0998b87403eb2baad7ecbaeb50bef	db233cf520c34dbbcb2c0751ac4cc82039ae7f55	f1d44eb0277de0631556560846ffe2d0a3ce54d5	4644c35e86aa0dc94cfbb1cfe3c1de30d02863d2	eba8cf6bd4b764cda2c76382fb128ec0bada9011	c10443534c64c10067c8fbf9d5e2e1c8836b5692	549153d65f506aa5e4a8c28b89473e16b460aad7	423b71558fd7fc38c04b575561ba92e731967204	66dbfa443d8778e23f8e98eaa6284c016decf295	42d8cf9a5ff340b3b356a2ce083b995f31762ead	07634e70f17577bb613ba359c53c6bf086cc617f	fcbffe121c2710920b2cb26874e47e7530810210	9c5703d1afb9f6070e53dff053e4d02ad2f7ec7f	1efd52cfb0c9fc1682203f33547fb22ada35eeda	39fbc4b5c55c1bbf97fb3fa84f359b8dbde7f6c6	3ded6b43baa9b2a1dced967ecd18a96a1b0d8f5a	7903e09e046a2f3907d8a914ea7ee1c96d9534e2	08fa3559ad7a13552a9c67b055ae3241fc41371b	5c28d1a274438f067d214c44e95e2a3314f1d79e	0d96a5f06a95ed0bbefc959fdbd4b227a2e1026e	ac86c806f20254ea5b12d5e246d4b520d9b9be92	76c82f4dfc3e6ee334397654981778b6971be14c	47efacbe59063862eae900fe8d8c3d25459496ca	4d6c85ca60d9f754a3b89fae96957e8dc538e2a9	f352ecb15ddeafb39c4057ab97399ca47e19bbf5	1bbfafeac8cd302ac88113cef3fc7cab54fcf637	455caa28d31918bd88b59a4b6a886eafbdd83008	c596ae4c93df0f7cb1314589867d0272b4f4b9df	899a3eedc891bc62a7506742db38a457e640546b	0420f04939f41123434add66097d0580b0a14697	a40ec777adaa79c50674e70886de84e34899bb93	aedeaf08473eae52954ee2f301089af2170b4784	4a8b7ccadbfed6674efcbe731b0bab0fcbb02b60	313df03a884c9025f779ae9134ac7c136f668c71	8cf5f4e6fc1f5c1bc5224b1d47e2fac9c1a41d59	e5abd7d21e1e71d4a52f80e797eea029cf6e7dd8	db9e93bec4b42cb49eb0581cd661c8491f1b00f8	ba6d4ded09f53d4da5e2b4c15fbf0908f4b97f80	67675ef850fadfb86206778e822233e1c7af6de9	39b072f333a24b8d726d3c904103278cafa81ea2	6da780eebff07f3a63195555aa8f770d1af9451b	3cc7cf92cf5c865649c3dbcfe968aabc46f58984	1d58b31ac39932f55405aa79dc8b7ca2c3f8dc13	f59d3ba83ef87576b1cbc1d778ff8422f29d1a46	5531eb73f4814a917fe2af92d95367d1591fc3c3	960bd8661a109e712e046f5e86263f6d6b51aa10	ed2610c3a939555cc421c99cc3bb3e8c2eb90d2b	50be9cbd78e5e8ad33ce3c5c2a8a6b6ef7b52344	52897072f8c7a3ec2110ec2597c326d4890fae07	9cc03d5c76aaf06bef2b295c7fbd774ce1decbca	750c3c2dbb7b598aaec6aa9681104b4d5e42ea59	55157d7ec93b0010cc4295601b29f20e59ab82e0	31f20d6775d0c162f07fb48374516138027363b2	0d8b39fcf6341b33e83652a4cbbf3b5293424153	634fee08bddeb8bd0f4e805d9cb12cd425241b9f	4b301afb5d5aeb1560f6306c832294ec785c0428	6eebae54cbfee546511bff9f2d08a38acad439cb	290cb1575f9b3cb900de0028f2c4104e4231f479	503dd328b92cec9cbd4b14b615615b1d895800ca	7fbd2c1469e0fb217d78502282d09d41a27393db	03fcf28674683e5458496f793782b4b08e81e96d	a08af338b43bf15f37fa06eb4fd0bae0e34d6dd7	50afe07bc6931dc37f59e8df27dc83532df10c1f	1b2cfa9b1b15fabef0bb809bf69d6aad05d55f87	97b7d3860c3a9e3ac1b5ff5c913ff6025fa2b5c0	6d87330681b2fdc5adf6f8aa43c6e40608a88002	94f69a20c5b827bb4462370fd843b06acfbf0142	13dc7d81fcbe34ca69d2f05dbe8340a0e4f6f114	d318accf2e067dc1750c3ee84ae3ccecec345ec0	7971d7663bc17bc9a795d12637f4aad0e2d5aa10	98d6d1dcb6f2efd8d7b4ff42eddb88a606c08dfb	5845e384ec5647782b7199e8b0651e676df83b7a	6d28635a35728e06b5b5645f87311958b67dbd9d	935f30972188d8e943e372246eb655ad25715c5f	338683e4436fd4fd8bb0fb5448b55b611e2f3877	625bb05bcab8a776cc4bcde7fdf4bcaa9a3566ee	58812e1cc342a1bac4f9031a5a1f625560df43fc	9839619c086ec488a179a2141612cf7c9f461de7	921d39a7a9d19a89bb67c9b08aa2b7985fe98f61	780d38c5d3b59e79e66cd73dc230e84449af57ca	038beb504461451bc67769f45bcc66949ce4035d	30a612855f189b7d8efea05f074bd043a204f6eb	b7f60ddb0f55641c2409a5cbc9f4232fda8644b5	72811ffdb7aa870790bf1db854905424cec21e7f	3cf2bf48b7c8f0f6ff7e107e6a175d8c10e34271	2b6b14bba6f6253b601d5213bb4c5a0b7eb2931c	eb0447a5d22d3aa73c039212a34c23eeff474963	fb80597d9fd3c4d29a099098479899ffe04013cf	93a90acf1a1cac8943fd01da8a684da94ba82428	8b2c96ef5492d9a3b908dc1195afe4299411b71f	2b2a6f99d2688db0b74abde50b99bba258ebda9a	20322fe30aa10c0397bde27d0d1f076045beab16	0afbfa71a5bd7c7ad27f473afca2a6f7a137bbf5	6e171c2c4f8a65f8a3a4470482e574da3bc15702	eac49c17382b55abc026022b9a9fa1c4187a5123	ded8ef55df340c218d25f876e6462213661fa97f	41e3fa4b6eae61d6a22730ee66baaf4907b60995	eb19f493c86395bf608838fd9ba905351a09b599	32a7f9fa7ae8475ee4146ae38733a86fae44e7d3	807498e23a1b8e3252917e2d9ac71d9508c86115	94d1acf10f7739aa6e8ccc99a53e4caf481e8616	1e2a5da7fb103bbc0e759e9c5fbaf765b479f62d	7f33586fb4f60cbaf53879f6c6330fe10452a3c1	ed7f4183af978fa81914dba75e430e2672e3bd7f	98a7e971ed79545a2b36172cf0954f904c91cb9a	47b70770dfade0bb9ed6961e634b389d48e1f561	f4dfe1e6008c528f3b5ffb8290c9e67db980a77a	c725b4ec77a82424811262e2773b3b9d5728d388	2d781c24d8f55f4821ed4dd89fe130586f6d7b09	c28b136ec1bbfbb8efa666193840fd8d3401838d	94db0635ef3458100eff7b517e10c9523ddf71e2	3ba628548240a9641d7efb2381b19653e3e2fbdc	0b868484878445939d7290cbee05a18c023cda2f	08a38c86a936e8437daaf67f1e28168fe56cd2b7	f23c24686baf1d907bf7e757013259e4e3a95b80	fc76d603fbbfea7b3285dba31d8bf9de4e9b1d3a	bc61bbf2a84a3d19d798d70b0e67dded2b4f30a0	d652cacafc70b80e9ef687d63abc78866caebc4d	d9b876dadf097ddb8ac09d582093e1bb084d5564	a41c6b559f6cd465afc7cada82d19354f5e9624b	b0f51f95c21591118c5499a203ba0a975ff29bb2	bfba1e29ac47685d9008f9ed07be3e61648baeb8	7b702d1cc8c7dc67de6b301ee46bdcb1af54d4a3	e0760dd322162ed1193c5b7f45b346ee3ba991e7	bccb8131c3edd536e0319c28cd18f29fd8825e56	a42de18ae6ad72bfd42c5ae205db4f28949b12a5	eb1788d8fd91fbbfa619005b7cc34ffc9e82505e	758f90ad761c70433f8ae91d3d741b5a0d92f9d4	597a174e84239c2092091cbe10035ebaf5d35638	9f0fb14157822269aa24d175ed6692dfe7919804	a0fb0627af7a4e21c840a198cc8f0fbc3bea2c2a	2e1447de4868d63c4ce5d292d8cc9101156fb6bc	6048262338151d686e4e4f14d033d9221c0059b8	6d3824a308faf5a7695313ed2e93c7ca1f9d4014	4158af3054eac29fbd07028907654a19f781f7f5	7272b39713ee635982024048aea4433507243701	30f00e1cc8960f4e8dcac68685615a61bbd713a5	6ae4292b4cc95547b22dd8146f5e758ae0b5b0ba	19f9ddf7493a7fee50f860dcf856824949a83544	ee588a18e234af98ad651efd37ee3e80c7512722	007e6de2edd997107003ea75822c63eb5ff5e7ab	b184202ecd45477cd32dfcd60998a7f272cd078a	fc1a8fdc73accc354ef5545453a9551923321757	a14439c3065269b20e1778304b11afb90631db8d	45853cfa325f3bb0630f15ef531b61f34217083b	6b7cad1ccc425676f4f00fd4c4fa1ebe7bca0382	6c22ea925d7736a9d3338191df4a2338a3e7f8b7	7c6a30d47e324712ba5df2ac0510872677f13560
129762	64193	839	2611	561	2333	20693	221476	3242	64013	208	11428	5022	23569	99326	2187	109	4520	314	1108	28177	65	104	130458	10357	58	468	1095	80	106	3967	2447	1892	554	316	47	78	38	3161	8636	69	7197	54	47	37	21621	42	2989	26	134	5893	412	44	326	2149	951	6743	164	8453	23	395	74	17	32	2441	64	645	1093	128	44	24	2536	29	2006	226	44	111	46	47	104	21	390	11	212	344	48	34	504	26	6324	3197	60	1232	6	117	1791	16	1664	306	32	3348	154	16632	311	21	27	1905	29	303	959	30	123	3034	121	626	26	19	55	228	15	16	1938	229	32	2004	46	34	66	601	11	51	1480	21	21	11	2730	21	47	3389	16	88	184	604	11	375	387	179	37	677	12151	13	16	219	334	288	18	122	73	80	3373	2218	1725	350	699	2244	13	178	3	130	282	13	4	6	29	10	1486	127	85	6	6	10	11	11	26	13	10	52	14	881	1425	5	4	691	108	15	17	3	2516	944	11	107	30	4	1072	130	53	46	3	106	98	8	526	33	3	18	11	7	263	4	128	6	402	304	7	1254	5	3	11	25	23	4	324	2	28	7	655	132	171	66	20	1	3753	663	2	4	9	6	5	47	31	206	124	6	18	5	102	764	4	4	8	167	189	369	1	51	14	34	7	28	6	3	523	1979	7	11	288	1	5	611	488	113	4	5	986	8	8	167	3	10	2	1	89	9	20	2	6	7	4	18	191	46	77	3	21	0	49	145	5	4	15	225	640	19	7	56	5	360	4	30	8	845	18	289	1	14	12	3	3	54	70	13	2	88	7	2	417	0	4	1	7	2	6	132	82	1	1211	7	419	21	24	39	2	1	2	1	1	6	9	16	911	2	18	785	0	3	2	0	8	3	3	2	90	4	7	4	4	2	84	1	7	933	7	7	17	2	1	672	9	2	5	633	2	28	105	1	5	268	571	7	31	12	3	3	233	1	6	9	85	9	14	370	11	1	4	375	236	2	65	37	0	0	2	4	415	179	60	4	29	14	17	299	17	7	100	0	1	6	194	173	157	5	31	225	1	0	19	0	1	1	3	4	4	5	55	4	12	83	341	3	4	2	429	6	466	263	139	11	2	45	52	3	118	2	51	10	1	0	4	6	0	3	1	28	166	22	1	174	2	533	51	6	0	247	1	9	260	134	32	104	0	2	2	44	2	4	3	7	3	3	6	8	1	2	0	0	38	614	23	750	11	19	7	5	2	332	96	1	56	9	1	3	1	523	5	281	0	1	70	2	8	2	2	126	5	4	0	1	12	9	2	222	0	130	1	368	26	10	0	70	0	3	2	2	3	264	3	0	0	3	1	1	2	1	3	2	1	9	3	0	10	10	140	106	2	0	2	1	4	349	653	0	0	2	151	42	5	4	1	1	123	2	124	384	5	20	97	19	290	1	2	2	1	13	1	3	3	133	32	0	10	1	1	96	1	2	31	2	4	4	4	0	39	2	0	154	21	0	8	246	19	3	4	8	6	2	4	1	15	4	0	0	2	1	103	157	2	1	10	249	85	163	2	0	1	21	5	29	0	10	1	66	0	25	1	10	8	2	8	0	1	64	22	4	0	0	112	0	463	2	99	0	2	9	0	1	0	2	8	2	0	0	89	54	2	185	0	9	3	1	1	3	1	1	0	157	267	104	1	23	22	3	4	53	0	1	0	0	1	50	238	159	12	3	3	1	664	0	3	0	0	0	1	1	1	0	0	1	4	391	0	1	12	2	6	124	0	7	0	0	0	168	1	3	122	90	2	3	1	859	190	0	16	0	1	1	4	1	536	1	0	0	122	7	0	0	59	3	142	1	56	3	149	2	4	1	4	181	9	1	8	18	3	0	0	12	8	2	15	2782	5	0	2	17	0	4	0	40	128	0	1	1	1	1	0	1	4	0	3	22	2	2	1	53	3	2	116	217	0	19	7	1	13	52	1	4	1	66	0	8	1	78	1	0	1	2	0	0	1	186	9	5	22	0	5	2	9	14	3	159	3	1	0	227	9	4	0	0	3	2	3	0	0	2	0	0	1	1	90	146	3	1	61	1	6	1	0	1	51	294	0	0	103	0	5	0	3	1	0	1	0	0	3	2	1	38	7	0	1	1	30	0	0	111	0	702	0	4	24	1	1	1	7	16	7	1	0	22	613	9	2	9	0	0	0	13	0	2	1	1	2	96	2	1	0	257	6	0	0	0	0	4	58	0	1	0	42	0	0	61	33	1	0	1	1	28	0	0	2	0	4	2	1	1	1	4	0	2	0	364	16	167	2	0	1	0	1	1	1	0	9	3	99	2	0	45	11	2	1	7	0	1	0	1	1	4	0	1	0	0	511	1	38	0	2	0	3	0	0	1	2	1	0	0	49	0	51	6	3	0	32	0	1	1	1	0	16	0	10	0	0	8	1	0	0	1	92	2	0	0	1	5	87	77	46	2	0	1	3	76	2	3	32	2	0	0	0	1	7	46	13	53	3	0	0	0	0	1	0	0	0	0	0	0	0	2	0	0	2	1	0	0	0	3	11	1	65	0	1	11	0	32	155	2	0	1	3	2	56	134	0	0	1	4	0	0	0	1	0	2	0	1	191	0	0	0	0	29	0	25	0	0	7	0	1	9	10	0	1	53	26	0	0	0	1	0	0	0	7	1	0	59	1	6	11	28	0	0	1	1	3	0	0	13	511	14	2	4	0	8	0	0	1	0	1	0	1	3	20	0	0	0	10	0	1	0	13	0	1	34	1	320	1	0	0	1	1	0	0	0	1	0	1	22	1	4	0	5	1	19	0	1	0	0	0	0	6	1	3	0	0	125	2	1	0	0	0	0	0	0	2	8	1	35	0	0	0	0	0	1	0	0	472	1	1	0	4	2	13	0	46	1	0	0	0	0	1	57	65	0	35	7	74	1	0	0	0	0	14	2	0	1	28	1	0	0	0	1	2	6	0	0	2	4	0	0	0	0	0	1	44	1	1	1	2	0	0	0	0	47	1	0	4	0	95	0	23	0	79	2	0	1	0	0	1	0	0	96	0	1	0	2	0	69	0	0	13	0	0	1	1	0	2	6	1	57	15	3	0	1	0	1	0	0	0	3	0	1	0	1	1	10	0	28	1	0	38	0	45	3	0	0	1	1	10	1	10	1	0	0	1	0	0	60	1	14	0	41	0	0	1	0	0	8	0	0	0	0	20	0	3	0	0	21	0	0	1	4	0	0	21	0	0	181	1	1	0	1	1	0	0	13	0	2	0	1	0	1	0	0	0	0	0	336	0	0	1	0	1	0	0	0	1	0	0	0	11	1	0	0	0	2	0	0	0	0	0	1	16	0	0	0	0	0	0	0	22	0	0	34	2	0	1	0	0	0	1	50	4	1	0	0	21	14	0	0	0	0	0	1	0	0	4	0	65	0	6	0	137	0	5	0	26	1	0	3	2	1	2	0	1	0	0	0	5	0	0	0	51	2	1	0	0	21	1	8	2	0	0	0	1	0	0	0	0	2	0	1	0	0	1	0	0	0	0	0	0	0	0	0	0	0	7	0	0	0	0	0	1	0	0	2	0	17	149	0	1	0	0	1	0	0	0	1	1	42	166	0	0	3	0	64	27	0	28	1	0	0	1	0	0	0	10	0	0	0	0	0	1	0	0	5	0	81	0	2	15	105	0	0	15	0	5	0	16	0	0	0	27	0	32	0	4	2	0	0	31	0	0	0	2	2	2	0	93	0	0	25	0	1	0	0	0	8	1	0	0	12	2	92	0	0	8	0	0	1	0	0	1	1	0	0	0	0	37	0	1	2	0	0	0	6	0	16	0	0	0	0	43	0	1	0	0	1	0	1	8	0	0	0	5	0	5	0	0	0	52	0	8	0	0	0	27	3	3	19	0	0	111	0	18	0	0	0	1	2	9	0	0	0	1	1	5	0	0	0	5	0	0	3	1	1	0	0	0	0	0	0	0	0	0	1	2	0	0	0	1	0	20	0	0	0	11	0	0	0	1	2	21	20	0	0	7	1	142	0	2	0	0	0	0	0	3	0	0	3	0	1	0	0	0	9	0	8	2	18	0	0	1	24	0	1	4	0	0	1	47	0	0	0	6	18	0	0	0	0	161	0	1	11	0	0	0	18	20	0	0	0	0	0	0	2	0	34	0	0	1	0	0	17	10	0	0	1	0	16	3	0	0	0	14	9	1	1	35	12	0	3	0	284	0	0	4	1	0	5	11	0	0	2	0	0	0	0	0	1	0	0	7	2	0	0	2	10	0	0	0	1	0	1	6	48	0	11	22	0	0	0	0	0	0	1	0	5	1	0	0	0	2	1	13	1	0	1	0	1	2	10	0	0	0	2	3	0	1	10	0	0	0	4	1	0	0	1	0	0	2	0	0	0	0	0	1	0	0	0	0	1	1	0	0	1	0	0	0	93	0	0	24	0	1	6	1	0	0	5	33	0	0	0	0	0	0	0	3	3	0	0	21	0	14	12	0	1	0	2	0	0	0	1	0	0	9	0	1	0	0	0	86	3	0	0	2	0	1	0	0	10	1	0	0	0	0	3	45	0	5	0	1	0	3	63	0	1	11	0	0	0	0	0	0	0	33	0	0	0	4	10	6	0	0	0	0	9	1	0	0	0	0	0	10	0	0	0	0	0	0	0	0	0	0	86	0	0	0	0	6	0	0	1	0	0	0	0	2	0	0	0	0	20	0	1	11	0	2	0	9	0	0	0	0	1	0	0	0	0	0	0	0	8	1	0	0	0	0	0	0	0	19	0	0	3	0	9	19	0	0	18	0	0	0	2	1	0	0	7	0	1	0	45	11	0	3	0	0	2	2	1	3	0	4	1	3	1	5	0	0	0	0	0	1	409	2	0	0	0	2	8	0	0	1	8	0	0	0	0	1	0	3	0	0	0	1	0	1	0	0	7	0	0	1	0	0	0	1	13	0	0	9	0	26	0	0	20	14	0	0	6	0	0	0	0	0	9	54	42	0	0	0	15	0	0	0	0	1	0	0	0	2	0	1	1	0	0	0	0	4	6	0	0	0	1	1	20	0	0	0	1	0	1	0	0	0	0	0	19	0	0	0	0	0	4	3	14	0	0	0	0	0	0	0	1	0	0	3	2	0	0	0	0	0	32	0	0	0	0	0	0	0	0	7	4	9	0	64	3	0	4	7	0	0	9	2	3	0	2	27	0	0	0	0	0	0	0	0	0	0	5	13	5	0	0	16	0	5	0	0	0	0	0	0	4	0	0	1	5	0	1	0	0	10	8	67	0	0	0	0	1	0	1	29	2	0	0	0	14	0	6	12	0	0	0	0	0	12	0	15	0	0	0	0	0	0	0	0	0	0	1	3	0	0	0	22	0	0	0	0	0	0	0	6	2	1	0	1	0	0	0	0	2	0	8	0	0	0	0	0	0	0	0	0	0	19	1	1	0	21	0	38	0	0	0	0	0	0	1	0	0	0	0	0	0	0	0	0	0	16	0	2	2	0	0	29	1	1	0	0	0	0	0	0	0	0	0	0	0	0	0	0	0	0	1	0	0	0	0	0	0	0	9	0	0	0	22	0	0	1	3	0	0	4	0	0	0	0	0	7	0	0	0	0	18	0	28	0	0	0	0	3	0	31	0	0	0	0	0	0	4	0	17	2	0	0	22	1	0	0	0	0	0	0	0	0	0	0	0	1	0	5	0	0	0	0	0	0	0	0	0	0	0	0	0	5	0	0	0	0	18	0	5	0	0	5	0	6	4	0	0	1	0	0	0	0	0	0	0	0	0	0	2	0	1	0	3	1	0	0	0	0	0	7	0	9	0	0	1	0	0	0	0	0	2	0	0	0	0	3	1	9	0	0	1	0	0	0	2	0	5	0	0	1	7	0	0	2	0	0	1	0	0	1	0	0	0	1	0	0	0	0	0	0	0	0	0	13	0	0	0	0	0	0	12	0	0	0	0	0	11	0	3	0	0	0	0	4	0	3	0	0	0	2	0	1	0	1	0	0	0	0	0	0	0	0	0	0	0	19	0	1	0	0	0	5	0	0	0	2	0	0	2	0	0	0	0	0	0	0	0	0	0	0	4	0	0	0	0	0	1	7	0	0	0	0	15	0	0	0	0	2	0	22	5	0	2	0	0	1	0	0	0	0	4	0	0	0	27	0	0	0	0	0	0	0	0	3	18	14	0	0	0	0	0	0	0	0	2	1	0	0	0	0	0	2	0	1	0	0	0	0	1	2	0	7	3	5	52	0	1	0	0	0	0	0	2	0	0	0	0	1	0	0	0	0	2	0	0	1	0	0	1	0	0	0	9	0	0	0	0	0	0	0	0	0	0	15	11	0	0	0	10	1	0	0	0	22	0	4	3	0	0	0	0	0	0	0	0	0	13	0	3	0	1	2	0	0	0	0	4	22	1	0	0	0	0	0	0	0	2	0	1	0	0	0	8	1	0	0	0	0	48	1	2	0	1	2	0	0	0	0	0	17	0	0	1	1	0	0	0	0	0	0	0	0	0	0	0	0	3	0	0	2	0	0	0	1	0	2	0	0	0	0	0	0	0	0	0	0	0	0	0	0	4	3	0	0	24	0	0	0	0	0	0	0	1	0	6	0	0	0	0	0	1	0	1	0	0	6	0	0	0	0	4	1	0	0	0	2	3	0	0	0	0	0	0	11	2	2	0	0	4	1	0	0	13	2	0	4	0	4	1	0	0	2	0	0	2	0	3	0	0	5	14	2	0	0	0	0	0	0	0	0	0	0	0	6	0	3	3	0	28	10	0	0	1	0	2	0	0	0	0	4	0	0	5	11	21	0	0	0	0	6	0	0	5	0	0	5	0	0	0	1	1	0	0	0	1	6	7	0	0	1	6	0	0	0	0	0	3	1	0	0	0	0	1	5	0	0	0	0	0	0	0	4	0	0	0	0	0	0	0	0	0	0	25	1	0	0	0	4	0	0	0	0	7	0	1	1	0	0	0	0	4	0	3	1	0	0	9	9	0	12	0	0	0	1	0	0	0	0	0	4	0	0	2	3	0	1	0	0	0	2	54	0	0	1	0	2	0	0	10	0	0	0	0	0	0	0	0	0	0	0	0	0	0	1	0	0	1	0	0	1	3	0	0	0	0	6	0	0	0	0	43	0	0	5	0	0	0	0	0	0	1	0	0	0	0	0	0	0	0	0	0	5	0	0	0	0	0	8	0	0	21	0	0	0	0	0	0	0	0	0	0	1	6	8	0	1	0	0	0	9	0	3	0	0	0	2	2	0	0	0	0	0	0	0	0	0	1	0	0	0	0	0	0	0	0	0	0	0	1	2	0	0	0	2	0	0	0	0	0	0	0	2	0	0	0	4	0	0	3	0	0	0	0	6	0	0	2	0	0	0	79	0	18	0	0	0	0	0	0	0	2	0	0	0	0	0	1	0	0	5	0	0	0	0	0	0	0	0	1	0	0	0	0	0	0	0	0	0	0	0	0	0	0	6	0	1	2	0	0	0	0	1	0	3	0	11	0	8	0	5	0	0	0	0	12	0	12	0	17	0	0	2	0	0	0	0	0	0	0	0	0	0	0	15	0	7	0	0	0	0	0	6	0	4	0	1	0	0	0	0	0	0	0	0	0	3	0	0	0	2	0	1	0	0	0	0	0	0	0	0	0	0	0	0	0	0	2	0	0	0	2	2	0	0	0	0	5	0	0	0	0	2	0	0	0	0	0	0	0	0	26	11	0	0	0	0	6	0	0	0	0	2	0	0	0	0	0	0	1	0	0	0	0	4	0	0	0	1	0	0	0	0	0	0	0	0	1	0	0	0	0	0	0	0	0	0	0	0	0	0	0	0	0	0	0	1	0	0	0	0	6	0	0	1	33	1	0	0	0	0	4	1	0	0	0	0	14	0	4	0	0	0	0	0	0	0	54	1	0	1	1	0	0	0	4	0	0	0	0	2	2	0	0	2	0	0	7	2	0	0	0	0	0	0	0	0	1	0	0	4	0	0	0	0	4	3	4	0	0	0	0	0	0	0	1	0	0	0	0	0	0	0	0	0	0	0	0	0	0	0	7	0	1	0	0	0	0	1	4	0	0	0	15	2	5	9	0	0	0	0	0	0	7	0	24	0	0	0	0	0	0	0	0	1	2	0	0	0	3	0	13	0	5	0	0	0	0	0	0	0	0	0	0	0	0	0	0	0	0	0	0	0	0	1	2	0	0	0	0	0	0	0	0	0	0	0	0	2	0	1	0	0	0	0	0	0	1	24	0	0	0	0	0	1	0	0	0	0	2	10	0	0	0	0	0	0	0	8	0	0	0	0	0	0	0	1	0	0	0	0	0	0	1	0	0	0	7	0	0	1	9	0	6	0	0	4	0	13	5	0	0	0	0	0	2	0	0	0	0	0	0	0	0	0	0	0	5	0	0	0	0	0	12	0	13	1	12	0	0	0	0	0	0	0	0	0	0	0	0	1	0	0	0	0	1	1	11	0	0	0	0	0	0	0	0	2	0	0	1	4	0	0	2	0	14	0	0	1	0	0	0	0	0	1	0	0	0	0	0	7	0	0	6	0	0	0	0	0	1	0	6	0	0	0	15	0	0	0	3	0	0	0	0	0	3	0	0	0	5	0	0	4	3	24	8	0	0	0	0	0	0	4	14	0	7	0	0	0	0	0	0	2	0	0	0	0	0	0	0	0	0	0	0	0	0	0	2	0	0	0	0	0	0	0	0	0	0	0	0	7	0	0	0	0	0	0	0	0	0	0	1	0	0	0	0	0	0	0	0	0	0	6	0	0	0	0	0	0	0	0	7	1	0	1	0	0	0	1	0	1	0	0	0	2	1	4	0	7	0	3	0	0	0	0	0	0	0	0	1	0	2	1	5	0	0	0	1	2	2	0	0	3	0	0	0	0	15	0	0	0	0	0	0	0	3	0	0	0	8	0	0	0	0	1	0	0	0	0	0	2	0	0	5	0	0	0	0	0	0	0	0	0	0	0	0	0	0	0	2	0	0	0	0	2	0	0	1	0	92	0	3	1	0	0	13	1	0	3	0	0	3	1	0	0	0	0	0	1	0	3	0	0	0	0	0	0	0	0	0	0	0	0	0	0	0	0	0	1	0	0	0	0	1	0	0	0	0	0	0	0	0	0	0	0	0	0	1	0	0	0	0	0	3	0	0	0	0	0	0	0	0	0	0	3	0	0	0	0	0	0	0	0	4	0	0	0	1	0	0	0	0	1	0	3	0	0	0	0	0	3	0	0	0	0	1	0	0	0	0	0	4	0	0	11	1	0	0	0	26	0	0	0	0	0	0	2	0	0	2	1	0	0	0	0	0	0	1	6	0	0	1	0	1	0	1	0	4	0	3	0	0	0	0	0	0	0	0	0	0	4	8	0	4	0	0	6	0	0	0	0	0	0	0	0	0	2	0	0	0	0	0	1	7	4	0	1	0	0	0	0	6	0	0	1	0	0	0	0	0	0	0	2	0	0	0	0	0	1	0	0	1	0	0	0	0	0	0	0	0	5	2	0	0	0	0	0	0	0	0	0	0	0	0	0	0	1	1	0	1	0	0	0	0	0	2	3	0	0	0	0	0	0	0	0	0	0	0	0	0	0	0	0	0	0	0	0	0	5	0	3	1	0	0	0	0	0	0	1	1	2	0	0	0	0	0	0	0	0	0	0	0	0	4	3	0	0	0	0	0	0	1	0	0	0	0	0	0	0	0	0	0	0	1	0	0	0	0	0	1	0	0	0	0	0	0	0	0	0	2	0	0	0	0	0	0	1	0	0	0	0	0	0	0	0	0	0	3	0	0	0	1	0	0	0	0	0	0	0	0	0	0	0	0	0	0	2	0	0	0	0	0	2	0	0	0	0	0	1	0	0	0	0	0	0	0	0	8	0	5	0	0	0	0	0	0	8	4	0	2	2	0	0	0	0	0	0	0	0	0	0	2	0	1	0	1	3	0	1	0	0	0	2	0	0	1	2	0	0	0	0	0	0	2	0	0	0	0	1	0	0	0	0	0	0	0	0	0	0	0	7	0	0	0	0	0	0	0	0	0	0	0	0	0	0	1	0	0	4	0	0	0	0	0	0	0	0	0	10	0	0	0	0	0	0	0	0	0	0	0	0	1	0	1	0	0	0	17	0	0	0	0	0	0	0	0	2	0	0	0	0	0	0	0	0	0	0	0	0	0	0	0	0	0	0	0	0	0	0	0	0	0	0	42	0	0	0	0	0	0	0	0	0	0	0	1	0	2	0	1	3	0	0	0	0	2	2	0	0	0	0	0	0	0	0	1	0	0	0	0	0	0	0	0	0	1	0	0	0	0	0	0	0	0	0	0	0	0	0	0	0	0	0	3	0	0	0	0	0	0	0	0	0	0	0	0	0	0	0	0	2	0	0	0	0	0	0	0	11	1	10	33	0	0	0	0	0	0	0	0	0	0	0	0	0	5	2	0	2	0	0	0	0	0	0	0	11	0	0	0	0	0	0	0	0	0	0	0	0	0	0	0	0	1	2	0	0	0	0	0	0	0	0	8	0	0	0	0	0	0	0	5	1	0	0	0	5	0	0	1	0	0	0	6	0	0	0	0	0	0	0	0	1	0	0	0	0	0	0	0	0	2	1	0	0	3	0	0	1	1	0	1	1	0	0	0	6	0	4	1	0	0	0	0	0	0	0	0	0	0	0	0	1	4	1	0	0	0	0	1	0	0	0	0	0	1	0	0	0	0	0	0	0	0	0	0	0	0	0	0	0	0	0	0	7	7	9	0	0	0	0	0	6	0	0	0	0	2	0	3	0	0	0	1	1	0	0	0	0	0	0	0	0	0	0	0	0	0	0	0	0	0	0	1	0	0	0	0	0	0	0	10	0	0	0	0	0	0	0	0	0	0	0	0	0	0	0	0	19	4	0	0	0	0	0	0	0	0	0	0	0	0	0	0	0	0	0	0	0	0	0	0	0	0	0	0	0	0	0	5	0	3	0	5	0	0	1	0	0	0	0	2	4	0	0	0	0	22	0	0	0	0	0	0	0	0	0	0	0	0	3	0	0	2	0	2	2	0	0	0	0	0	1	0	0	0	0	0	0	0	2	0	0	0	0	0	0	0	0	0	0	0	0	0	0	0	0	0	3	1	0	0	0	0	0	0	0	1	0	0	0	0	0	1	0	0	0	0	1	0	0	0	0	0	0	0	0	0	0	2	0	0	0	1	0	0	0	0	1	0	1	0	0	0	0	0	0	0	1	0	4	0	0	1	2	0	0	7	0	0	0	0	0	1	0	0	0	2	0	0	0	0	0	0	0	0	0	0	0	0	0	0	0	0	0	0	0	0	0	0	0	0	0	0	0	0	0	0	14	0	0	2	0	0	1	0	0	8	0	0	0	0	0	0	0	0	2	0	0
253011	130956	618	14940	228	19090	10398	137490	622	17637	139	25882	15744	37037	33508	38613	49	31210	98	1582	32522	70	65	12489	41090	5463	91	1844	47	44	6616	4149	3226	8126	5356	25	12	70	11709	10140	30	1678	33	52	40	28827	33	1394	23	3666	6748	562	19	2019	4645	5677	13106	39	17389	13	216	22	16	22	5949	17	221	1046	18	29	11	9908	17	4233	2381	28	38	17	21	36	20	469	13	139	170	19	19	1067	9	2753	48086	15	3181	15	3601	68840	15	3417	891	21	2394	50	4473	1961	17	14	2966	8	7913	3526	7	219	3785	15402	334	14	13	38	1920	11	5	1542	78	6	8261	514	7	1516	5759	10	85	1959	8	4	13	6153	6	106	4883	6	96	3882	1437	9	320	2981	581	15	2603	599	10	13	4262	6092	1398	11	2135	125	356	1471	413	539	182	2543	1320	4	1951	6	89	523	3	4	9	10	9	3593	5	18	8	3	4	7	3	6	25	6	17	3	1651	1501	4	5	332	52	13	77	6	1202	3112	5	203	14	86	2486	151	1210	49	4	492	126	8	5312	4	5	30	5	1	9	5	136	4	291	50	4	2421	2	8	11	265	4	4	157	5	3	5	3887	605	1279	256	5	151	2479	31	4	6	20	4	3	3	84	1439	1758	6	3	1	1450	16739	6	3	52	427	25449	443	5	219	0	3	6	48	4	1	1311	881	42	2	109	9	3	1052	537	5	2	1	1580	0	2	6	1	5	6	2	50	4	2	6	3	3	2	12	67	14	190	2	1	1	109	748	2	1	3	249	81	30	11	13	1	767	58	55	6	603	94	2158	3	4	2	1	1	347	2891	3	1	94	1	1	181	3	1	3	2	2	1	116	1287	0	1387	2	1148	2	1	464	1	5	1	2	2	1	2	2	570	2	9	1207	1	3	4	2	2	1	2	0	372	0	3	1	1	1	411	1	36	2633	4	2	66	3	1	2643	2	3	10	1621	2	95	2	1	1	1760	578	5	8	1	1	0	508	36	1	7	112	226	2	176	2	0	2	1073	517	0	60	210	0	3	2	2	182	18	107	3	4	45	14	14	168	0	237	1	4	0	239	680	369	0	13	750	554	37	30	1	2	1	1	4	2	6	32	1	555	955	325	0	3	1	2570	4	1452	71	467	10	9	4	46	1104	238	3	87	2	2	0	0	1	4	0	1	19	431	94	1	230	1	349	263	2	1	315	2	19	710	1245	18	441	3	1	2	18	0	0	0	0	1	0	0	3	0	583	488	0	0	543	22	29	237	116	6	2	1	626	1441	0	44	1	1	1	2	1015	2	56	2	0	159	0	3	0	1	12	12	42	2	2	1	17	0	69	2	267	0	8484	19	2	2	171	0	1	1	1	2	82	6	1	0	8	0	2	1	0	2	0	2	218	0	0	6	1	169	163	2	0	0	1	19	1211	1352	1	0	2	30	583	12	0	1	2	299	1	337	209	3	100	371	202	364	1	1	2	1	0	2	5	2	953	144	1	80	0	2	143	2	3	8	2	1	0	0	1	373	0	0	321	33	2	105	435	0	1	2	8	2	2	3	1	0	0	0	1	0	1	63	270	7	0	0	753	2	166	1	0	0	102	0	73	0	277	3	22	2	505	41	0	40	0	1	0	2	6	260	1	2	0	20	2	1021	1	101	0	1	0	0	3	2	0	16	3	1	0	104	749	1	527	0	9	0	3	0	0	0	1	0	173	584	225	0	0	96	0	0	172	1	0	2	1	0	27	339	473	50	127	1	0	217	3	1	0	1	3	1	0	0	0	2	0	1	74	0	2	0	1	11	524	1	1	0	0	0	213	1	2	579	206	1	0	2	313	696	0	13	0	0	1	5	2	215	0	0	0	156	14	0	0	149	0	411	1	45	1	259	0	1	0	0	102	15	4	1	28	2	1	0	1	5	0	6	40	2	0	1	3	0	0	1	34	74	0	2	0	0	0	1	0	0	0	0	28	0	34	0	69	2	221	460	339	0	108	2	0	21	98	3	0	2	22	0	1	1	346	0	1	0	1	0	1	0	399	66	5	38	0	2	0	47	146	183	165	0	0	0	111	23	0	1	1	0	0	0	0	1	0	0	2	1	0	329	415	0	0	29	0	0	0	0	1	157	527	0	0	2024	0	2	1	1	0	1	1	0	0	2	0	9	140	0	2	1	0	409	0	0	16	0	426	1	1	35	1	22	0	108	11	50	1	0	59	503	40	0	1	0	0	1	0	0	0	5	0	0	109	1	0	0	386	8	2	0	1	0	0	228	0	9	0	16	0	0	28	75	1	0	2	1	68	0	1	0	0	0	2	0	1	0	0	0	0	0	177	117	41	1	0	182	0	1	0	0	0	6	0	343	1	0	199	165	1	1	171	0	0	2	0	0	1	0	0	0	0	39	0	50	2	1	0	0	0	1	6	3	0	0	1	186	0	118	40	1	1	6	1	1	0	0	1	52	3	9	1	0	0	0	1	1	1	120	3	0	0	0	0	89	41	54	0	0	98	0	179	0	0	147	4	0	1	0	0	0	138	1	83	2	1	1	1	0	0	1	0	0	1	1	0	1	0	0	0	0	0	0	0	2	0	42	0	36	0	0	0	2	77	48	1	1	0	0	0	45	349	1	4	0	3	0	1	0	0	1	0	0	0	22	1	1	1	0	24	0	40	0	0	17	0	0	10	80	0	0	123	10	0	1	0	0	0	0	0	1	0	5	4	0	27	34	0	0	13	0	0	1	0	1	26	168	163	0	4	0	21	1	0	1	0	0	32	0	18	0	1	0	0	5	0	0	0	21	0	0	37	0	387	0	1	0	0	0	2	0	4	0	4	1	23	206	15	1	1	3	1	0	1	4	0	0	0	0	0	0	0	0	1	40	0	0	0	1	0	0	0	0	104	0	11	0	0	0	0	0	0	0	0	520	0	0	0	1	0	16	0	45	0	0	0	2	0	0	136	156	0	12	4	48	1	0	0	0	0	1	0	1	0	37	0	0	0	0	1	0	2	0	0	32	1	0	0	0	0	87	0	1	1	0	76	0	0	0	1	0	15	2	41	20	0	242	1	49	0	91	10	24	2	0	0	2	0	1	25	0	0	0	0	0	26	0	0	92	0	0	0	1	0	0	1	22	30	7	1	1	1	0	0	1	1	0	0	0	20	1	0	1	5	0	4	0	78	177	0	127	23	0	0	0	0	26	17	49	8	0	0	0	0	0	64	9	5	0	126	3	0	0	0	0	1	1	0	0	44	1	0	0	0	1	27	1	1	0	187	0	0	31	0	0	53	0	0	0	0	0	1	0	0	0	1	0	0	0	2	0	0	0	0	0	167	0	1	0	0	0	0	0	0	0	0	1	1	5	0	0	0	1	14	0	1	6	3	0	0	19	0	0	5	0	0	3	0	2	0	0	98	0	0	0	1	0	0	0	44	2	1	1	0	30	22	0	0	0	0	0	11	0	1	43	0	18	0	58	0	183	1	0	0	18	2	0	0	0	1	0	1	1	0	1	0	1	0	0	1	69	128	1	0	0	70	0	0	0	0	1	0	0	0	0	0	0	0	3	0	0	1	0	0	0	0	0	0	0	31	0	3	0	0	10	0	0	0	0	0	0	0	0	0	0	17	75	0	0	0	0	0	0	0	0	0	0	28	9	0	0	3	0	115	278	0	32	0	0	1	0	7	0	0	48	0	1	2	0	0	0	0	0	6	0	14	0	1	87	11	1	0	84	0	0	0	68	1	0	1	28	0	73	0	33	0	0	0	163	0	0	0	0	0	0	0	30	2	0	80	0	0	0	0	0	3	3	1	0	75	0	0	0	0	19	0	0	0	0	0	0	0	0	0	0	0	13	0	0	3	0	0	0	0	18	55	0	0	0	4	33	0	29	1	0	0	0	0	21	0	0	0	0	0	30	0	0	0	66	0	9	0	0	0	114	0	5	15	1	0	39	1	67	0	1	0	2	0	42	1	0	1	0	0	2	0	0	0	82	0	0	2	1	1	0	0	0	0	0	0	0	1	0	0	0	0	0	0	0	1	33	1	0	0	57	6	0	0	26	0	60	29	0	1	20	0	8	0	0	0	0	0	1	0	0	0	0	0	0	1	0	1	0	0	0	28	92	118	0	5	2	86	0	0	21	0	0	0	141	0	0	0	86	19	0	2	1	0	15	0	0	9	0	0	0	39	29	0	1	0	0	0	0	3	0	35	0	0	5	0	0	35	0	0	0	0	0	60	4	0	0	0	23	23	0	0	27	37	0	3	0	28	0	0	7	0	0	5	49	0	0	0	0	0	2	0	0	0	0	0	12	0	0	39	37	21	0	13	0	0	0	13	8	45	0	64	22	0	0	0	0	0	0	0	0	5	3	0	0	0	0	0	17	0	0	0	0	0	2	22	1	0	0	0	0	35	0	139	0	0	0	3	0	0	0	7	0	0	0	0	0	0	0	0	0	0	0	0	0	0	0	0	0	2	0	0	0	59	37	0	78	0	0	4	6	0	1	87	132	0	0	0	0	0	1	0	18	0	0	0	20	0	28	67	0	0	1	1	0	0	0	0	0	0	23	0	0	0	0	0	48	7	0	0	0	0	0	107	1	7	2	0	0	0	0	64	41	0	111	0	2	1	1	10	0	0	14	1	0	0	0	15	0	0	10	0	0	0	0	23	40	0	0	0	0	14	0	1	1	0	13	1	52	0	0	0	0	0	0	0	0	0	0	6	0	0	0	0	0	0	0	0	0	0	0	0	0	0	0	0	0	11	0	0	0	0	28	0	2	0	0	0	0	0	0	0	0	0	0	0	0	90	3	0	0	0	0	0	0	0	66	0	0	1	0	15	79	1	0	39	2	0	0	60	0	0	0	7	0	0	0	6	16	0	43	0	0	27	3	0	11	0	3	0	20	0	45	0	0	0	0	0	2	4	0	0	0	0	0	0	0	0	0	57	0	0	0	1	1	0	113	0	0	0	0	1	0	0	0	0	0	12	0	0	2	0	0	12	0	0	34	0	11	0	0	61	9	0	0	4	0	0	0	0	0	0	2	37	0	0	0	9	0	0	1	0	0	0	0	0	0	0	6	0	0	0	0	0	0	0	0	0	0	0	0	14	0	0	0	0	0	1	0	0	0	0	0	24	0	0	0	0	1	0	1	8	1	29	0	0	0	0	0	0	0	0	0	0	0	0	0	0	0	18	0	0	0	1	2	0	0	4	0	40	24	0	68	22	0	29	16	0	0	9	0	0	0	17	17	0	0	0	0	0	0	0	0	0	0	1	3	8	1	0	21	0	33	0	0	0	0	0	0	0	0	0	0	7	0	1	0	0	71	0	48	0	0	0	50	1	0	0	6	16	0	0	0	21	42	13	17	0	0	0	0	0	29	0	52	0	0	0	0	0	0	0	1	0	0	1	0	1	0	0	50	0	0	0	0	0	0	0	17	0	11	0	0	0	0	0	0	35	0	13	0	0	0	0	1	0	0	0	3	0	0	4	0	0	30	0	79	0	0	0	0	0	0	0	1	0	0	0	0	0	0	0	0	0	2	0	0	7	0	0	16	0	0	0	0	0	0	1	0	0	0	0	0	0	1	0	0	0	8	0	0	0	0	0	0	0	0	5	0	0	0	40	1	14	24	48	0	0	3	0	0	0	0	0	2	0	0	0	0	2	0	1	0	0	0	0	0	0	8	0	0	0	0	0	0	3	0	9	5	0	1	10	0	0	0	0	0	0	0	0	0	0	0	0	0	0	1	0	0	0	0	0	0	0	0	1	0	0	0	0	25	0	0	0	0	38	0	0	0	0	5	1	0	12	2	0	1	0	1	0	0	2	0	0	0	0	0	0	0	0	0	1	7	0	0	1	0	0	3	0	21	0	1	0	0	0	0	0	0	40	0	1	1	0	15	0	0	0	1	0	0	0	0	2	0	2	0	0	0	23	0	0	0	0	0	21	0	0	2	0	0	0	0	0	0	0	0	0	0	0	0	0	8	0	0	0	0	0	0	5	0	0	0	0	0	0	0	8	0	0	0	1	2	0	58	0	0	0	0	0	0	0	0	0	0	1	0	0	0	0	0	0	0	0	0	0	1	1	0	0	11	0	0	0	0	0	0	0	0	0	0	0	0	0	0	0	0	0	0	11	0	0	0	0	0	0	0	0	0	2	0	29	0	0	0	0	14	0	82	3	0	3	0	0	41	0	0	0	0	1	0	0	0	53	0	0	0	0	0	0	0	0	13	22	1	0	0	0	0	0	0	0	0	15	0	0	0	0	0	0	23	0	0	0	0	0	0	0	6	0	6	0	32	37	0	0	1	0	0	0	0	2	0	0	2	10	0	0	1	0	0	0	0	0	0	0	0	0	0	0	0	4	0	0	0	1	0	0	0	0	0	0	19	13	0	0	0	37	6	0	0	0	74	0	7	2	0	0	0	0	1	0	0	0	0	36	0	4	0	5	1	1	7	23	0	5	4	0	0	0	0	0	0	0	1	0	0	3	0	0	0	43	10	20	0	0	0	7	8	3	1	0	1	0	0	0	0	0	3	0	0	3	0	0	0	0	0	0	0	0	0	0	9	0	1	1	0	1	15	0	0	0	5	0	3	0	0	0	0	0	0	24	0	0	0	0	0	0	31	5	25	0	0	12	0	0	1	0	2	0	0	0	0	27	6	0	4	0	0	1	0	0	0	0	1	0	0	0	0	2	0	0	0	0	6	16	0	0	0	0	0	0	9	0	0	0	0	6	2	0	0	10	0	5	3	0	49	0	0	17	3	0	0	3	0	3	0	0	4	51	3	0	0	0	0	0	0	0	0	0	0	0	15	0	7	9	0	11	11	1	0	5	0	11	0	0	0	0	0	0	0	0	1	39	0	0	0	0	6	0	0	2	0	0	1	0	0	0	3	5	0	0	0	0	7	13	0	0	7	8	0	0	0	0	1	1	2	0	0	0	13	0	2	1	1	0	0	0	0	0	6	0	0	0	0	0	0	5	0	0	0	29	0	0	0	0	6	0	0	0	0	16	0	0	4	0	7	0	0	6	0	0	0	0	0	6	0	0	23	0	0	0	0	0	1	0	1	0	11	0	0	14	0	0	0	0	0	0	0	8	0	0	1	0	0	0	0	9	0	0	0	0	0	0	0	0	0	0	0	0	0	0	0	0	1	1	0	0	2	5	0	0	0	6	10	0	0	0	0	16	0	0	9	0	0	0	0	0	0	0	11	0	0	0	0	0	0	0	0	0	27	10	0	2	1	8	3	0	0	9	0	0	0	0	0	0	0	0	0	0	4	3	10	0	8	0	0	0	0	2	15	0	0	0	0	0	0	0	0	0	0	1	0	0	3	22	13	0	0	0	0	0	0	0	0	0	12	0	0	0	0	0	0	0	0	0	0	0	0	0	3	0	0	13	0	0	36	1	0	0	0	0	19	58	0	12	0	0	0	16	0	15	0	0	0	0	0	0	13	0	0	0	0	0	0	0	0	0	0	0	0	0	0	0	0	0	0	6	0	0	1	0	0	0	0	0	0	0	0	0	0	0	16	3	0	7	0	0	0	0	5	0	5	0	10	0	8	0	4	0	0	0	0	51	0	29	0	0	0	0	0	5	0	0	0	0	0	11	0	0	0	0	25	1	10	0	0	1	0	0	30	0	7	4	1	0	0	0	0	5	0	0	0	0	1	0	0	15	78	0	0	0	0	0	0	0	0	1	0	0	0	0	0	0	0	1	0	0	0	23	1	0	0	6	0	3	0	0	0	1	0	0	0	0	0	0	0	0	0	4	0	0	2	0	0	3	0	0	0	0	0	5	14	0	0	0	0	3	0	0	0	5	0	0	0	0	1	0	0	0	0	0	0	0	0	4	0	0	0	0	0	0	0	0	0	0	0	0	0	0	0	0	0	0	1	0	0	0	0	1	0	0	1	5	0	0	0	0	0	5	6	37	0	0	0	8	0	9	0	0	0	0	0	2	0	9	0	0	2	3	0	0	0	8	0	0	0	0	2	2	0	0	7	0	0	0	3	0	0	0	0	0	0	0	8	4	0	0	1	0	0	0	0	6	1	3	0	0	0	0	0	0	0	4	0	0	0	0	0	0	0	8	2	0	0	0	5	0	0	0	0	0	0	0	0	0	8	2	0	0	0	18	4	0	0	0	0	35	0	0	0	23	0	6	5	0	0	0	1	0	0	0	1	0	0	0	0	14	0	0	3	10	0	0	0	0	0	0	4	0	0	0	0	0	0	0	0	0	0	0	0	0	0	11	0	0	0	22	0	0	0	0	0	0	0	0	24	0	0	0	0	0	0	0	0	4	0	27	0	0	0	0	1	0	0	0	0	10	9	2	0	4	0	0	0	0	8	0	0	5	0	0	6	0	0	0	0	0	11	0	0	0	0	0	0	0	0	0	0	0	0	1	0	0	9	0	1	8	0	0	0	0	0	1	0	0	0	0	0	0	0	0	0	0	0	0	0	0	0	0	0	10	0	16	0	27	0	0	0	0	0	0	0	0	0	0	0	0	3	0	0	0	0	0	0	12	0	0	0	1	0	0	0	0	18	1	0	11	2	4	0	1	0	2	0	0	0	0	0	0	4	0	3	0	0	0	3	0	15	0	0	0	0	0	0	0	0	0	2	12	0	0	0	0	0	0	10	3	0	1	0	0	0	0	0	0	0	10	0	0	7	9	0	0	0	0	0	0	0	1	38	2	5	0	0	0	0	0	0	0	4	0	0	4	0	0	0	0	3	9	0	0	1	0	0	12	0	0	0	0	0	7	0	0	2	0	0	0	0	0	0	0	0	0	0	0	1	0	1	1	0	0	0	0	0	0	0	0	0	0	0	0	0	0	0	0	0	0	0	12	0	2	0	0	0	2	11	0	3	3	0	0	0	0	3	0	11	13	3	0	0	0	0	0	0	0	0	0	0	4	0	1	0	0	0	0	0	1	0	0	1	4	0	0	0	14	0	0	0	0	1	0	0	2	0	0	0	5	3	0	0	0	0	0	0	0	1	0	1	5	0	1	0	0	0	0	0	0	0	0	0	0	0	0	0	0	7	0	1	0	0	0	19	0	2	0	3	9	0	1	0	0	0	3	6	0	8	0	0	5	7	0	0	0	0	0	8	0	15	0	0	0	0	0	0	0	0	0	0	0	0	0	0	0	0	0	2	0	0	0	0	3	0	12	0	2	33	0	0	7	0	6	0	0	0	1	0	0	0	0	0	4	0	0	0	0	1	0	0	0	0	0	0	0	0	0	0	0	0	0	10	4	0	0	0	5	5	0	0	0	4	0	3	0	0	0	0	0	7	11	0	0	0	0	0	0	3	0	0	0	0	0	32	1	0	5	0	5	3	0	0	0	0	0	0	0	0	0	0	0	0	0	0	0	0	0	0	0	0	2	0	0	0	0	0	0	0	3	0	1	0	0	0	0	0	0	0	0	10	6	0	2	0	0	0	0	0	0	4	0	0	0	0	0	2	0	0	0	0	0	0	0	0	1	0	5	2	0	0	14	0	0	4	0	0	0	0	0	0	0	4	7	0	0	0	0	0	0	0	4	2	0	0	0	0	4	0	7	4	1	0	0	0	0	0	0	0	0	0	9	0	0	0	0	0	0	0	2	0	0	0	0	0	3	1	4	0	0	0	0	0	1	0	0	0	0	0	0	0	0	0	0	0	0	0	1	0	0	0	6	0	0	0	1	0	0	3	0	2	0	0	0	0	0	0	0	0	0	0	1	0	6	11	0	0	0	0	0	0	0	0	0	0	0	0	0	0	0	0	2	0	0	0	0	0	0	2	0	0	0	0	0	0	0	0	0	0	0	0	0	0	0	0	1	3	0	0	0	0	0	0	0	0	0	0	2	0	1	0	0	4	1	0	1	0	0	0	0	0	0	0	0	0	4	8	0	0	0	0	0	9	4	0	0	0	0	0	0	0	8	0	0	5	1	0	0	0	2	0	6	0	3	0	0	3	1	0	5	0	0	0	0	0	0	3	0	0	0	0	0	0	3	1	1	0	1	4	0	0	0	16	0	0	0	1	0	0	1	1	0	0	0	0	0	0	0	6	0	0	0	0	1	0	0	0	2	0	1	0	0	0	0	0	0	4	0	0	0	0	0	0	0	0	1	0	0	5	3	0	0	0	0	1	0	0	0	5	0	0	0	0	3	0	0	1	0	0	0	0	0	0	0	1	6	0	2	0	0	0	0	0	0	0	0	3	0	0	0	1	0	0	0	1	0	0	0	0	1	0	0	0	0	0	0	4	1	6	0	0	0	0	8	0	0	0	0	0	1	2	0	0	0	0	13	0	0	0	3	9	0	6	0	0	7	0	0	0	0	8	0	6	0	0	0	0	0	0	2	0	2	2	0	0	0	0	0	0	0	1	0	0	0	1	0	0	0	0	0	0	0	10	2	0	0	0	0	0	0	0	0	0	0	0	0	0	0	0	0	0	0	0	0	0	0	0	0	6	4	2	0	0	0	1	8	0	11	0	0	0	0	1	0	0	0	11	1	1	0	0	0	0	0	0	0	2	0	0	1	0	0	0	0	0	0	0	0	0	0	0	0	0	0	11	0	0	0	0	0	0	0	0	0	0	0	0	7	0	0	0	0	0	2	0	0	0	0	0	0	0	0	0	0	0	0	0	0	0	0	0	0	4	0	0	1	0	0	0	0	9	2	1	0	1	0	0	0	1	0	0	0	6	0	0	0	0	0	0	0	1	0	0	0	0	0	0	0	0	1	0	0	9	6	1	0	0	0	0	1	0	0	0	0	0	1	5	0	0	0	0	1	0	1	1	0	0	0	0	0	0	0	0	0	5	3	0	0	0	2	0	0	3	0	0	0	0	3	0	1	0	0	0	0	4	1	0	0	0	0	0	0	5	0	0	0	0	0	5	0	0	0	0	9	0	0	0	7	0	0	0	5	0	0	0	0	0	0	0	2	0	0	0	0	0	0	0	1	5	3	0	0	0	0	0	0	0	0	0	0	0	0	0	0	2	0	0	0	0	0	0	0	0	7	0	0	0	0	0	0	0	5	3	6	0	0	3	0	0	4	0	1	1	0	0	0	0	0	0	0	0	0	0	0	0	0	0	0	0	0	6	0	0	2	1	0	1	0	1	0	0	0	3	0	0	0	0	0	0	0	1	0	0	0	4	0	0	0	0	0	2	5	84	1	0	0	0	0	1	1	0	0	5	0	0	0	0	0	0	0	0	0	0	3	0	3	0	0	1	0	0	0	0	0	0	0	0	0	0	1	0	0	4	1	0	2	0	0	0	0	0	0	2	0	6	0	0	0	1	1	0	0	0	0	3	0	0	17	0	0	0	0	0	0	1	0	0	0	0	0	7	0	0	1	0	1	0	0	0	0	0	0	0	0	0	8	0	0	0	0	0	0	20	0	0	0	0	0	0	0	0	1	0	0	0	0	0	2	0	0	0	0	0	0	0	0	0	0	2
171901	17959	425	78551	158	17237	8890	8050	131	1210	98	68427	71493	19564	1805	228515	33	15905	61	82	15638	59	59	1406	9333	35	30	60429	27	28	12315	66	3139	33032	220	25	15	34	7013	6656	23	136	11	33	36	6132	22	121	12	5121	792	129	25	3870	1226	141	1157	3569	14179	8	90	14	16	16	924	13	47	141	16	12	11	816	6	415	4924	29	12	9	17	13	11	577	6	21	12	14	13	291	14	11280	111	11	1437	7	1101	196	15	315	2455	8	2285	40	4307	138	5	2	973	7	747	906	5	14	3639	43	150	10	7	5	6315	1	7	72	18	6	628	394	11	585	1337	4	16	8608	8	0	3	1022	8	7989	2706	5	9	9013	480	9	5	1345	449	2	705	30	6	4	110	30264	4417	4	13748	14	64	202	29	38	210	2031	41	2	3631	3	13	1641	5	5	2	6	6	1373	6	10	2	2	1	6	3	2	5	22	14	1	1468	27	9	4	2216	13	3	42	4	22	837	3	4	0	208	369	48	785	3	5	56	2750	3	666	4	5	6	6	0	3	1	3	7	26	7	3	157	2	3	3	4261	3	1	47	6	0	3	80	2	1902	104	0	8	244	7	3	2	6	4	5	3	3	83	264	1	1	1	2334	122	3	0	72	272	45	138	6	2	0	2	10	0	1	3	97	708	3	3	14	4	0	27	29	2	3	3	385	1	1	6	0	3	6	3	2	2	0	0	1	3	3	2	3	5	111	0	1	2	11	763	0	2	3	4	7	2	3	1	3	231	3	2	0	81	172	1163	0	2	0	3	1	67	147	1	0	793	0	1	557	2	1	2	2	2	3	12	542	1	148	4	154	1	0	1480	1	0	1	2	0	3	3	3	88	1	0	247	2	3	2	4	0	1	1	1	165	1	0	0	0	2	77	0	36	235	1	1	15	2	1	1206	1	4	9	144	1	70	6	3	2	709	3	1	3	0	2	1	421	3	2	1	13	60	1	686	1	1	1	121	119	2	3	762	0	2	0	1	9	5	14	0	2	81	1	47	108	0	1	3	1	9	177	127	1125	0	2	87	221	198	2	2	1	1	3	2	2	7	6	2	104	360	142	1	1	0	1176	2	197	1	74	2	0	3	0	11	10	1	261	1	1	0	1	6	4	0	2	376	1126	413	2	20	1	912	162	1	0	68	0	1	54	354	2	551	0	3	1	9	1	0	1	0	0	0	2	2	1	21	3	1	0	134	0	3	809	3	164	2	4	51	17	0	6	0	0	0	3	62	0	1	1	1	3	2	0	0	0	1	2143	14	1	1	0	2	1	9	729	6	0	15	6	2	1	228	1	0	2	2	1	0	3	1	3	0	1	0	1	1	0	0	1	860	1	1	0	1	119	9	1	0	1	0	305	316	137	0	0	55	3	55	14	0	0	1	163	0	192	20	1	169	18	57	224	0	0	1	2	6	0	0	2	30	10	0	221	1	0	96	0	3	0	0	1	2	0	2	51	2	0	1761	128	0	357	36	0	0	3	0	0	0	4	986	0	0	0	1	1	0	3	11	0	1	0	37	0	8	1	0	0	131	0	1	1	37	0	3	0	208	6	0	2	0	0	1	0	6	41	1	0	2	0	0	94	2	80	0	3	3	0	1	0	1	170	0	0	0	20	3	0	178	0	118	2	1	0	1	0	0	2	28	73	17	0	0	1735	0	0	127	1	0	0	0	0	0	76	88	3	110	1	0	8	0	0	0	0	0	0	0	1	1	0	0	0	15	1	1	0	0	73	94	1	0	1	0	1	58	1	0	47	14	0	0	1	5	107	0	4	0	0	0	0	0	102	1	0	0	48	6	1	0	116	0	12	0	37	0	55	2	0	0	0	8	1	0	0	2	0	1	1	0	0	0	0	2	1	0	0	0	0	1	0	4	26	1	1	0	7	0	0	0	1	0	0	8	0	0	1	6	0	38	39	43	1	15	3	0	8	7	1	0	0	58	0	1	1	108	0	1	0	1	0	0	0	67	18	0	14	0	2	0	61	40	21	2	0	0	112	11	3	0	1	0	0	1	0	0	0	0	1	1	1	0	3	36	1	0	2	0	0	0	0	0	19	73	0	0	1	0	0	0	1	1	0	0	1	1	0	0	1	32	1	0	1	0	0	0	1	2	2	24	1	0	32	0	0	0	38	1	60	0	1	0	24	71	0	1	0	1	0	0	0	0	0	23	0	18	1	1	0	28	0	0	0	0	1	0	139	0	0	1	0	0	0	1	19	1	0	0	2	35	0	0	0	0	1	0	0	0	0	1	0	0	1	0	23	21	0	1	0	3	1	0	0	1	5	1	16	0	0	8	40	0	0	345	0	0	0	0	0	0	0	2	0	73	0	2	48	0	0	0	0	0	0	0	0	0	0	0	68	0	24	12	3	0	0	0	0	0	2	0	31	0	27	1	0	0	2	0	0	0	24	67	0	0	1	0	5	1	3	0	0	17	1	48	0	0	75	0	0	1	0	0	1	290	0	5	0	51	0	0	0	0	0	0	1	0	0	1	0	0	1	0	0	0	0	0	0	0	3	1	2	0	0	2	3	37	2	0	1	0	0	0	33	214	0	1	1	113	0	2	0	0	0	0	0	0	1	0	0	0	0	0	0	0	0	0	0	0	0	1	2	0	0	21	0	0	0	1	0	0	0	0	0	0	0	0	0	52	0	0	0	31	0	0	0	0	0	0	7	27	0	5	0	11	1	0	0	0	0	0	0	61	1	0	1	0	4	0	0	0	5	0	0	29	0	109	0	0	0	0	0	0	0	0	0	0	1	0	0	1	0	1	0	3	0	1	0	0	0	0	0	1	0	0	0	0	97	1	3	1	0	0	0	0	0	69	0	1	0	0	0	0	1	0	0	0	2	0	0	0	0	0	492	0	0	0	0	0	0	0	1	1	48	0	0	1	58	0	0	0	0	0	0	0	0	0	156	0	1	0	1	0	0	2	0	0	0	0	0	1	0	0	54	0	0	1	0	5	0	0	0	0	0	10	1	0	26	0	4	0	55	0	33	2	0	0	0	0	0	0	0	0	0	0	0	0	0	4	1	1	1	0	0	0	0	0	0	0	0	0	3	1	0	0	0	0	0	1	0	1	1	0	0	0	0	1	0	1	0	1	49	0	21	49	0	0	0	0	57	1	2	15	0	0	1	0	1	11	0	1	0	102	0	1	0	0	0	0	0	0	0	41	0	0	0	0	0	18	0	1	0	5	0	0	1	0	0	3	0	0	0	6	0	0	0	2	1	0	1	0	0	3	1	0	0	0	0	0	0	0	0	1	0	1	0	0	0	0	0	0	4	1	0	0	0	38	0	0	9	1	0	0	22	0	0	0	0	0	0	0	22	0	0	6	0	0	1	1	0	1	0	11	1	0	0	0	4	16	0	0	0	0	0	121	0	1	58	5	36	0	54	0	7	3	0	0	20	0	0	0	0	0	2	0	0	0	0	0	0	2	1	0	5	82	0	0	0	11	0	2	0	1	0	0	0	1	0	0	1	0	0	0	0	0	0	1	0	0	0	0	0	15	0	5	0	0	1	0	0	0	0	0	0	0	0	0	0	12	17	0	0	0	0	0	0	0	0	0	80	4	3	0	0	1	0	33	14	0	3	0	0	0	0	6	0	0	26	0	0	0	0	1	0	0	0	1	0	6	0	0	42	2	1	0	58	0	0	5	69	0	0	0	0	1	25	0	2	0	1	1	2	0	1	0	0	0	0	0	0	0	0	7	0	0	0	1	0	1	0	2	0	0	1	1	1	0	14	0	1	1	0	0	0	0	0	2	0	0	15	0	0	110	0	0	0	0	7	39	0	0	0	0	2	0	14	0	0	1	0	11	0	0	0	0	0	0	26	0	0	0	57	0	1	0	0	0	6	0	0	13	0	0	2	0	4	0	0	0	0	0	3	0	0	0	0	1	1	0	0	0	3	0	0	0	0	0	0	0	0	0	0	0	0	0	0	0	1	0	0	0	0	0	1	24	0	0	19	1	0	1	1	0	1	1	0	0	17	188	0	2	0	0	0	0	0	0	0	0	0	0	0	0	0	1	0	0	0	1	182	20	0	0	0	38	0	0	8	0	0	0	24	0	0	0	0	6	0	0	0	0	7	0	0	3	1	0	0	0	14	0	0	0	0	0	0	4	10	116	0	0	0	0	0	15	3	0	0	0	0	12	0	0	1	0	7	0	0	0	1	45	2	0	0	1	0	0	0	0	0	3	7	0	0	110	0	0	0	0	0	0	1	0	18	2	0	0	9	1	0	22	0	0	0	1	1	0	0	0	10	0	0	0	1	0	0	1	0	5	0	1	0	0	0	1	12	0	1	0	0	0	2	11	1	0	0	0	0	50	0	11	0	0	0	0	0	0	0	106	1	0	0	0	0	0	0	0	0	0	0	0	0	0	0	0	0	41	0	0	0	25	8	0	15	0	0	0	0	0	0	41	33	0	0	0	0	0	0	0	4	0	0	0	8	1	7	1	3	0	0	0	0	0	0	0	1	0	38	0	0	0	0	0	1	0	0	0	0	0	0	0	0	0	0	11	0	0	0	5	3	0	19	0	0	0	0	2	0	0	3	135	0	0	0	4	0	0	0	1	0	0	0	9	0	0	0	0	0	22	1	0	0	0	1	45	4	0	0	0	0	0	0	0	0	0	0	0	0	0	0	0	0	0	0	0	0	0	0	0	0	1	0	0	0	0	0	0	0	0	1	0	122	0	0	1	0	0	0	0	0	0	0	0	0	4	23	0	1	0	0	0	0	0	15	0	0	0	0	12	20	0	0	8	0	1	0	15	0	0	0	4	1	0	0	2	7	0	1	0	0	98	0	0	6	1	0	0	1	0	0	0	0	0	0	0	3	39	0	0	0	0	0	1	0	0	0	6	0	1	3	0	0	0	131	0	0	0	1	0	0	1	0	0	0	0	0	0	60	0	0	7	0	0	4	0	5	0	0	8	0	0	0	0	0	0	0	0	0	0	0	11	2	0	0	6	0	1	0	0	0	0	0	0	0	0	19	0	0	0	0	0	1	0	0	0	0	0	0	0	0	1	0	0	1	0	0	0	0	0	0	0	0	0	0	0	0	0	0	9	0	0	0	0	0	0	0	0	0	1	0	0	0	0	0	0	0	0	0	0	0	0	0	0	0	0	2	1	1	0	2	2	0	1	0	0	0	29	1	0	0	66	0	0	1	0	0	0	0	0	0	0	1	0	0	11	0	0	2	0	58	0	0	0	0	0	0	0	1	0	0	7	0	0	0	0	39	0	2	0	0	0	7	0	0	0	3	1	0	0	0	1	20	18	1	0	0	2	0	0	15	0	4	0	0	1	0	0	0	0	0	0	0	0	0	0	0	0	13	0	0	0	0	0	0	0	7	0	1	0	41	0	0	0	0	0	13	3	0	0	0	0	0	0	0	0	5	0	0	84	0	0	1	0	31	0	0	0	0	1	0	0	0	0	0	0	0	0	1	0	0	0	0	0	0	4	0	0	8	0	0	0	0	0	0	0	0	0	0	0	0	0	0	0	0	0	0	0	0	0	0	0	0	0	0	0	0	0	0	2	0	2	0	0	0	0	0	0	0	0	0	0	0	0	0	0	0	0	0	0	0	0	0	0	0	0	0	0	0	0	0	0	0	1	0	1	4	0	0	3	0	0	0	0	0	0	1	0	0	0	0	0	0	0	0	0	0	0	0	0	0	1	0	0	0	0	0	0	28	0	1	0	0	6	0	0	0	0	2	0	0	1	0	0	0	0	0	0	0	0	0	0	0	0	0	0	0	1	0	10	6	0	0	0	0	0	8	0	1	0	0	0	0	0	0	0	0	6	0	0	0	0	28	0	0	0	18	0	11	0	0	0	0	8	0	0	0	3	0	0	0	0	0	0	0	0	4	0	0	0	0	0	1	6	0	0	0	0	0	0	6	0	0	0	0	0	0	0	1	0	0	0	0	5	0	5	0	0	0	0	0	0	0	0	0	0	0	0	0	0	0	0	0	0	1	0	0	0	0	0	0	0	0	0	0	0	0	0	4	0	0	0	0	0	0	2	0	0	0	0	0	0	0	0	0	0	0	10	0	1	0	0	0	0	0	0	0	0	0	4	0	0	0	0	16	0	11	7	0	5	0	0	2	0	0	0	0	1	0	0	0	17	0	0	0	0	0	0	0	0	1	0	0	0	0	0	0	0	0	0	0	0	0	0	0	0	0	0	259	0	0	0	0	0	0	0	3	0	4	0	4	6	0	0	2	0	0	0	0	1	0	167	17	242	0	0	0	0	0	0	0	0	0	0	0	0	0	0	0	0	0	0	0	0	0	0	0	0	0	0	4	2	0	0	0	5	5	0	1	0	1	4	2	2	0	0	0	0	0	0	0	0	0	0	0	6	0	21	0	0	1	8	0	4	0	0	0	0	0	0	0	0	0	0	0	1	0	0	0	2	8	0	0	0	0	10	0	1	0	0	0	0	0	0	0	0	0	0	0	15	0	0	0	0	0	7	0	0	0	0	0	0	0	0	0	0	0	0	0	0	2	0	0	0	0	65	0	0	0	0	0	0	0	0	0	0	0	0	2	0	0	7	0	0	1	0	0	0	1	0	0	3	0	0	0	0	0	0	0	0	1	0	0	0	0	1	0	4	0	0	0	1	2	0	0	0	0	0	0	0	0	0	0	0	0	0	0	11	0	0	0	5	1	0	4	0	0	1	0	0	0	0	0	2	0	0	4	4	4	0	0	0	3	0	0	0	0	0	0	0	1	0	8	1	0	6	0	4	0	0	0	5	0	0	0	0	0	0	0	0	0	5	0	0	0	0	3	0	1	4	0	0	0	0	0	0	0	1	0	0	0	0	6	16	0	0	2	3	0	0	0	0	0	0	0	0	0	0	0	0	1	0	0	0	0	0	0	0	0	0	0	0	0	0	0	0	0	0	0	4	0	0	0	0	12	0	0	0	0	2	0	0	0	0	1	5	0	0	0	0	0	0	0	0	0	0	0	0	0	0	0	0	0	0	7	0	1	0	0	1	0	0	0	1	0	0	0	7	0	0	5	0	2	0	0	3	0	0	0	0	0	0	0	2	0	0	0	0	0	0	0	0	0	0	0	0	17	4	0	0	0	4	0	1	0	0	0	4	0	0	1	0	0	3	0	0	0	0	0	0	0	0	0	0	0	0	0	0	1	72	0	0	1	0	1	0	0	0	0	0	0	0	0	0	0	0	0	0	2	1	0	0	3	0	0	0	0	0	1	0	0	0	0	9	0	0	0	0	0	0	0	0	65	17	2	0	0	0	0	0	0	0	0	0	0	0	0	0	0	0	1	0	0	0	0	0	39	0	7	0	0	0	0	0	2	0	0	0	0	0	1	0	0	3	0	0	0	2	0	0	0	0	0	0	0	0	3	4	0	0	0	0	0	0	0	0	0	0	1	0	0	0	0	0	4	2	0	0	0	0	0	0	0	0	0	0	0	0	0	0	0	0	0	2	0	0	0	0	0	0	0	0	1	0	0	1	1	0	0	0	0	16	0	1	0	0	0	0	0	2	0	0	0	0	0	19	0	0	0	0	3	0	0	1	0	0	4	0	0	0	0	2	0	0	0	0	0	13	0	0	0	0	5	11	0	0	1	0	0	0	0	0	0	0	0	1	0	0	0	0	0	0	0	0	0	0	0	1	0	0	0	4	0	0	0	0	0	0	0	0	0	0	0	0	0	0	0	1	0	0	1	0	0	22	0	0	0	11	0	0	3	0	0	0	0	3	0	0	0	47	0	0	0	0	0	0	0	0	0	0	0	0	0	1	0	0	0	0	0	0	0	0	0	0	0	0	0	0	0	0	0	0	3	0	0	0	0	2	0	0	0	0	0	0	0	0	0	0	10	6	0	0	0	1	0	0	0	0	0	0	0	10	0	0	0	0	0	2	0	0	0	6	0	0	0	0	0	1	0	0	2	0	0	0	2	0	0	0	0	0	0	0	0	1	0	0	3	0	0	0	0	4	5	1	0	0	0	0	0	0	0	9	0	0	0	0	0	0	0	0	0	0	0	0	0	0	0	0	0	0	0	0	0	0	5	0	0	2	4	4	0	0	0	0	0	0	0	0	0	15	0	4	19	0	0	0	0	0	0	0	0	0	0	0	0	0	0	15	0	20	0	0	0	0	0	2	0	26	0	0	0	0	0	0	0	0	0	0	0	0	0	4	0	0	0	4	0	0	0	0	0	0	0	0	0	0	0	0	0	0	0	0	0	3	0	1	0	0	0	0	0	0	0	0	0	1	3	24	0	1	0	0	144	0	0	0	0	0	0	0	0	0	0	0	0	0	0	0	0	0	0	0	0	0	0	0	0	0	0	5	0	0	4	0	0	9	0	0	0	0	0	3	0	0	0	0	0	0	0	0	0	0	0	4	0	0	0	0	0	1	9	4	0	0	0	0	0	0	0	0	0	0	0	0	0	0	13	0	0	0	0	0	0	0	0	1	0	1	0	0	0	0	4	0	0	0	1	0	0	0	0	0	0	0	0	0	0	0	41	0	1	0	0	0	1	0	0	0	0	0	0	0	0	0	0	0	4	0	0	0	0	0	0	0	73	2	0	0	0	0	0	0	2	0	1	1	0	0	0	0	0	0	0	0	0	3	0	0	0	0	0	0	0	0	0	0	0	0	2	0	0	1	0	0	0	0	2	0	0	0	0	0	0	1	0	0	0	0	0	1	0	0	0	0	0	0	0	0	0	0	0	0	0	0	0	0	2	0	0	0	0	0	0	0	0	0	0	0	0	0	0	0	0	0	0	0	0	6	1	1	0	0	0	6	57	4	0	0	0	0	3	0	0	0	6	0	3	0	0	0	0	0	0	0	0	0	0	2	0	0	0	0	0	0	0	0	0	0	0	0	0	0	9	0	0	0	0	0	3	0	0	0	0	0	0	0	14	0	0	0	4	0	0	0	0	35	2	114	0	0	0	0	0	0	0	0	0	0	0	0	0	0	0	0	3	0	1	0	0	0	0	0	19	0	0	1	0	1	1	0	0	0	4	0	0	0	0	6	0	0	0	0	0	0	2	0	0	0	0	0	0	0	0	0	0	0	0	0	0	0	0	0	0	0	6	0	0	0	0	1	0	3	0	0	0	0	0	0	0	0	0	0	0	2	0	0	0	0	0	2	0	0	0	0	7	0	0	0	0	0	0	0	0	0	0	0	0	0	0	0	0	0	0	1	1	0	0	0	0	0	2	0	0	0	0	0	0	1	0	0	1	1	0	0	0	0	0	0	0	0	7	0	0	0	0	0	0	0	0	0	0	41	0	0	0	0	0	0	0	0	0	0	0	3	0	0	2	0	0	0	0	7	0	0	0	0	0	2	0	0	0	0	23	0	0	0	7	1	0	0	0	0	0	0	0	0	0	0	0	0	0	0	8	0	0	0	0	0	0	0	0	1	0	2	0	0	0	1	0	0	2	0	0	0	0	0	0	0	0	0	0	0	1	0	2	3	0	1	2	0	0	0	0	4	0	2	1	0	0	0	0	0	0	0	0	0	0	4	0	0	0	0	0	0	0	0	0	0	0	0	0	1	0	3	1	0	0	0	0	0	0	0	0	0	0	0	0	0	0	0	0	0	0	5	1	0	0	0	1	0	0	0	0	0	0	0	2	0	0	0	0	0	0	0	0	0	0	9	0	2	7	6	0	0	0	0	0	0	0	0	0	0	0	0	0	0	0	15	0	0	0	0	0	0	0	0	1	0	0	0	0	0	0	0	0	0	0	0	0	0	0	0	1	0	0	0	0	0	0	0	0	0	0	0	0	0	0	7	0	3	0	0	0	1	0	0	0	0	0	0	0	6	1	0	0	0	0	0	2	1	0	0	0	0	1	0	0	0	0	0	4	4	0	0	0	5	0	0	0	7	0	0	0	0	3	2	0	0	0	0	0	0	4	0	0	0	0	0	0	8	3	0	2	4	1	0	0	0	1	0	0	0	0	0	0	0	0	0	0	0	25	0	0	0	5	0	0	0	0	0	0	0	0	0	0	1	0	0	0	0	0	0	0	0	6	0	0	0	0	0	0	0	0	0	1	0	0	0	0	0	0	0	0	0	0	0	0	0	0	0	0	0	0	0	0	0	0	0	0	2	0	1	0	0	0	0	0	0	0	0	0	0	0	0	0	0	5	0	0	0	0	0	0	0	0	36	0	0	0	0	0	0	1	6	5	0	0	0	0	0	0	0	0	0	0	3	20	0	0	0	0	0	0	0	0	0	0	0	0	0	0	0	0	0	0	0	1	0	1	0	0	0	0	0	0	2	0	0	0	0	0	0	0	0	0	0	0	0	0	0	0	0	0	0	1	0	0	0	0	1	0	0	0	0	0	1	0	0	0	1	0	0	0	0	0	0	0	0	0	0	0	0	0	0	1	0	1	0	0	0	0	2	0	0	0	0	0	1	6	0	0	1	1	3	2	0	0	0	0	0	0	0	0	0	0	2	0	0	0	0	0	0	0	0	0	0	0	0	0	8	3	0	0	0	0	0	0	0	0	1	3	0	0	3	0	0	0	2	1	22	0	0	0	0	0	0	0	0	0	14	0	0	0	0	0	0	0	0	2	0	0	0	0	6	0	0	9	4	2	0	1	0	0	0	0	0	0	0	0	0	0	0	2	0	0	0	0	0	0	0	0	0	0	0	0	1	0	0	1	10	2	0	0	0	0	0	0	0	0	0	0	0	0	0	0	0	0	5	0	2	0	0	0	0	0	0	0	0	0	0	5	1	3	0	0	5	0	0	1	0	0	0	0	0	0	72	0	0	0	0	0	1	0	0	0	0	0	1	1	0	0	0	0	0	3	0	0	0	0	0	0	0	0	0	0	0	0	0	0	0	0	0	0	1	0	1	0	0	0	0	0	0	0	0	1	3	1	0	0	0	0	0	0	0	0	0	0	0	2	0	0	0	0	0	0	0	0	0	0	3	0	0	0	0	0	0	0	0	3	0	0	0	0	2	0	1	0	1	0	0	0	0	0	0	0	0	0	0	0	0	0	0	0	0	0	0	0	0	0	0	0	0	0	0	0	0	0	0	0	0	0	0	0	0	0	0	0	0	0	0	6	0	0	0	0	0	6	3	0	0	0	0	0	0	0	0	0	0	0	6	0	0	0	0	0	0	0	0	0	0	0	2	0	0	8	0	0	0	0	0	0	0	0	0	0	0	0	0	0	2	5	0	0	0	1	0	0	0	0	0	1	0	0	0	3	0	0	0	0	1	0	0	0	0	0	0	0	0	0	1	0	0	0	0	0	0	5	0	0	4	0	0	0	0	0	0	0	0	0	0	0	0	0	0	0	0	0	0	1	0	0	0	0	0	0	0	0	2	0	0	0	0	0	0	0	0	0	0	0	0	0	0	0	0	20
135076	441480	473	3041	160	1055	16543	82381	34240	42057	1704	17300	4434	54811	9065	1237	147	1694	92	1388	3218	43	48	14250	808	57	271	1214	39	116	7195	872	823	977	270	26	198	39	1598	1705	55	9808	42	90	71	627	22	610	10	18	1052	944	29	175	2539	164	3532	744	184	12	742	96	11	23	2744	9	1186	200	27	37	31	44	61	31416	13	17	179	14	9	354	8	808	19	137	458	198	17	1945	16	478	899	19	664	10	139	1294	10	7713	220	14	827	7	2302	168	11	7	357	54	118	579	9	55	912	450	10475	19	29	19	2160	62	48	394	1376	3	133	19	50	17	395	16	12	266	3	9	8	2708	7	211	1235	1	207	34	8491	499	18	63	422	128	61	394	8	4	158	9	41	11	20	40	126	423	1506	70	474	1766	1204	2	5	8	750	1975	4	4	5	5	1	545	759	211	5	1	3	14	13	4	12	234	96	3	122	568	0	3	674	921	56	0	5	337	69	4	23	75	37	111	31	193	82	4	111	1078	5	60	28	3	47	4	3	156	2	85	38	1551	185	11	416	35	31	3	417	42	2	2567	6	3	2	217	429	55	182	87	8	7	71	2	1	18	5	3	3	21	73	30	6	14	2	24	8	2	18	51	235	475	1460	6	46	27	34	22	0	3	2	50	1294	79	3	380	1	3	830	226	1697	1	3	133	1	16	241	1	5	0	1	48	2	17	10	2	3	0	168	170	112	107	0	69	1	26	51	2	1	7	91	313	27	8	36	4	124	66	80	5	73	54	20	4	1	1	1	3	155	3	1	1	222	1	2	448	2	2	2	1	5	0	117	22	3	133	2	28	40	17	66	0	2	1	10	3	27	10	1	277	1	53	319	0	2	0	2	2	2	3	2	30	1	2	1	2	0	22	1	1	70	19	4	24	1	1	58	1	3	23	0	2	41	2	1	2	41	0	0	59	4	3	4	7	0	2	1	60	111	9	26	0	11	2	25	87	0	238	145	0	2	9	3	226	9	86	1	65	37	9	60	35	1	24	1	0	0	193	41	247	12	228	54	1	1	5	2	2	3	2	20	1	2	149	0	1	32	104	1	0	1	70	3	25	41	272	465	15	312	68	19	182	0	28	5	0	0	15	23	1	0	2	41	61	23	2	75	2	15	1	0	1	85	4	40	204	38	108	4	3	0	0	13	0	18	2	0	7	1	77	7	0	2	3	1	40	76	9	40	9	1	5	7	4	241	1	4	25	24	0	2	1	31	2	0	0	1	1	2	2	0	0	24	13	0	1	1	43	31	2	54	0	156	0	253	49	49	3	226	0	4	0	0	0	110	3	2	0	3	1	10	10	0	0	0	0	60	0	1	4	3	98	28	3	1	0	0	24	35	225	0	0	20	88	23	3	7	2	0	75	19	53	124	0	16	19	3	31	1	1	1	1	326	4	0	0	124	50	11	6	0	0	110	7	1	39	0	0	0	0	1	5	2	29	10	21	0	3	58	0	0	0	0	1	0	36	39	4	2	1	0	1	0	30	56	2	2	3	25	4	25	0	2	0	52	1	21	114	144	1	119	1	15	196	22	8	0	28	2	0	108	90	1	2	0	50	0	108	1	89	0	0	12	18	0	3	0	45	1	0	0	8	65	0	55	1	0	0	0	1	2	2	0	0	20	95	67	58	74	3	1	0	11	1	0	0	7	0	303	126	10	8	0	6	0	39	1	0	0	0	1	1	0	0	0	0	0	2	44	0	0	0	0	0	61	73	2	0	0	1	301	7	1	58	2	0	1	1	65	12	0	44	0	0	2	3	0	3	4	0	0	36	2	0	0	43	0	266	0	34	4	9	0	0	17	0	7	7	0	13	17	1	0	1	1	11	0	18	756	17	0	0	21	0	4	0	112	85	0	3	0	0	0	0	1	2	0	1	93	0	23	0	64	0	7	4	60	0	1	16	0	11	0	0	8	3	802	1	0	0	61	1	0	0	1	0	0	1	20	6	1	15	0	0	2	0	20	6	5	2	0	8	33	8	2	0	0	0	1	0	1	0	0	1	1	0	1	0	50	1	0	18	0	1	1	1	0	46	28	0	1	48	0	23	0	0	0	0	0	2	0	3	0	0	2	16	0	0	0	8	0	3	24	0	83	0	5	11	1	0	4	3	15	3	0	0	198	93	8	0	0	0	1	1	1	24	0	5	22	5	66	0	1	2	38	34	0	1	0	0	2	425	0	4	0	0	2	0	268	44	1	0	2	1	49	0	0	0	0	1	1	0	0	0	1	0	0	0	143	0	10	2	0	0	0	0	0	1	0	0	2	0	0	0	113	2	0	0	0	0	2	0	0	0	1	0	0	0	82	11	0	36	0	0	0	12	0	1	1	27	2	0	0	54	1	54	0	2	3	29	2	0	0	5	0	0	0	38	0	0	21	0	1	2	0	1	8	0	1	0	0	47	0	37	4	0	2	1	30	0	2	70	28	0	5	1	1	0	94	0	3	2	0	7	0	0	0	0	0	0	12	0	0	3	0	1	0	0	0	0	3	0	0	2	1	6	0	0	65	0	41	14	45	0	0	3	1	40	7	0	0	0	2	0	0	0	0	1	0	0	0	9	0	22	0	0	5	0	2	0	0	0	0	0	9	16	1	0	0	0	0	0	1	0	0	1	0	4	0	5	10	0	5	13	52	0	0	1	1	0	0	1	4	25	4	0	14	1	15	0	0	0	0	0	3	0	2	72	0	0	0	71	0	1	0	25	0	0	26	0	1	0	0	0	0	0	0	0	2	0	1	1	16	1	28	0	0	0	16	0	0	2	5	2	0	1	4	0	0	1	0	1	0	0	0	2	0	4	0	0	1	0	0	0	0	0	0	0	0	0	0	7	1	0	2	3	1	15	4	13	0	0	0	0	0	0	0	11	14	27	33	10	0	0	14	0	0	24	0	2	0	10	0	0	0	0	0	0	0	0	0	0	0	0	0	0	7	8	1	0	0	1	0	4	0	0	0	0	8	2	0	0	1	1	0	73	0	12	1	1	0	0	0	2	6	1	63	0	0	0	1	0	0	0	0	7	0	1	0	0	0	0	0	0	6	0	1	0	0	2	1	0	0	1	3	0	50	0	1	0	106	0	35	0	0	12	0	11	3	1	2	0	0	0	1	21	0	0	0	0	0	0	0	0	20	0	26	258	1	0	0	1	15	0	1	0	18	4	0	1	0	2	20	0	0	0	1	0	0	10	0	0	106	0	0	0	0	0	0	1	0	0	0	0	0	0	1	1	0	0	0	0	132	0	0	0	0	0	1	0	1	1	4	0	0	167	0	2	0	1	1	0	11	0	0	0	0	23	0	0	0	0	0	2	0	1	0	1	20	0	0	0	5	0	0	2	139	0	0	0	0	61	17	0	0	0	0	0	1	0	0	5	35	4	0	12	0	19	3	0	5	31	0	1	0	6	0	16	1	0	0	0	0	0	0	0	3	72	5	0	1	0	18	0	50	2	0	0	0	0	0	0	1	0	1	5	0	4	2	0	0	0	1	0	0	0	0	0	3	0	0	303	0	0	2	0	0	2	0	2	0	0	14	429	0	0	0	1	0	0	0	0	0	80	22	10	2	0	17	0	3	0	0	15	0	1	0	1	0	0	1	9	1	0	1	1	0	0	0	0	5	0	30	0	13	13	7	1	3	4	0	0	0	1	0	0	0	18	3	9	0	1	0	0	0	13	0	0	0	12	0	0	0	0	0	0	14	0	0	1	0	0	55	1	0	1	8	0	34	0	1	11	0	0	0	0	0	0	1	0	0	0	0	15	0	1	2	7	0	0	30	0	30	1	0	0	2	79	0	11	0	0	0	0	1	0	0	0	0	0	0	53	0	0	0	40	0	2	0	0	0	2	1	1	9	1	14	20	0	42	0	0	0	0	0	7	0	0	0	0	0	8	0	0	1	15	0	0	2	0	3	0	0	0	0	0	0	0	0	0	5	11	0	0	0	0	0	0	1	4	0	6	0	0	0	0	1	0	11	0	0	26	1	3	0	0	0	0	0	6	1	5	0	1	0	0	0	4	0	0	0	2	0	2	1	4	5	3	9	3	0	2	0	0	0	6	3	0	0	1	8	0	0	0	0	13	0	0	0	0	0	0	0	1	1	1	1	0	0	0	13	0	5	0	0	0	0	0	14	0	0	0	6	0	4	0	0	0	0	11	10	1	0	14	47	0	0	0	23	2	0	3	0	0	1	2	0	0	0	0	0	0	1	0	0	0	0	9	3	0	0	0	3	1	0	3	0	0	0	19	35	0	0	18	0	0	0	0	0	0	0	0	8	2	0	0	0	4	11	8	0	0	0	0	0	1	5	0	0	3	0	6	0	0	0	1	0	0	0	0	0	0	2	0	0	0	0	0	0	16	0	0	0	0	0	2	0	0	0	0	0	0	0	0	7	11	1	18	0	1	4	0	0	1	0	0	0	0	0	0	1	0	0	0	2	0	0	25	0	5	0	0	0	0	5	0	0	0	0	0	0	12	2	0	0	0	1	10	0	0	0	0	0	0	0	0	0	0	0	0	0	0	8	0	0	1	0	0	0	0	8	0	0	0	0	0	0	0	1	0	0	2	0	7	0	0	0	3	0	0	0	1	21	0	1	0	0	0	1	40	0	0	0	0	0	0	0	0	0	0	22	0	1	0	0	3	0	0	13	1	0	1	0	0	0	0	0	0	2	1	1	0	8	1	0	3	0	0	0	1	13	0	0	0	0	1	0	0	0	0	0	0	0	0	0	0	0	47	0	0	2	0	7	15	0	0	0	0	0	0	4	0	1	0	4	0	0	0	11	6	0	11	0	0	2	0	0	3	0	13	0	1	0	4	0	0	0	0	0	2	0	0	0	4	1	0	0	0	0	0	23	0	0	0	1	0	1	1	0	0	0	1	0	5	0	0	2	0	4	0	0	2	0	3	13	0	0	0	0	7	0	0	3	0	0	0	0	0	0	0	0	0	0	20	0	0	0	0	5	0	0	1	4	0	0	0	0	0	0	0	0	1	0	0	0	0	3	0	0	0	1	1	32	0	0	0	0	0	0	0	0	0	0	0	1	0	0	0	6	0	0	1	3	0	0	0	0	0	1	0	0	0	0	1	1	0	0	0	0	0	8	0	0	0	0	0	0	0	0	0	66	0	0	3	0	0	3	3	0	0	16	0	0	0	6	40	0	0	0	0	0	0	0	1	0	0	5	0	10	1	0	1	0	5	0	0	0	0	0	0	21	0	0	1	7	0	10	0	0	4	32	6	0	0	0	0	0	0	0	4	1	0	0	0	0	2	0	3	0	0	0	0	1	0	0	0	0	0	0	0	0	1	0	0	4	0	1	1	0	0	0	2	0	0	0	0	0	0	0	10	0	0	0	0	0	0	0	4	0	0	7	0	0	0	0	1	3	0	0	0	0	12	0	0	0	0	0	3	0	0	0	5	1	0	0	0	0	0	0	0	0	0	0	1	0	0	0	0	3	0	1	13	0	0	0	0	0	0	0	0	0	0	0	0	0	0	0	0	0	10	0	0	0	0	0	1	0	0	0	0	0	0	12	0	23	0	0	1	0	1	0	0	0	0	0	15	0	11	0	0	0	0	0	1	0	0	0	2	0	13	0	0	0	0	0	1	1	0	14	8	0	0	0	0	0	0	0	0	0	0	0	0	0	0	0	0	0	1	0	0	1	0	0	1	4	8	0	0	0	4	0	2	1	0	0	0	13	0	1	0	0	4	0	0	52	0	0	0	0	0	0	0	1	0	0	0	0	2	1	0	0	0	0	3	0	0	0	0	0	6	0	36	0	0	0	0	0	0	0	0	2	0	0	0	0	16	3	0	0	0	1	0	0	0	0	0	19	0	0	0	0	0	0	1	0	0	0	0	0	2	0	0	0	0	0	0	0	1	0	0	0	0	0	4	0	0	0	0	0	0	0	0	0	0	0	0	0	0	2	0	0	0	0	0	0	0	0	0	0	0	0	0	0	0	0	0	0	1	0	0	0	0	0	0	0	47	0	0	0	0	0	3	0	0	0	0	0	2	41	0	2	0	0	0	0	0	1	0	0	0	1	0	1	0	0	0	0	0	0	0	0	0	6	0	0	0	0	2	0	0	3	0	5	1	0	1	0	0	0	0	3	0	0	0	0	0	0	0	0	0	0	0	0	1	2	0	0	0	12	0	0	0	0	0	1	0	0	0	0	0	0	0	0	0	0	1	0	1	0	2	0	4	3	3	0	0	0	1	0	0	0	0	7	0	4	1	1	2	0	0	0	0	0	0	19	0	0	0	0	1	0	1	0	0	0	0	0	0	0	0	0	0	1	6	0	0	0	0	0	0	0	0	0	1	0	4	0	0	0	0	0	0	0	5	0	0	2	0	5	0	0	2	0	0	0	0	2	9	0	0	0	0	0	0	0	0	4	0	0	0	0	0	0	13	0	0	0	0	27	3	5	0	1	0	0	0	0	0	0	0	0	0	0	0	0	0	0	0	0	0	0	0	0	0	0	0	0	0	1	17	2	0	0	1	0	0	0	0	0	0	0	0	0	0	0	0	0	0	0	0	1	2	0	0	0	0	0	0	0	1	0	0	0	3	1	0	6	0	0	0	0	0	0	0	0	1	0	0	0	0	6	0	0	0	1	3	4	0	0	0	0	1	0	4	0	1	0	0	3	0	0	0	2	0	3	2	0	14	0	0	7	0	0	0	4	0	3	0	0	2	1	2	0	2	0	0	0	0	0	0	0	0	0	2	0	10	1	0	4	0	2	0	13	0	1	0	0	0	0	13	0	0	0	6	5	0	0	0	0	1	0	0	2	0	0	1	0	0	0	0	30	0	0	0	0	1	7	0	0	12	28	0	0	0	0	0	10	6	0	0	0	0	0	0	0	0	1	0	3	3	0	12	0	0	0	0	0	0	0	0	0	0	1	0	0	0	1	3	0	0	0	0	4	0	0	4	0	6	0	0	1	0	7	5	0	0	0	0	0	0	0	0	0	0	0	0	0	1	1	6	0	0	4	30	0	4	0	0	0	4	7	0	0	12	0	0	0	0	0	0	0	1	0	1	0	0	0	0	2	0	0	0	0	0	1	0	3	0	0	13	0	0	0	0	0	1	0	0	0	0	0	0	0	0	0	0	0	0	0	0	0	0	0	0	0	0	0	0	0	0	10	0	0	0	0	0	0	2	0	0	0	0	7	0	0	0	0	0	0	0	0	1	0	0	0	0	0	0	0	1	0	0	0	0	0	0	0	0	0	0	0	0	0	0	0	0	0	0	0	0	0	0	0	0	0	0	0	0	0	4	0	0	0	2	0	0	0	0	0	0	0	2	0	1	8	0	0	0	9	0	0	0	0	0	0	0	0	0	0	3	1	1	4	0	0	0	0	0	0	0	14	7	0	0	0	0	0	0	0	20	0	0	0	0	0	0	0	0	4	0	0	0	0	0	0	0	0	0	0	0	0	0	0	3	0	0	0	0	0	0	0	1	0	0	0	1	1	5	0	16	0	0	0	0	0	0	1	0	4	6	0	1	0	0	0	0	0	0	1	0	0	0	0	0	0	0	0	0	0	1	0	0	0	0	5	0	6	0	0	0	0	0	0	0	0	6	6	0	1	0	2	0	0	1	0	0	0	0	0	0	0	11	0	0	0	1	1	0	0	0	0	2	0	0	0	0	0	0	4	0	0	2	0	0	0	0	0	0	0	0	3	4	0	0	0	0	0	0	0	0	0	0	0	0	0	0	0	0	4	1	0	0	0	0	0	0	0	0	0	0	0	0	0	0	0	0	1	0	0	0	0	0	0	2	0	0	0	0	0	0	0	0	0	0	0	3	0	0	0	0	2	0	0	0	12	0	0	1	0	0	1	10	0	0	0	0	7	0	0	0	2	0	0	0	1	0	1	0	0	6	1	0	0	0	7	0	0	0	0	0	3	0	0	3	0	0	0	4	0	0	0	0	0	0	0	0	15	0	0	0	0	0	0	0	1	6	3	0	0	1	0	0	0	0	2	0	0	0	0	0	0	0	4	0	0	0	0	1	0	0	0	0	6	0	0	0	0	1	3	0	1	1	4	66	5	0	0	0	0	0	0	0	0	0	0	4	0	0	0	0	0	0	0	0	9	0	0	0	0	0	1	2	0	0	0	0	0	0	0	0	0	0	0	0	0	0	0	0	0	0	0	0	0	0	0	0	0	0	0	0	0	0	0	0	0	0	0	0	0	0	0	1	0	0	0	0	3	0	0	0	0	0	0	1	1	0	0	0	1	0	0	0	0	0	0	0	0	1	0	0	18	0	0	0	0	0	0	0	3	0	0	0	5	2	0	0	0	0	0	0	0	0	3	0	0	3	0	2	0	0	0	1	0	0	0	2	0	0	0	0	0	0	0	0	0	0	0	0	0	7	0	2	12	0	7	4	9	0	0	0	0	1	1	0	0	0	0	0	0	2	0	0	0	0	7	0	0	0	0	0	0	0	0	23	0	0	0	0	2	1	0	0	0	0	0	0	0	0	0	0	0	0	0	0	0	0	0	6	0	10	0	4	0	0	0	0	0	0	0	1	0	0	0	0	0	0	0	8	1	0	0	0	0	0	0	0	0	0	0	0	0	0	5	2	4	0	0	0	0	2	0	0	0	0	12	0	0	0	0	0	0	0	0	0	2	0	0	0	0	0	0	0	0	0	0	0	0	0	0	0	0	0	1	0	0	3	0	0	0	1	0	0	0	0	0	0	0	0	0	0	0	0	0	0	0	0	0	0	0	0	0	13	0	0	0	0	0	0	0	0	0	0	3	0	0	0	0	0	0	0	0	0	0	1	1	1	0	0	0	0	0	0	0	0	2	0	0	1	0	0	6	0	0	0	0	0	0	1	2	0	0	10	5	0	0	0	0	0	0	0	0	1	0	0	0	0	0	0	1	0	0	0	0	4	0	0	0	0	0	1	0	0	1	0	0	0	0	0	0	5	0	0	0	0	0	0	0	0	0	0	0	0	0	0	0	1	0	0	3	0	3	1	0	1	12	3	0	19	0	0	8	0	0	0	0	0	0	0	0	1	0	0	0	0	0	0	0	0	0	0	0	0	0	0	0	0	0	11	0	0	0	0	0	0	0	0	0	0	0	0	1	0	0	8	2	0	1	0	0	0	0	0	3	0	0	0	0	0	0	0	0	0	0	0	0	0	0	0	0	0	0	0	2	0	0	0	6	1	0	0	0	0	0	0	0	0	0	0	0	0	18	0	0	0	3	0	0	0	0	0	0	0	0	0	0	0	1	0	2	1	2	0	0	0	0	0	0	0	0	0	0	0	2	0	0	0	2	3	0	1	0	0	0	0	0	0	0	0	3	0	0	0	0	0	0	0	0	0	0	0	1	1	9	0	0	0	0	0	0	4	0	0	0	0	0	0	0	0	0	0	0	0	0	2	0	0	1	0	0	0	0	0	0	0	0	0	0	0	0	0	0	0	0	0	0	0	0	0	0	0	2	1	0	0	0	0	2	0	2	3	0	0	0	0	0	0	0	0	0	0	0	0	0	0	0	0	0	0	0	0	0	0	0	0	0	0	1	0	0	0	0	0	0	0	0	0	0	0	0	0	0	0	0	0	0	0	0	0	0	3	0	0	0	0	0	3	0	2	0	0	0	0	0	1	0	0	0	0	0	8	0	0	1	0	0	0	0	0	0	1	1	0	0	0	0	0	0	0	0	0	0	0	0	0	0	0	0	0	0	0	0	0	0	0	0	0	0	0	0	0	0	0	0	0	0	1	0	0	0	0	0	0	0	0	0	0	11	0	0	0	0	6	4	0	0	0	2	0	0	0	0	0	0	0	5	2	0	0	0	0	0	1	0	0	0	0	0	0	0	0	0	0	0	0	1	0	0	0	4	0	0	0	0	0	0	0	0	2	4	0	0	0	0	0	0	0	0	0	0	0	1	0	1	0	1	1	4	0	0	0	0	0	0	0	0	2	0	0	0	4	0	0	0	0	0	0	0	3	0	0	0	0	0	0	0	0	0	0	0	3	0	0	0	0	0	0	0	0	0	0	0	0	0	0	1	0	0	1	0	0	0	0	0	0	0	0	0	3	0	1	0	0	1	0	0	0	0	0	0	0	0	0	2	0	9	0	0	0	0	0	0	0	0	0	0	0	0	0	0	0	0	0	0	0	0	0	0	0	0	10	0	0	0	0	0	1	1	1	1	0	0	0	6	3	0	0	0	0	0	0	0	0	0	0	0	0	0	0	3	8	0	0	0	0	1	0	0	0	0	0	0	0	0	0	0	0	0	0	0	0	0	0	0	0	0	0	0	0	0	0	0	0	0	0	0	0	0	0	0	1	0	3	1	0	0	0	0	0	0	0	0	0	0	0	0	0	0	0	0	0	0	0	0	0	0	0	0	1	1	4	0	0	0	0	0	0	0	0	0	0	2	2	0	0	16	0	0	0	0	0	0	0	0	0	0	0	0	0	0	0	0	0	1	0	0	0	0	0	0	0	0	0	2	0	0	0	0	0	0	0	0	0	0	0	0	0	0	0	0	0	3	2	0	0	0	7	0	0	0	0	0	0	3	0	0	0	0	0	1	0	0	0	0	0	0	0	0	0	0	0	5	1	0	0	0	1	0	4	3	0	0	2	0	0	0	0	15	0	1	1	0	0	0	0	0	4	0	0	1	0	0	0	0	0	10	0	0	0	8	0	0	0	0	0	0	3	0	0	0	0	3	0	1	6	0	0	0	0	0	0	0	0	0	0	2	3	0	0	0	0	0	0	0	0	0	0	0	0	0	0	0	0	4	1	0	0	0	0	0	0	0	1	0	0	0	0	0	0	0	0	0	0	0	18	0	0	0	1	0	0	7	0	0	0	0	0	0	0	0	1	0	0	0	0	0	0	3	1	1	0	0	0	0	0	0	0	0	0	0	0	0	0	0	0	0	0	0	0	0	0	0	0	0	0	0	0	0	0	6	0	1	0	0	0	0	0	0	0	1	0	1	1	0	0	0	0	0	0	0	0	0	0	6	0	0	0	0	0	0	0	0	0	0	0	2	0	0	0	0	0	0	0	0	0	0	1	0	0	0	1	0	0	0	1	0	0	0	0	0	0	0	0	0	0	0	0	0	4	1	3	0	0	0	0	0	0	0	0	0	0	0	0	0	0	4	0	0	0	0	0	0	0	0	0	0	0	0	0	0	0	0	0	6	0	0	0	0	2	0	0	0	0	0	0	0	0	0	0	0	0	0	0	0	3	0	2	0	0	0	0	0	0	0	1	10	0	0	0	0	0	0	0	0	0	0	0	0	0	0	0	0	0	0	0	2	0	0	0	0	0	0	0	0	0	0	0	0	1	0	0	3	0	0	0	0	1	0	0	0	0	0	0	0	0	0	5	0	0
188588	407254	1091	24832	331	2247	11324	55372	3837	21235	1701	3392	5670	10700	4476	2305	148	7090	102	8819	6685	80	90	47982	3108	8915	314	2846	64	57	645	71200	1847	306	6905	28	209	841	6062	3424	44	42962	92	1456	178	2023	49	1279	18	77	1200	2154	189	436	1792	347	3712	1353	695	17	3613	86	19	35	2092	45	379	605	32	42	22	864	195	4143	96	22	573	19	18	270	17	1034	7	1533	917	119	18	735	17	353	558	30	1321	10	329	243	25	4828	364	20	747	67	643	3812	13	18	1130	65	371	2404	5	1133	1378	34	1877	19	12	45	346	42	9	1355	2165	8	289	60	23	20	1385	14	19	1044	10	22	20	5340	24	625	1268	14	313	173	406	533	79	398	2870	238	363	135	25	17	64	20	165	33	506	140	132	434	890	165	693	1176	848	8	143	4	1095	1123	6	10	4	9	13	601	69	196	12	3	5	10	19	8	24	792	248	5	350	7339	6	1	347	15	77	16	3	821	200	3	45	254	348	375	14	452	333	11	400	238	8	389	70	6	7	5	32	160	7	99	3	1283	86	20	541	18	15	8	625	16	2	5411	7	10	2	126	732	743	379	13	99	232	198	2	2	48	5	2	5	23	270	1286	10	2	6	84	120	8	2	7	546	83	3641	4	150	36	38	13	17	8	7	131	324	141	11	658	4	1	258	254	590	16	1	86	0	8	38	2	2	3	10	328	10	39	10	7	2	0	87	83	170	183	4	87	9	60	265	14	2	10	376	1250	40	23	269	23	1581	199	165	4	162	135	100	5	2	4	4	0	146	1375	3	3	513	4	3	156	7	2	0	3	4	6	205	19	10	363	16	232	492	28	25	4	3	1	5	1	23	9	4	144	2	331	237	5	1	3	0	3	3	3	2	67	4	2	1	4	2	343	3	19	180	112	2	25	5	3	134	2	2	8	7	1	68	1	4	1	97	11	6	324	15	5	2	48	3	3	3	183	395	51	36	0	1	2	79	115	3	592	1726	2	4	31	5	200	16	254	2	124	20	7	42	91	1	381	2	0	1	175	510	50	0	5	23	0	2	121	5	1	0	0	60	2	2	134	3	20	234	120	0	12	0	109	4	87	169	330	34	49	156	410	66	58	4	86	7	0	3	15	9	0	2	1	131	191	107	0	291	1	66	3	19	2	242	3	103	208	200	5	84	5	3	2	336	0	30	3	1	0	1	26	13	5	2	152	2	12	370	54	55	2	14	954	13	29	508	1	6	109	49	15	1	1	46	4	146	0	1	19	1	2	1	4	52	87	1	3	3	14	0	1	11	3	111	1	41	192	76	1	49	0	1	1	0	2	931	3	2	0	3	0	2	1	0	0	1	2	17	1	5	11	5	127	33	2	1	0	0	68	45	123	1	2	49	138	58	21	28	0	0	592	50	196	166	4	46	114	0	45	1	1	3	2	42	4	2	3	127	52	9	29	3	1	103	19	2	728	1	8	1	5	1	34	0	34	2	93	0	10	154	73	1	6	0	3	3	30	0	3	3	1	1	0	2	73	276	4	1	9	39	3	115	1	1	2	300	0	186	10	82	3	55	0	114	773	21	13	0	117	23	5	54	43	1	0	0	10	1	91	1	88	2	2	42	15	1	0	3	100	0	2	0	25	306	2	105	1	1	0	3	3	3	0	0	14	145	167	133	134	434	32	2	2	21	31	3	1	7	0	25	118	16	17	1	0	0	52	0	2	1	1	1	15	0	0	0	1	1	8	51	0	1	1	0	14	48	105	22	2	0	3	101	4	4	33	10	0	0	0	11	47	1	168	0	0	26	22	0	48	8	0	0	67	2	1	1	75	1	432	0	86	1	52	0	1	8	0	13	50	1	41	169	16	1	0	89	37	0	98	2	25	0	1	32	0	4	0	36	129	1	1	1	1	1	0	12	0	1	1	221	1	8	0	126	25	6	45	65	0	0	45	0	36	2	0	16	0	17	24	0	2	55	0	2	0	0	0	1	0	74	28	1	54	3	11	2	13	4	5	6	9	6	36	265	99	0	1	0	0	0	0	0	1	2	0	4	0	0	47	26	0	0	68	1	0	2	0	0	163	69	1	3	7	0	39	1	0	0	0	2	0	0	0	0	17	9	0	1	3	0	162	1	122	16	1	61	1	14	22	0	56	0	24	31	31	3	23	154	71	111	0	1	0	1	0	3	7	0	11	18	2	17	0	2	0	62	48	0	0	0	1	2	176	1	14	0	0	1	1	126	127	1	2	0	0	7	0	0	0	0	2	8	1	0	2	0	1	1	1	121	1	243	0	0	26	3	4	1	0	0	1	0	8	0	0	156	3	0	0	8	0	0	0	1	0	0	0	4	1	4	1	3	37	0	1	0	1	0	1	25	38	1	1	0	21	0	114	2	3	21	128	0	2	1	4	0	21	1	47	1	1	4	1	9	0	0	20	17	0	2	0	0	12	13	206	4	0	255	0	51	0	8	272	50	0	16	1	0	0	44	0	15	1	0	5	0	2	0	1	0	0	39	4	0	1	0	1	0	1	0	0	0	0	1	112	0	5	1	0	87	2	54	82	166	0	3	0	1	43	37	0	0	2	2	0	0	0	0	0	3	1	0	30	0	6	0	0	53	0	11	0	0	16	1	2	123	34	0	1	28	3	0	0	1	0	0	0	0	23	1	26	15	0	6	19	11	2	3	0	0	0	1	2	14	73	1	0	25	1	12	0	0	0	0	1	14	1	2	133	0	0	0	31	0	1	0	45	0	0	42	0	1	0	0	0	0	0	2	2	1	0	0	0	35	2	151	0	2	0	22	1	1	10	2	0	0	1	0	0	0	0	1	0	1	1	0	0	1	1	4	1	68	0	44	0	0	1	1	1	0	4	5	25	1	0	0	1	0	80	2	0	0	0	2	0	1	4	32	70	3	73	45	22	0	0	19	2	0	15	0	0	1	38	0	0	0	0	1	0	3	1	0	0	3	0	0	0	7	8	0	0	0	0	24	16	1	0	1	0	12	1	4	9	3	7	0	7	0	10	49	5	1	0	1	1	14	0	6	2	1	0	0	1	4	0	0	59	0	0	0	0	3	1	0	1	14	5	1	1	0	0	0	1	0	0	1	0	24	1	0	0	36	0	0	0	19	16	0	27	0	1	1	0	1	1	15	101	20	0	1	0	0	0	7	1	21	0	52	40	9	0	1	0	7	1	0	0	3	8	0	0	4	4	27	0	1	1	2	2	0	136	0	0	93	0	0	1	0	0	0	0	0	0	0	0	0	0	0	0	0	0	0	0	114	0	0	1	0	0	0	1	0	0	4	1	1	50	2	1	0	0	0	0	3	1	0	0	0	24	0	1	0	0	1	0	0	5	0	0	26	0	0	0	0	0	0	3	36	2	0	1	0	56	20	0	0	0	0	0	1	6	0	6	5	2	0	16	0	2	16	2	0	11	0	1	0	1	3	21	1	0	0	0	0	5	0	0	1	43	18	0	11	1	15	0	44	11	0	1	0	0	1	0	1	1	0	10	0	1	0	1	0	0	0	0	0	0	6	0	10	0	0	47	0	0	1	1	5	0	0	0	0	0	23	45	0	0	0	13	0	0	0	0	0	46	46	36	3	0	20	3	14	0	0	73	0	0	1	0	3	0	0	30	0	1	0	0	1	2	0	0	30	0	23	0	2	6	1	0	0	16	0	0	15	20	1	0	0	92	4	27	0	11	0	0	1	3	0	1	0	3	0	1	0	3	0	0	16	1	0	0	0	1	63	1	0	0	57	1	0	1	0	6	0	0	0	0	0	0	0	0	2	1	0	38	1	132	1	7	2	0	17	11	32	0	0	0	0	46	0	16	0	0	0	0	0	18	0	0	0	0	0	18	2	0	2	35	0	13	0	2	0	7	11	13	16	0	39	15	0	5	0	1	0	0	0	11	1	1	0	0	0	0	0	0	0	12	1	1	6	0	7	0	0	1	0	0	0	0	0	0	8	3	1	0	0	0	0	4	24	0	0	36	3	4	0	0	4	7	27	0	0	26	5	3	0	0	0	0	0	17	0	0	0	1	0	0	1	0	1	6	0	1	7	8	11	0	0	38	24	0	0	1	0	1	0	21	0	0	0	2	21	0	3	0	0	1	0	0	0	1	0	0	1	1	1	0	2	0	0	7	8	55	1	1	0	3	0	0	6	0	0	0	2	2	28	0	0	0	0	10	6	0	0	2	2	0	0	0	2	0	1	22	1	0	1	17	0	1	11	0	0	0	0	0	0	0	0	0	0	3	0	2	12	7	1	1	1	0	1	9	26	0	5	10	0	1	0	0	0	0	0	0	58	25	12	0	0	0	4	12	0	1	1	0	0	9	9	0	0	0	0	0	0	0	1	0	0	0	1	1	1	0	1	0	0	0	0	0	0	23	1	0	0	4	0	3	0	0	0	0	0	0	0	0	15	67	0	6	0	2	15	6	0	0	0	12	0	0	0	0	0	0	0	1	18	0	0	48	0	13	1	0	0	1	20	0	0	0	0	1	0	1	0	0	0	0	0	5	0	1	0	0	0	0	0	0	25	0	0	1	0	0	2	9	0	10	0	0	0	0	4	0	0	0	0	0	0	0	5	0	0	0	0	10	0	0	8	33	1	1	0	0	1	0	0	0	0	18	3	8	0	0	0	0	0	0	0	0	0	0	0	0	1	0	0	24	0	0	0	1	0	0	0	0	0	0	0	0	0	0	0	0	4	6	0	38	0	0	0	1	1	0	0	0	0	4	0	0	20	1	0	1	0	0	2	0	0	18	1	0	26	0	13	5	1	0	3	0	0	0	49	0	0	2	3	0	0	0	44	6	0	2	0	1	13	30	0	6	0	2	0	3	0	5	0	0	0	0	0	2	3	0	0	21	0	0	0	1	0	0	12	0	0	0	0	0	2	0	0	0	0	0	0	3	1	0	0	0	26	0	0	2	0	0	12	0	0	6	1	5	0	0	5	2	0	0	0	0	0	0	0	1	1	17	0	0	1	0	10	0	0	0	0	0	0	0	1	16	1	0	0	0	0	0	0	0	0	1	0	0	0	0	11	0	0	1	0	1	0	0	0	0	0	0	1	0	0	0	2	0	0	0	12	0	0	0	0	0	0	0	0	0	0	1	1	0	0	1	0	0	5	0	0	0	5	4	0	0	0	0	6	0	1	7	18	0	14	3	0	0	0	8	0	0	0	0	0	20	0	0	1	0	0	0	0	0	0	1	5	0	0	2	0	4	1	0	0	0	0	0	3	0	0	0	5	0	44	0	0	28	0	5	0	0	0	87	1	0	0	7	0	0	0	0	8	0	7	7	0	0	0	0	3	7	0	5	0	0	0	0	0	0	0	0	0	0	0	4	0	0	0	7	0	0	0	0	0	0	0	10	7	4	0	0	0	0	0	0	0	8	6	0	0	0	0	0	3	0	0	0	0	3	0	0	0	3	0	4	1	0	0	6	1	0	0	0	0	0	0	8	0	0	0	0	0	0	0	0	6	0	0	1	0	0	0	0	0	0	1	0	1	1	0	0	0	0	0	0	1	19	0	0	0	0	0	0	0	0	4	0	0	2	15	0	19	3	8	0	0	9	0	0	0	0	0	49	0	0	0	0	0	0	0	0	0	2	0	1	0	10	0	0	0	0	0	0	17	67	10	9	0	0	0	0	1	0	0	0	0	0	0	0	0	1	0	0	4	0	0	0	0	0	0	1	0	1	0	1	0	5	0	21	3	0	0	0	18	0	1	0	0	2	0	0	23	0	0	0	0	0	0	0	0	0	0	2	0	0	0	0	0	0	0	2	0	0	0	0	0	8	0	7	1	1	0	0	0	0	0	0	7	0	0	0	0	2	0	1	0	0	0	0	0	0	1	0	1	0	0	0	4	0	0	9	0	0	0	0	0	3	0	0	0	0	1	0	5	0	0	0	1	5	0	3	0	0	0	0	0	0	1	1	0	2	0	0	0	0	3	0	0	0	0	0	0	6	0	0	0	1	0	0	0	0	0	0	0	0	1	0	0	0	0	0	1	1	0	0	5	0	0	13	0	0	0	3	0	2	18	0	6	0	0	5	0	0	0	0	0	0	0	0	0	0	0	0	0	0	0	0	10	0	7	0	0	0	0	16	0	0	2	0	3	0	0	0	0	0	0	0	2	0	0	0	3	2	0	0	0	0	0	0	0	0	0	0	0	0	5	1	0	2	0	0	3	0	0	0	0	0	0	1	0	0	1	0	0	0	0	4	0	8	0	2	3	0	0	0	0	0	0	0	3	0	14	0	1	1	0	0	0	0	0	0	0	5	0	0	0	0	1	0	0	0	0	0	0	0	0	0	0	0	1	8	6	4	0	0	0	0	0	0	1	4	1	2	4	0	0	0	0	0	0	19	0	0	1	0	4	0	0	0	0	6	12	0	2	4	0	0	0	0	0	0	0	0	9	0	0	0	0	5	1	3	1	0	0	0	3	6	7	4	0	0	0	5	0	0	0	9	0	0	0	1	0	0	0	0	0	0	0	0	0	29	0	0	3	0	0	0	4	0	0	2	0	0	0	0	10	0	5	0	19	0	0	0	0	0	0	1	2	1	0	0	0	0	0	0	0	15	0	0	0	0	2	0	0	0	0	0	0	0	0	0	0	2	0	0	0	0	5	0	0	0	0	9	4	0	0	0	1	0	0	0	0	0	0	4	3	0	0	0	0	1	2	2	0	3	0	0	0	3	2	0	7	0	5	0	0	4	2	1	0	1	0	2	0	0	0	0	0	0	0	0	0	2	1	0	5	4	1	0	1	0	12	0	0	0	0	1	0	0	0	7	5	0	0	1	0	4	0	0	4	0	0	1	0	0	0	0	12	0	0	0	0	0	0	0	0	11	7	0	0	0	0	0	3	18	0	0	0	2	0	0	0	4	0	0	0	2	3	1	3	0	0	0	0	0	0	0	0	0	3	0	0	0	0	3	0	0	0	0	6	0	0	20	0	9	0	0	0	0	10	0	0	0	0	0	0	0	0	0	0	0	0	2	0	0	0	1	0	0	14	35	0	2	1	0	0	5	2	0	0	2	0	0	0	0	2	0	0	0	0	0	0	0	0	0	2	0	0	0	0	0	0	0	0	0	0	3	0	0	0	0	0	2	0	0	0	0	0	0	0	0	0	0	2	0	1	2	0	1	0	0	0	0	0	0	0	0	0	0	0	0	0	1	1	2	0	0	1	0	1	1	0	0	0	0	0	0	0	5	0	8	1	0	0	0	0	4	0	2	0	0	0	0	0	0	0	0	0	0	0	0	0	2	0	0	0	1	0	0	0	0	0	0	0	7	0	12	0	0	0	2	0	0	0	0	0	2	0	2	0	0	15	0	0	3	12	0	0	0	0	4	0	0	3	0	0	0	1	0	3	0	0	0	0	0	0	14	0	0	0	0	0	0	0	0	0	12	3	0	0	0	0	0	0	0	6	0	0	4	0	0	0	0	0	0	0	0	0	0	0	4	0	0	1	0	0	0	0	0	0	3	0	5	0	8	0	1	0	0	0	0	0	0	2	0	0	1	0	1	0	0	0	0	0	0	0	0	3	0	0	2	0	0	0	0	0	5	0	0	0	4	0	0	19	0	0	0	0	0	0	0	0	0	14	0	4	1	2	0	0	0	2	0	0	0	3	0	0	0	0	0	0	1	3	0	0	0	3	0	0	0	1	0	0	0	0	0	2	0	0	0	1	0	0	0	0	0	0	0	0	0	1	0	0	0	0	0	6	11	0	0	0	0	0	0	9	0	0	1	0	0	0	0	0	5	0	0	0	0	0	0	0	0	0	0	0	1	0	0	0	0	0	0	0	0	0	0	0	0	0	0	0	4	0	0	0	0	0	1	0	1	2	0	0	16	1	0	2	1	0	0	0	0	5	0	1	0	5	0	0	0	0	0	0	0	0	4	0	0	0	0	6	0	0	0	0	2	2	0	0	29	0	0	1	2	0	0	0	0	0	0	0	0	1	0	0	0	0	0	0	0	2	2	0	0	0	0	0	0	0	0	0	1	0	0	0	0	0	0	36	2	0	0	0	4	0	0	0	0	2	0	0	0	0	5	0	0	0	4	0	0	0	0	0	0	1	0	0	0	1	0	8	1	0	0	1	0	0	0	0	0	0	0	0	3	2	1	0	1	0	0	0	0	0	0	0	0	0	1	0	0	0	5	0	0	0	0	0	0	0	3	0	0	0	0	2	0	0	0	0	0	0	0	0	1	0	0	0	0	0	0	0	0	15	0	0	0	0	0	0	4	0	0	0	0	1	0	1	0	1	0	0	0	0	2	1	0	2	0	0	0	0	0	0	0	8	1	0	0	4	1	0	0	0	0	0	0	0	17	0	0	0	2	0	1	0	1	0	1	1	0	4	0	0	0	0	0	0	0	0	0	0	0	1	2	0	0	0	0	3	2	1	6	9	0	0	0	0	1	1	0	0	0	0	0	0	0	0	0	0	0	21	0	6	0	0	0	0	0	0	0	0	3	0	0	2	2	0	0	0	0	2	0	0	0	0	0	0	1	1	0	0	0	0	0	0	5	1	1	0	0	0	0	0	0	0	1	0	0	0	0	0	0	0	0	2	1	0	0	0	0	0	0	0	0	0	0	0	2	4	4	0	0	0	0	0	2	0	0	0	2	2	0	0	0	0	0	0	1	0	0	0	0	0	0	0	0	2	0	0	0	0	0	2	0	0	0	0	0	2	0	1	4	0	0	0	1	0	0	1	0	0	0	0	0	2	0	0	0	0	0	4	0	0	0	0	0	0	0	0	0	0	0	1	0	0	0	0	0	2	0	0	0	2	0	0	6	2	0	0	3	3	0	0	1	0	3	0	0	0	0	3	0	0	0	0	0	7	0	0	0	0	0	0	0	4	0	0	16	21	0	1	2	0	0	0	0	0	0	0	0	1	0	0	0	0	2	0	0	0	0	0	0	0	0	0	0	0	0	0	0	0	0	0	0	0	0	0	0	0	0	0	2	0	0	0	1	0	0	0	1	0	0	0	1	0	0	3	1	1	0	3	1	0	7	0	0	1	0	0	0	0	0	0	0	0	5	0	0	0	1	0	0	0	0	0	7	0	0	0	0	0	0	0	7	0	0	0	0	0	0	0	0	0	0	0	0	0	0	0	1	0	0	1	0	0	0	0	0	3	0	0	0	0	0	0	0	0	0	0	0	0	0	0	0	0	0	0	13	1	0	0	0	2	1	0	0	0	0	0	2	0	0	0	0	0	0	1	0	0	0	6	0	0	0	0	0	0	0	0	0	2	0	0	0	0	0	0	0	0	0	0	0	3	0	0	0	0	0	0	0	0	0	1	0	0	0	1	0	0	0	1	0	0	0	1	5	1	0	0	0	0	1	0	0	0	0	0	0	0	0	0	0	0	0	0	0	0	0	0	0	0	0	0	0	0	0	0	0	0	0	3	1	0	0	0	0	0	0	0	1	0	0	0	0	0	0	0	1	0	18	0	0	0	1	1	5	0	1	0	0	0	0	0	0	0	0	1	0	0	0	1	0	0	0	0	0	0	0	0	0	0	0	0	0	2	0	0	0	0	0	0	0	1	0	0	0	0	0	0	0	0	0	0	0	0	0	1	0	0	0	0	0	0	3	0	1	1	0	0	0	4	15	0	1	0	1	0	0	0	1	0	0	0	0	0	0	0	0	2	0	0	0	0	0	3	0	1	1	0	0	0	0	0	0	2	0	0	0	3	0	0	0	0	0	0	2	0	0	0	0	0	0	1	0	3	0	7	0	0	0	0	0	0	0	0	0	0	0	0	0	0	0	3	0	1	0	0	2	4	0	0	0	0	0	0	0	0	14	0	0	0	0	0	0	0	0	0	0	0	0	0	1	1	0	0	0	0	0	0	8	1	0	0	0	0	0	0	0	0	4	0	0	0	0	1	0	0	0	0	0	0	1	0	0	0	0	0	0	2	0	0	2	2	0	0	0	0	1	0	0	0	18	0	0	0	5	0	0	0	0	0	0	2	3	0	0	0	0	0	0	0	0	0	0	1	0	0	0	0	0	0	1	0	2	0	0	0	0	0	0	2	0	0	4	2	0	0	0	0	0	0	0	0	0	0	0	0	0	6	0	0	0	0	0	0	0	0	0	0	0	1	0	0	0	0	0	0	0	0	0	0	0	0	0	0	0	0	0	0	0	0	0	0	0	0	1	0	0	0	0	0	0	0	0	1	0	0	0	0	6	0	0	0	0	0	0	0	0	0	0	0	0	0	0	1	9	0	0	0	0	0	0	0	0	0	1	0	0	0	0	0	0	0	0	1	1	0	3	0	0	0	0	0	0	0	1	0	0	0	0	0	0	0	0	0	0	0	2	2	0	0	0	0	0	0	0	0	0	0	0	0	0	0	0	0	0	0	0	0	0	0	1	0	0	0	1	0	0	0	0	1	0	0	0	0	0	0	0	0	0	0	0	0	1	0	0	0	0	0	0	0	0	0	0	3	0	0	0	0	0	0	0	0	0	0	0	0	0	1	0	0	0	0	0	0	0	0	0	0	1	0	0	0	0	0	0	1	3	0	0	0	0	0	0	0	0	0	0	2	0	0	0	0	0	1	0	0	1	0	0	0	0	0	1	0	1	0	2	0	2	0	1	0	7	4	0	0	0	0	0	0	0	0	0	0	0	0	0	0	0	0	3	0	0	0	0	0	0	0	0	3	0	0	0	2	0	0	0	0	0	4	2	0	0	0	0	0	0	1	0	0	0	0	0	0	0	0	0	0	0	0	18	0	0	0	0	0	0	0	0	0	0	0	0	0	0	0	0	4	1	0	0	0	0	0	0	0	2	0	0	0	0	0	0	0	0	0	0	24	3	0	0	0	2	0	0	5	0	0	0	0	0	0	0	0	0	0	0	0	0	0	0	3	7	1	0	0	0	0	0	1	0	0	0	1	0	0	0	0	1	0	0	0	1	0	0	0	0	1	0	0	0	0	0	0	0	3	0	0	4	0	2	0	5	1	0	1	2	0	0	1	0	0	1	0	0	0	0	3	0	0	0	0	0	0	0	0	0	0	0	1	0	0	0	0	0	0	2	0	0	0	0	0	0	0	0	0	0	0	1	0	0	0	0	0	0	0	0	0	0	0	0	0	0	1	0	0	0	1	0	0	0	0	0	0	0	0	0	1	0	0	0	0	3	0	0	0	0	0	0	3	0	0	0	1	0	0	0	3	0	0	0	0	0	0	1	0	1	0	0	0	0	0	1	0	0	3	0	0	2	0	2	0	0	0	0	0	0	0	0	0	0	0	0	0	0	0	0	0	0	0	0	2	0	0	0	0	0	0	0	0	0	0	0	0	0	0	0	0	0	0	0	0	0	0	0	1	0	0	0	0	0	0	0	0	0	0	0	0	0	0	10	0	0
275460	241810	551	22246	147	3189	14287	27921	838	4520	192	8380	8345	15007	2525	4675	76	9475	67	29446	13739	52	58	4295	6999	44	199	2217	38	54	1168	3626	5225	124	64447	34	55	193	11303	6491	28	54606	62	263	33	2996	14	2462	21	53	3118	2243	122	686	2189	10356	2723	805	3659	15	1381	74	15	17	1216	13	358	2646	49	21	12	1352	47	644	365	34	218	16	12	126	16	1044	11	1215	892	53	16	175	21	82	240	18	2507	14	269	360	14	8729	409	8	1339	4	2460	4774	11	8	1827	48	425	4722	3	1710	2709	21	501	11	2	20	874	18	7	1624	1158	4	966	73	11	77	2148	6	395	1572	7	4	3	2633	5	326	1418	5	489	138	933	356	129	2045	8951	55	1103	302	8	5	7	18	216	20	636	190	371	669	205	374	1893	3092	809	9	283	5	387	3434	2	5	6	6	3	1030	11	96	6	7	2	5	3	6	6	669	433	4	552	6340	5	2	174	6	57	102	2	1140	547	1	55	104	129	806	3	730	636	6	692	110	6	836	110	2	53	6	6	15	10	23	4	570	18	28	1568	17	7	7	538	55	5	7915	4	3	2	97	306	556	727	10	17	730	50	1	4	232	4	4	38	265	603	2512	26	3	2	28	416	1	2	16	1052	121	4754	2	314	19	20	11	21	2	2	345	233	458	4	264	1	2	271	515	53	0	4	158	4	5	8	5	6	4	5	172	6	19	1	2	4	0	59	94	77	401	0	36	0	144	2705	2	1	10	558	494	14	68	253	5	3207	95	279	2	12	40	180	3	3	1	6	1	332	2273	2	2	420	3	4	191	11	0	1	2	0	4	204	1	0	71	2	572	165	2	3	1	0	0	2	1	10	1	2	333	1	520	654	2	2	0	2	1	0	0	1	208	2	2	1	1	2	1503	2	402	158	2	3	32	1	1	320	1	2	20	95	1	150	2	0	1	167	2	4	115	15	1	2	339	0	1	3	224	911	30	12	0	0	2	153	182	2	438	2169	2	1	19	1	160	4	225	1	87	543	7	2	239	1	285	5	0	0	215	852	99	2	5	80	5	52	128	1	2	2	4	28	1	0	77	3	53	966	137	4	43	1	275	1	133	168	449	9	1	228	721	240	320	1	106	7	2	0	5	4	0	0	0	215	136	103	1	563	1	1839	149	16	1	518	0	13	339	430	1	407	1	1	0	892	1	27	1	0	0	0	11	29	3	16	600	2	1	431	55	10	0	12	2335	3	11	633	9	1	232	12	0	0	1	256	2	158	1	1	70	0	1	0	0	27	195	9	1	3	26	10	2	23	153	39	0	37	364	43	1	77	0	0	1	0	0	370	19	0	2	24	0	2	0	1	1	0	1	2	0	0	35	8	128	223	0	1	0	0	50	281	399	1	0	186	62	276	74	25	2	0	990	73	371	55	0	119	333	7	351	1	1	0	0	34	5	0	0	97	124	3	221	0	1	110	7	0	624	2	0	0	0	1	88	2	16	43	18	1	15	224	53	1	6	1	0	0	23	67	3	0	2	0	0	0	76	725	4	0	5	19	0	626	0	0	0	998	1	141	0	84	1	9	1	231	2918	40	128	0	10	5	1	29	88	1	1	2	29	1	158	0	92	0	0	3	16	0	1	2	66	0	1	1	50	169	1	113	1	4	0	1	0	0	1	1	33	398	337	1155	118	26	75	6	1	63	1	0	0	4	0	59	215	115	13	1	0	0	49	0	0	1	0	1	7	1	1	3	0	0	3	18	3	0	2	0	112	241	1	11	0	0	0	71	1	3	45	191	2	1	0	1	173	0	183	0	0	0	112	1	277	10	0	0	411	4	1	0	77	0	455	0	230	3	30	1	0	0	0	27	44	0	58	116	2	0	1	163	77	0	32	2	37	2	0	20	0	8	1	44	39	0	4	1	0	0	0	7	0	1	1	344	0	18	0	481	19	10	66	48	0	9	52	0	53	18	2	0	1	102	0	15	0	93	0	0	0	1	1	0	0	195	85	0	162	12	163	0	63	12	0	10	8	1	86	324	655	0	1	3	0	0	1	0	0	1	0	8	1	1	83	78	0	0	193	7	1	0	2	2	404	87	0	0	11	0	18	0	0	0	0	0	1	1	1	0	162	41	19	0	1	0	0	0	0	18	0	88	0	22	39	0	414	2	6	80	13	2	14	230	34	53	0	0	1	0	1	0	2	0	5	23	2	44	0	1	0	60	36	0	0	0	2	0	190	1	0	0	6	0	0	21	133	2	0	0	0	3	0	2	0	1	1	4	0	0	1	1	2	0	0	31	13	1220	0	0	18	1	0	0	0	1	1	0	48	0	0	104	5	0	1	6	0	0	1	1	2	0	1	0	0	39	1	0	44	0	0	1	4	0	0	62	109	1	0	1	422	0	772	14	2	43	121	1	0	1	19	0	82	0	93	0	0	5	0	0	2	0	153	7	0	1	0	0	9	3	313	1	0	195	0	96	1	4	428	8	0	10	0	0	2	158	0	3	7	1	2	0	0	0	1	0	0	12	2	1	5	0	0	2	1	0	0	1152	0	0	506	0	2	1	0	616	9	39	105	18	0	0	1	1	38	62	0	0	0	2	1	0	0	0	0	0	0	0	44	0	23	0	0	109	1	29	0	0	0	0	3	70	94	0	0	72	1	4	1	1	0	0	0	0	23	0	12	0	0	10	44	2	0	0	0	0	0	0	0	19	349	2	0	33	0	14	11	0	1	0	0	65	0	1	210	0	0	0	21	0	0	0	30	0	1	48	0	9	0	1	0	0	1	0	0	0	0	0	0	12	0	126	0	0	0	45	0	0	13	2	1	0	0	0	0	0	0	0	2	0	0	5	0	0	0	0	0	118	0	458	0	0	0	0	0	1	0	2	14	0	0	0	0	0	115	1	0	0	0	0	0	1	1	123	84	0	90	19	57	0	0	4	1	0	3	0	0	0	21	0	0	0	0	0	0	3	0	0	35	0	0	1	0	5	83	0	0	0	0	216	16	0	0	0	0	22	7	29	23	0	19	0	7	0	0	285	14	1	0	1	0	0	0	0	0	0	0	0	0	25	0	1	119	1	2	0	0	0	0	0	0	38	51	0	0	0	0	0	1	0	1	1	0	2	0	0	1	17	0	0	1	3	12	0	50	11	0	0	0	0	7	0	188	22	0	0	1	1	0	21	0	18	0	84	4	15	0	0	0	5	1	0	0	14	9	0	1	0	1	25	0	1	0	9	1	0	146	0	0	75	2	0	0	0	0	0	0	1	0	0	0	0	0	0	0	0	1	0	0	100	0	0	0	0	1	0	1	0	0	1	16	0	87	3	0	0	0	1	0	0	0	6	0	0	30	0	0	2	0	0	0	0	3	0	0	11	0	0	0	3	0	0	0	28	33	1	0	0	55	18	0	0	0	0	0	5	1	0	4	22	11	1	31	2	18	19	1	1	20	1	47	0	0	0	20	0	0	0	0	0	7	0	0	2	114	136	1	5	0	17	0	9	9	0	0	0	0	2	0	0	0	0	3	0	5	0	0	0	0	0	0	0	0	8	0	10	0	1	1	0	0	0	0	0	0	0	0	1	0	16	28	1	0	0	11	0	1	0	1	0	11	30	8	0	0	32	0	96	70	0	66	0	0	0	0	0	0	0	31	1	1	1	0	0	1	0	0	29	0	93	0	0	8	0	0	2	0	0	0	1	101	0	0	0	94	0	49	0	14	0	0	13	1	1	0	0	0	0	0	0	32	0	0	7	0	0	0	0	0	31	8	27	0	173	0	0	1	1	13	0	1	0	1	0	0	0	0	1	0	1	37	0	128	10	6	0	0	5	7	97	0	0	0	0	30	0	30	0	0	1	0	0	43	0	0	0	1	0	22	0	0	0	138	0	25	0	0	0	26	5	14	14	1	25	25	0	78	0	0	0	1	0	68	4	0	0	0	0	0	0	0	0	11	0	0	3	0	7	0	0	0	0	0	0	0	0	0	4	41	0	0	0	0	0	58	87	0	0	138	1	0	0	0	0	74	38	0	0	17	3	0	0	0	0	0	0	17	0	0	0	0	0	0	0	1	2	5	0	0	0	11	19	0	3	66	47	0	0	0	0	0	0	17	1	0	0	65	17	0	44	0	0	2	0	0	0	1	0	0	4	282	0	0	5	0	0	0	26	246	1	0	2	4	0	0	26	0	0	0	0	0	28	1	0	0	0	10	13	0	0	0	7	0	0	0	0	0	0	81	1	0	11	24	0	0	3	0	2	0	0	0	0	0	1	1	0	0	0	3	84	0	16	0	0	0	13	3	0	0	3	11	0	1	0	0	0	1	0	0	10	5	12	1	0	0	0	8	0	0	0	0	0	2	72	1	0	0	1	0	11	0	8	0	0	0	4	0	0	0	4	0	0	0	0	0	0	70	0	0	0	6	0	0	0	0	0	0	3	0	0	0	18	88	0	5	0	7	16	12	0	0	5	33	0	0	2	0	0	17	0	41	18	0	0	65	0	5	2	0	1	0	20	0	0	0	0	0	0	1	1	0	70	1	0	8	1	0	1	0	0	2	0	0	27	0	0	0	0	0	3	3	0	7	0	0	0	0	11	0	0	0	0	0	0	0	9	0	0	0	1	0	0	0	1	248	0	0	0	0	5	0	1	0	0	160	102	10	0	0	0	0	0	0	0	0	0	0	0	0	0	0	0	37	0	0	2	0	0	0	0	0	0	1	0	0	0	0	0	0	0	1	0	42	0	0	0	0	0	0	0	0	0	2	0	0	16	1	0	0	0	0	0	0	0	61	0	0	17	0	13	11	9	0	18	0	0	0	101	0	0	0	15	0	0	0	345	8	0	3	0	0	19	35	0	0	0	0	0	3	0	10	0	0	1	0	1	0	0	0	0	26	0	0	0	0	0	0	24	0	0	0	0	0	0	3	0	0	0	0	0	1	0	0	0	0	342	1	0	4	0	1	9	0	0	12	0	0	0	0	7	12	0	0	10	0	0	0	0	0	14	0	2	0	3	0	10	0	0	0	0	0	0	0	1	12	0	0	0	1	0	0	0	0	0	0	0	0	0	0	11	0	13	0	0	1	0	0	0	0	0	1	3	0	0	0	9	0	0	0	11	0	0	1	0	0	0	0	0	0	0	0	0	1	0	0	0	0	1	0	0	0	5	2	0	0	1	0	15	1	0	8	117	0	19	21	0	0	10	7	0	0	9	0	1	390	3	0	1	0	0	0	0	0	0	0	4	0	0	13	0	6	0	0	0	0	0	0	0	0	0	7	6	0	25	0	0	23	0	1	0	0	0	109	0	0	0	0	3	0	0	1	6	0	47	38	0	0	0	0	0	33	0	5	0	0	0	1	0	0	0	0	0	0	0	5	0	0	0	1	0	0	0	0	0	0	0	8	0	25	0	0	0	0	0	0	0	8	4	0	0	0	0	1	2	0	0	1	1	0	2	0	0	11	0	2	0	0	2	0	0	1	0	0	0	9	0	0	0	0	0	0	0	0	0	1	65	0	3	3	0	0	0	0	0	0	0	0	0	2	0	0	0	0	0	0	0	0	0	0	1	0	0	0	0	1	20	0	0	2	12	0	11	6	32	0	0	7	9	0	0	0	0	86	0	0	0	0	0	0	0	0	0	0	0	0	0	11	0	0	0	0	1	0	34	33	12	12	0	0	7	0	0	0	0	0	0	0	0	0	0	0	0	0	5	12	0	0	0	0	0	0	1	3	0	0	0	16	0	16	0	0	0	0	6	0	0	0	0	6	0	0	14	0	0	0	0	0	0	1	0	0	0	0	0	0	0	0	0	0	0	2	0	0	0	0	0	10	0	9	0	0	0	0	0	0	0	0	15	0	0	0	0	2	0	0	0	0	0	0	0	0	0	0	0	0	0	0	8	0	0	2	0	0	185	0	0	2	0	0	0	0	0	0	11	0	0	0	0	0	0	5	20	0	0	0	0	0	16	0	0	0	0	0	1	0	6	0	0	0	98	1	0	3	0	0	0	5	0	0	0	3	0	0	0	1	0	0	0	0	0	0	0	0	0	0	2	0	1	11	0	0	0	42	0	2	19	0	5	0	0	6	0	0	0	0	0	0	3	7	27	0	0	0	1	0	0	0	5	0	4	0	0	1	0	24	1	1	4	0	5	0	0	2	0	0	0	0	4	0	0	0	5	0	0	0	3	0	0	0	0	3	3	2	0	0	4	0	0	6	0	0	26	0	0	0	0	0	0	1	0	0	0	0	0	0	0	6	0	9	0	3	6	0	0	0	0	0	0	0	5	0	0	0	0	1	0	0	0	0	0	0	0	29	0	0	0	0	0	6	0	0	0	0	0	0	0	0	0	0	6	2	8	2	0	0	8	0	0	0	0	7	6	4	31	0	0	10	0	0	0	17	0	0	12	0	4	0	0	1	0	5	20	0	2	10	0	0	0	0	0	0	0	0	10	0	0	0	0	0	1	8	26	0	0	0	9	37	28	12	6	0	0	26	0	0	0	5	0	0	0	0	0	0	0	1	0	0	0	0	0	22	0	0	4	0	0	0	9	0	0	0	0	0	0	0	0	0	0	0	1	0	0	0	0	0	2	1	0	10	0	0	0	0	0	0	0	44	0	0	0	0	3	1	0	0	0	0	0	0	0	0	0	3	0	0	0	0	7	0	0	0	0	6	0	0	0	0	0	0	0	0	0	0	0	0	2	0	0	0	4	0	1	6	0	5	0	0	8	8	1	0	3	0	4	0	0	5	0	2	0	0	0	0	0	0	0	0	0	0	0	0	0	9	1	0	121	29	0	0	3	0	7	0	0	0	0	0	0	0	0	10	4	0	0	0	0	1	0	0	5	7	0	3	0	0	0	0	4	0	0	0	0	5	0	0	0	9	6	0	0	0	0	0	0	12	0	0	0	3	0	0	0	37	0	0	0	0	0	1	0	0	0	0	0	0	0	0	0	1	3	0	0	0	0	1	0	0	0	0	10	0	0	24	0	5	0	0	0	0	20	0	0	0	0	0	0	1	0	0	0	0	0	2	0	1	0	1	0	0	14	29	0	12	1	0	0	3	9	0	0	2	0	0	0	0	3	3	0	0	0	0	0	0	0	0	0	0	0	0	0	0	0	0	1	0	0	0	4	0	0	0	0	5	0	0	0	0	0	0	0	3	0	0	0	0	0	4	0	18	0	2	0	0	0	0	0	0	0	0	0	0	1	0	6	1	0	0	7	0	4	0	0	0	0	0	0	0	0	3	0	0	0	2	0	0	1	5	0	0	0	0	0	0	0	0	0	0	0	0	0	0	0	1	1	0	0	0	0	0	0	0	0	0	0	21	0	5	0	0	0	4	0	0	0	2	0	1	4	4	0	0	18	0	0	0	2	0	0	0	0	1	0	0	1	0	0	0	2	0	9	0	0	0	0	0	0	1	0	7	0	0	0	0	0	0	0	0	0	0	5	0	0	0	0	5	3	0	0	0	0	0	0	0	0	0	0	1	0	0	0	0	0	0	2	0	0	0	0	3	0	2	0	5	0	37	0	3	0	0	0	0	3	0	0	0	0	0	0	0	0	0	0	1	0	0	1	0	0	0	0	6	0	0	0	0	0	10	0	0	0	3	1	1	31	0	0	0	0	0	0	0	0	5	11	0	10	2	0	0	0	0	0	0	0	0	0	0	0	0	0	0	0	0	5	0	0	0	8	0	0	0	3	0	0	0	1	0	11	0	0	1	0	0	0	0	0	0	4	0	0	0	0	1	0	0	0	0	22	12	2	9	0	0	0	0	4	0	0	0	0	0	0	0	0	22	0	0	0	0	0	0	0	0	4	0	0	0	0	0	0	0	0	0	0	0	0	0	0	0	4	0	0	3	0	0	0	0	0	0	0	9	1	0	0	2	0	0	9	5	15	0	0	0	5	0	3	0	12	0	0	0	0	0	0	0	0	3	0	0	0	0	3	0	0	0	0	0	5	0	0	8	0	0	0	1	0	0	0	0	0	0	0	63	4	0	0	0	0	0	0	0	1	1	4	0	0	0	0	0	0	0	0	0	0	0	0	0	0	0	16	3	0	0	0	0	0	0	0	0	0	0	0	0	0	6	0	0	1	1	2	1	0	0	0	0	18	0	0	0	1	0	0	1	0	0	0	0	0	0	0	1	0	0	0	5	0	0	1	0	4	0	0	0	0	0	1	1	0	0	0	2	0	0	0	0	0	0	0	0	0	1	1	0	0	0	0	0	0	0	0	0	0	0	0	0	1	0	0	0	0	0	0	1	20	0	36	0	0	0	0	1	0	0	0	0	2	5	0	0	0	0	0	1	0	0	0	1	0	0	0	0	0	0	0	0	2	4	1	0	0	6	0	0	0	0	0	0	2	0	2	0	0	8	0	3	2	1	0	1	0	0	0	0	0	0	0	1	0	0	0	0	0	0	1	0	0	0	0	0	0	2	0	10	8	0	0	0	0	0	0	0	0	0	0	0	0	1	0	0	0	3	5	0	5	0	0	0	0	0	0	30	0	0	0	0	3	0	2	0	0	0	11	0	0	1	0	0	0	1	5	0	0	0	0	2	0	3	0	0	0	0	0	0	0	0	0	0	1	0	0	0	0	0	0	1	2	1	0	0	1	0	0	0	0	0	2	0	1	2	4	0	0	0	0	0	0	0	0	2	0	0	4	0	0	0	0	0	0	1	0	0	0	0	0	0	0	0	0	0	0	0	0	0	9	0	0	0	0	0	1	0	0	0	0	0	0	0	0	0	0	0	0	0	0	0	0	0	0	0	0	2	0	0	0	0	0	0	0	0	0	0	0	0	6	0	0	0	5	0	3	0	0	0	0	2	0	1	5	0	0	3	0	0	0	4	2	3	0	0	0	0	5	0	0	0	0	0	11	0	0	0	0	0	0	0	2	0	0	26	4	0	0	12	4	0	0	0	0	1	0	0	2	0	0	0	0	0	2	0	0	2	0	0	0	0	0	2	0	0	3	0	0	0	0	1	0	0	0	0	0	0	0	3	0	1	0	0	0	0	0	5	0	1	0	0	0	0	0	4	9	0	0	2	0	10	0	0	1	1	0	0	0	0	0	0	0	6	0	0	0	0	0	0	0	0	0	0	0	0	0	0	0	0	0	8	0	0	0	0	3	0	2	0	0	0	0	0	1	0	0	3	0	0	1	0	20	0	0	0	2	0	0	0	10	0	0	0	0	0	0	3	0	0	3	0	0	0	0	0	1	0	0	0	2	2	0	0	0	9	0	1	0	0	0	0	0	0	4	0	0	0	1	0	0	1	0	0	0	0	0	0	2	0	12	0	0	0	0	0	0	0	0	1	0	0	0	0	0	0	0	0	0	0	2	0	0	0	0	0	0	0	1	0	0	0	2	11	3	0	0	0	0	0	0	0	0	0	0	0	0	0	0	0	0	0	0	0	0	0	0	0	0	0	0	1	0	0	0	0	0	0	0	0	2	1	0	0	5	0	0	4	0	0	0	0	0	0	0	1	1	0	0	0	0	3	0	33	0	1	0	0	0	0	0	0	5	1	3	0	0	0	0	0	2	0	0	0	0	0	0	0	0	0	0	0	0	0	0	0	0	0	2	0	2	0	0	0	0	0	0	0	0	0	0	0	0	0	0	0	0	0	0	0	0	7	0	0	2	0	0	0	0	30	0	1	0	2	0	0	0	1	0	0	0	0	0	0	0	0	2	0	0	0	0	0	12	0	0	0	0	0	0	0	0	0	0	0	0	0	9	0	0	1	0	0	0	0	0	0	0	0	0	0	1	0	0	0	0	0	0	0	0	1	0	0	0	0	0	0	0	0	0	0	8	0	1	0	0	1	5	0	0	0	0	0	0	0	0	0	0	0	0	2	0	0	0	0	0	1	1	0	0	1	0	0	0	0	2	0	0	2	3	0	0	0	1	0	0	0	0	4	0	2	0	0	3	0	0	4	0	0	0	11	0	0	0	0	0	0	0	0	0	0	5	2	0	0	0	0	0	0	0	17	0	0	0	9	0	0	1	0	0	0	0	5	0	0	0	0	0	0	0	0	1	0	2	0	0	0	0	0	0	4	0	4	0	0	0	0	0	0	2	0	0	1	0	0	0	0	0	0	0	0	0	0	0	0	0	0	2	0	0	0	0	0	0	0	0	0	5	0	1	0	0	0	0	0	0	0	0	0	0	1	0	0	0	0	0	0	0	0	0	2	0	0	1	1	0	0	0	0	0	1	0	0	0	0	0	0	1	2	1	0	0	0	0	1	0	0	0	0	0	0	0	0	1	5	0	0	0	0	0	0	0	0	0	0	0	0	0	0	0	0	0	0	0	0	0	2	0	0	0	0	0	0	0	0	0	0	0	0	0	0	0	0	0	0	0	1	1	0	0	0	0	0	0	0	0	19	0	0	0	0	0	0	0	0	0	0	0	0	0	0	0	0	0	0	0	0	0	0	0	0	1	0	0	0	1	16	0	0	0	3	0	2	0	0	0	0	0	0	0	0	0	0	2	0	0	0	0	0	0	0	5	0	0	0	0	0	0	1	0	0	0	0	0	0	0	0	0	0	1	0	7	0	0	0	3	1	0	0	0	0	0	0	0	0	0	0	0	0	0	0	0	0	2	0	0	3	0	0	0	11	7	0	0	0	0	0	0	1	0	0	0	2	0	0	0	1	0	0	0	0	0	0	0	5	0	0	0	0	0	3	0	0	0	0	0	1	0	0	0	0	0	0	2	0	0	0	0	0	2	0	0	0	0	0	0	0	2	0	0	12	0	0	0	0	0	0	0	0	4	0	0	0	1	0	0	4	0	0	0	0	0	0	5	0	0	0	4	1	0	0	0	0	0	0	13	3	0	0	0	0	0	1	0	0	0	0	14	2	0	0	0	0	0	0	0	0	0	0	0	0	0	0	0	0	0	0	0	0	0	0	0	0	2	0	0	0	0	0	0	0	0	0	0	0	0	0	0	6	0	0	0	0	0	0	14	0	0	0	0	0	0	0	0	0	0	2	0	0	0	0	0	0	0	0	0	1	1	0	0	0	0	0	0	0	0	0	1	0	0	0	0	0	0	0	0	0	0	4	0	0	0	0	0	0	0	1	0	0	0	0	0	0	0	2	0	0	0	3	0	0	0	0	0	0	0	0	0	0	0	0	0	0	0	3	0	4	9	0	0	0	0	0	0	0	0	0	1	0	0	0	0	4	0	0	0	0	0	0	0	0	0	0	1	0	0	0	6	0	5	0	0	1	0	0	0	6	0	0	0	0	0	0	0	0	2	0	0	0	0	1	0	0	0	0	0	0	1	0	0	0	0	0	0	1	0	1	0	0	0	0	0	0	0	0	0	0	0	0	2	0	0	0	0	0	0	0	0	0	0	0	0	0	0	0	0	0	0	1	0	0	1	0	0	0	0	0	0	0	0	13	0	0
163595	367767	449	4270	164	960	15964	67014	57805	20596	2371	28151	4328	86276	3495	937	171	1399	69	2237	13650	37	49	2497	1020	1361	381	1736	34	291	12858	1932	854	851	344	37	158	24	1816	3622	79	20152	59	179	407	443	26	1145	20	25	1895	1441	52	225	3430	60	4425	1148	183	9	996	67	18	21	5907	12	2027	201	16	96	37	27	143	9309	49	18	215	22	13	397	13	1053	7	321	986	197	12	3423	36	2860	348	54	1095	10	132	602	11	8139	351	11	1390	7	4640	167	8	14	666	88	55	841	7	61	2117	63	4615	12	10	14	3156	83	168	492	1310	18	80	38	131	6	741	9	11	476	13	7	5	1574	13	320	1930	7	421	32	3157	299	50	50	489	140	99	324	16	13	60	4	36	39	60	194	92	762	4712	405	179	2388	2229	5	4	5	1242	2890	3	4	3	7	1	803	3688	588	3	2	4	6	4	1	4	78	91	2	193	762	6	6	552	104	56	2	7	966	64	4	15	38	16	134	273	433	69	7	167	1337	7	70	73	5	33	1	6	203	2	11	29	1800	2300	15	714	20	33	4	605	53	9	4585	8	1	3	50	335	41	230	4	2	8	398	2	2	83	1	5	17	19	87	11	10	24	1	0	78	2	43	3	266	178	1595	1	140	35	52	9	3	2	1	60	2035	51	2	482	1	0	14	497	318	3	1	148	2	35	13	3	5	2	0	92	4	10	1	0	0	1	348	291	142	122	2	148	3	1	34	0	2	7	147	222	48	18	32	5	234	46	50	4	202	53	15	2	1	1	3	0	69	3	1	1	207	1	1	1189	4	4	1	0	5	0	203	4	1	542	15	49	57	34	90	0	0	2	1	3	47	21	21	562	0	94	265	1	1	1	3	1	0	3	1	66	339	3	1	3	1	20	2	0	49	17	2	26	3	1	61	18	6	40	2	15	22	56	2	2	44	1	0	61	3	1	1	11	1	1	1	93	64	44	177	0	11	10	3	141	0	466	57	2	1	25	9	45	7	134	6	199	83	20	111	14	2	57	2	0	1	187	31	417	51	6	72	0	0	15	2	1	7	1	40	0	0	200	0	2	39	211	1	1	1	55	0	24	57	491	12	4	434	132	42	65	2	48	6	0	1	24	1	1	2	1	58	68	28	3	118	0	48	9	6	0	104	2	16	264	27	378	4	0	1	1	68	1	2	0	2	14	12	126	20	3	3	1	0	25	213	2	5	2	4	6	64	16	167	1	9	7	19	2	0	1	11	0	8	1	1	26	0	29	1	1	2	18	0	1	1	39	67	0	111	1	181	0	53	64	56	2	145	1	0	0	2	1	134	7	0	0	2	0	9	1	2	1	1	0	25	1	1	3	1	99	23	0	0	1	1	23	13	110	0	0	19	114	9	2	13	0	0	152	25	54	329	0	10	9	0	25	0	2	2	0	421	3	2	2	66	8	1	29	0	1	103	12	3	69	2	17	1	7	1	2	1	38	42	33	1	3	19	2	0	8	2	4	2	66	1	6	0	1	1	1	0	20	179	0	0	16	50	0	18	1	2	0	57	1	21	19	45	1	32	0	22	264	31	2	1	19	6	0	216	64	15	1	0	472	0	126	0	89	1	0	16	29	0	1	1	45	1	1	91	68	1	1	31	1	0	0	0	0	1	2	0	0	51	39	59	99	108	6	0	0	16	25	0	400	0	0	12	271	56	143	1	0	0	201	0	4	1	3	0	6	0	1	0	1	10	0	270	1	2	0	0	0	58	0	0	0	0	0	49	21	0	7	4	2	0	0	18	12	1	56	14	0	21	5	0	0	4	0	0	54	12	0	0	25	0	264	0	38	1	6	0	0	71	0	8	18	0	58	53	0	2	0	10	5	0	16	61	66	0	1	20	0	19	0	37	140	0	0	2	0	0	0	1	0	1	1	65	0	7	0	142	5	0	25	45	0	0	3	0	18	0	0	19	0	86	10	0	0	72	2	9	0	0	0	0	2	86	0	2	17	0	5	3	0	20	5	12	12	1	46	155	13	6	0	0	0	0	0	1	0	0	62	0	0	0	0	24	0	0	47	0	0	1	0	1	60	39	0	0	13	0	48	0	1	0	0	1	1	1	18	1	13	0	12	0	0	0	0	0	0	62	0	10	0	19	21	0	0	3	12	17	6	12	3	60	76	20	1	0	0	0	1	29	38	1	4	24	9	180	0	0	0	39	32	0	0	1	0	0	33	0	4	1	0	0	1	122	7	1	0	4	0	414	0	1	0	0	0	0	3	1	0	1	0	0	1	77	1	5	1	0	0	1	1	0	0	0	49	3	0	0	0	121	2	0	1	4	0	6	0	0	1	0	0	4	1	28	27	0	47	0	0	1	21	1	0	12	27	0	0	0	6	0	0	2	1	1	32	1	1	2	10	0	8	0	54	0	0	29	0	0	6	0	17	16	0	7	1	0	272	22	57	4	0	6	2	26	0	7	34	17	0	4	0	0	1	91	0	1	0	0	4	0	0	0	2	0	0	4	4	1	1	0	0	0	1	0	0	1	0	0	0	0	24	0	0	31	0	34	35	29	0	1	22	0	36	10	0	0	0	5	0	1	1	0	0	0	1	2	7	1	6	0	0	8	0	13	0	0	1	0	0	12	12	0	0	4	0	0	1	0	0	0	0	0	9	1	0	9	0	5	6	107	0	4	0	1	0	0	0	21	28	0	1	69	0	5	0	0	0	1	0	14	0	0	117	0	0	0	34	0	0	0	23	0	1	39	0	36	0	0	0	1	0	1	0	9	1	1	1	38	0	20	0	1	1	38	0	0	9	0	0	0	0	17	1	0	0	0	3	1	0	0	0	0	1	2	1	0	1	5	0	0	0	0	1	0	6	3	13	0	0	1	0	0	16	5	110	0	0	0	0	0	0	15	41	6	24	44	11	0	0	26	0	0	6	0	1	0	5	15	0	0	0	0	0	0	0	0	0	0	0	1	0	2	9	0	18	1	10	0	10	1	0	0	0	2	3	0	3	0	0	0	97	0	9	1	0	1	0	1	1	17	2	1	0	1	0	0	0	1	1	0	11	0	0	0	0	0	3	0	0	6	1	0	1	0	0	0	0	1	0	0	0	4	0	0	0	132	0	116	0	0	21	1	2	0	0	0	0	0	1	0	34	54	1	0	0	0	0	4	0	22	0	57	0	0	0	0	0	4	0	0	0	10	1	0	0	3	0	18	0	1	0	0	0	0	16	1	0	82	0	0	0	0	0	0	0	0	0	0	0	0	1	1	1	0	0	2	0	137	1	0	1	0	0	1	0	0	0	3	0	0	274	1	1	0	0	0	0	0	0	0	0	0	22	1	0	0	0	0	0	0	17	0	0	14	4	1	0	5	1	0	1	172	0	0	2	0	51	19	0	1	0	1	0	4	0	0	3	27	14	0	46	0	12	0	1	2	17	0	1	0	6	0	30	0	0	0	0	0	6	0	0	0	90	13	0	0	0	25	0	19	106	0	1	0	0	0	1	0	15	0	9	0	10	1	0	0	0	0	1	0	0	0	1	0	0	0	16	0	0	0	0	0	37	0	0	1	0	18	23	0	0	0	4	0	0	0	0	0	156	39	4	8	5	16	0	12	0	0	9	0	0	0	1	0	0	0	2	0	0	1	0	0	6	0	0	16	7	20	0	26	21	0	0	8	0	0	0	0	3	0	0	0	26	0	21	0	3	0	0	9	0	0	1	0	29	0	0	0	0	0	0	12	0	0	0	0	0	48	4	4	1	9	0	171	0	0	16	0	0	0	0	0	1	0	0	0	0	0	8	1	2	2	6	1	0	36	0	14	0	0	0	0	27	0	16	0	3	0	0	0	0	0	0	0	0	0	46	0	0	0	77	0	10	0	0	0	0	3	1	18	0	1	14	0	3	0	0	0	1	0	1	0	0	0	0	0	38	0	0	1	12	0	0	11	0	0	0	1	0	0	0	0	0	0	0	5	2	0	0	1	0	0	1	2	0	0	7	0	5	0	0	0	9	25	0	0	19	0	52	0	0	0	0	0	4	0	0	0	1	0	0	0	5	0	0	0	1	25	2	0	0	1	0	1	0	1	0	6	0	9	16	16	0	0	6	11	2	0	0	0	17	0	0	0	1	0	0	0	2	0	0	0	0	1	11	22	33	12	0	0	0	0	0	12	23	0	0	5	0	5	0	0	0	0	15	1	0	0	1	100	0	0	0	8	1	0	10	0	0	0	2	0	0	2	0	0	0	1	0	0	0	0	18	0	0	0	1	0	6	0	0	0	0	7	24	2	1	4	13	0	0	0	0	0	1	0	3	25	3	0	0	0	7	10	7	2	0	0	0	0	1	18	0	1	0	23	4	1	0	0	0	0	0	0	0	0	0	0	0	0	0	1	7	0	35	0	0	0	0	0	0	0	4	1	0	0	0	0	0	0	38	0	41	0	0	0	0	0	0	0	5	0	0	0	0	6	0	0	0	11	0	0	20	0	0	0	0	0	0	5	1	0	0	0	0	0	64	13	0	0	0	1	35	1	0	3	0	0	0	0	0	0	0	0	0	0	0	6	2	0	4	0	0	0	0	3	0	0	0	0	0	0	0	5	1	0	8	0	2	0	0	2	3	0	0	0	0	32	0	0	0	0	0	1	5	0	1	0	0	0	1	0	0	0	0	0	0	1	0	0	6	0	0	19	0	0	0	0	1	0	0	0	0	1	0	0	0	0	59	0	1	0	0	0	0	0	0	0	0	0	0	0	0	0	1	0	0	0	0	0	0	0	18	0	0	0	0	8	19	0	0	7	0	1	0	15	0	0	0	0	0	0	0	52	5	0	13	1	0	0	7	0	0	0	16	0	1	0	1	0	0	0	1	0	0	0	0	0	2	0	0	0	0	0	0	10	0	0	1	0	0	4	2	0	0	0	0	0	2	1	0	22	0	6	0	0	0	0	0	5	0	0	1	0	11	2	0	3	0	1	1	0	0	0	0	0	0	2	77	4	0	0	1	10	0	0	10	5	0	0	0	0	0	0	0	0	0	0	0	0	14	0	0	0	0	0	0	15	0	0	0	0	0	0	0	0	0	0	0	2	0	0	0	15	0	0	6	4	0	0	0	0	0	0	0	0	0	0	0	1	0	0	0	0	0	8	0	0	0	1	1	0	0	0	0	0	0	0	3	7	0	8	2	1	0	13	6	0	0	16	1	0	0	0	6	0	0	0	0	0	0	50	8	3	0	0	0	0	1	0	0	0	0	0	0	38	0	2	0	4	0	8	0	0	10	1	3	0	0	0	0	0	0	0	2	10	0	0	0	6	3	1	8	0	1	0	0	0	0	0	0	0	0	0	0	0	0	0	0	67	0	9	8	0	0	0	9	0	0	133	0	0	0	0	12	17	0	0	0	0	0	0	0	0	0	11	0	0	0	0	9	0	0	0	0	0	21	6	0	0	0	0	0	0	0	0	21	0	0	0	0	0	0	0	0	0	1	0	0	0	0	0	0	0	0	0	18	0	0	0	1	0	0	0	1	0	0	0	0	0	0	0	0	0	0	0	0	1	0	0	0	0	0	0	0	0	0	22	0	29	0	0	0	0	2	0	0	1	0	0	24	0	0	0	0	0	0	0	0	0	0	0	0	0	18	0	0	0	0	0	0	3	16	18	5	0	0	0	0	0	0	0	0	0	0	0	0	0	0	0	0	3	2	0	0	1	0	0	1	20	24	0	0	0	3	0	0	0	0	0	0	12	0	1	0	0	4	0	0	35	0	0	0	0	0	0	0	0	0	1	0	0	0	0	0	0	401	0	1	0	0	0	0	0	3	0	4	0	0	4	0	0	0	0	0	0	0	0	0	0	48	0	0	0	0	0	0	0	0	0	0	60	0	0	0	3	0	0	6	0	0	0	0	0	3	0	0	0	0	0	0	0	0	0	0	0	0	0	0	0	0	0	0	0	0	0	1	1	0	0	0	0	0	3	0	0	0	0	2	0	0	0	0	0	2	0	0	0	0	0	0	1	0	0	0	0	1	0	0	0	6	0	0	8	0	0	14	0	0	0	0	0	0	66	0	15	0	0	0	3	0	0	0	0	0	6	0	0	0	0	0	0	7	0	0	0	0	5	0	0	0	0	11	0	0	3	0	2	0	0	1	0	0	0	0	1	0	0	0	4	0	0	1	0	0	0	0	0	3	0	1	0	0	3	0	0	1	0	0	1	0	0	0	0	0	0	1	0	0	0	0	0	0	0	6	0	4	1	3	3	0	0	0	0	0	0	0	6	0	8	0	1	0	0	0	0	0	0	0	8	1	0	1	0	7	0	0	10	0	0	0	0	0	0	0	0	1	1	8	0	0	0	0	0	0	0	0	0	0	2	2	0	0	0	0	0	0	1	13	0	0	1	0	4	0	1	0	0	0	9	0	5	73	0	0	0	0	0	0	0	0	3	0	0	0	0	3	0	10	0	0	0	0	28	0	5	0	4	5	0	0	0	0	0	3	0	0	0	0	0	0	0	0	0	0	0	0	0	0	0	0	1	0	0	6	1	0	0	1	0	1	0	0	0	0	0	0	0	0	0	0	0	0	0	0	0	0	0	0	0	0	0	0	0	6	0	0	0	0	1	16	0	0	0	0	0	0	0	0	0	0	0	0	0	0	2	6	1	0	0	1	0	0	0	0	0	0	0	5	0	31	0	0	3	0	0	0	6	0	1	2	0	0	0	0	5	2	0	0	6	0	2	0	0	3	0	2	0	0	0	0	0	0	0	0	0	0	0	0	0	2	1	0	0	0	0	0	1	0	2	0	0	0	0	0	0	0	0	7	3	0	0	0	0	2	0	0	2	0	0	5	0	0	0	0	8	0	0	0	0	3	31	0	0	4	33	0	0	2	0	0	4	21	0	0	0	1	0	0	0	0	0	0	0	0	2	8	0	0	0	0	0	0	0	0	0	0	1	0	0	1	0	8	0	0	0	0	1	0	0	13	0	9	0	0	0	0	6	7	0	8	0	0	0	5	0	0	0	0	0	0	0	0	4	20	0	14	0	21	0	11	0	0	0	6	22	0	0	15	0	0	0	0	0	0	0	12	0	0	0	0	0	0	2	0	0	0	1	1	0	0	6	0	0	11	0	0	0	0	0	0	0	0	0	0	0	0	0	2	0	0	0	0	0	0	0	0	0	0	0	0	0	0	0	0	17	0	0	0	0	0	0	1	0	0	7	0	5	0	0	0	0	0	0	0	0	2	0	3	0	1	0	0	0	0	0	1	0	0	0	0	0	0	0	0	0	0	0	0	0	0	2	0	0	1	0	0	1	0	0	0	0	0	0	8	0	0	0	1	0	0	0	0	0	1	0	2	0	0	0	0	0	0	7	0	0	0	0	0	0	0	0	0	0	0	0	0	4	7	0	0	0	0	0	0	2	0	2	0	0	0	0	0	0	0	0	0	0	2	0	0	0	0	7	0	0	0	0	0	0	0	0	0	0	0	0	0	0	0	0	0	4	0	0	0	0	0	0	1	1	0	0	0	0	15	0	0	0	0	0	0	3	0	0	1	0	0	0	0	0	0	0	0	1	0	0	0	20	0	0	0	0	0	0	0	0	4	0	5	0	0	2	0	0	0	1	0	0	0	0	0	0	0	2	0	0	0	0	0	1	0	0	0	1	0	3	10	0	0	0	0	2	0	0	0	4	0	0	0	1	0	2	0	1	0	0	0	1	0	0	0	0	0	0	0	0	25	0	0	0	0	1	0	0	0	0	0	5	0	0	0	0	0	7	0	0	0	3	0	0	0	0	0	0	0	0	1	0	0	0	0	0	0	0	0	1	0	0	0	0	0	0	0	0	0	0	0	0	0	0	2	0	1	0	0	0	0	0	25	3	0	0	0	0	0	0	19	0	0	0	0	7	0	1	0	0	0	0	0	1	2	49	0	0	2	0	0	5	0	0	0	0	0	0	6	2	0	0	0	0	0	0	2	0	0	0	0	0	0	0	6	33	0	0	1	17	0	0	0	0	2	3	0	0	5	0	0	0	0	0	0	0	0	0	0	0	1	0	0	0	0	0	0	0	0	0	0	9	0	0	31	0	2	4	0	1	0	5	0	0	0	0	0	0	0	0	0	0	0	0	4	0	0	0	0	0	0	0	0	14	0	0	2	0	2	2	0	2	0	0	0	0	1	1	1	0	0	0	0	0	0	4	0	0	0	0	0	0	0	0	0	0	0	0	0	0	0	0	0	2	0	0	0	0	0	0	5	0	0	0	0	9	0	0	0	0	0	0	0	0	0	0	1	0	3	0	0	1	1	0	0	0	0	1	0	0	1	0	0	0	0	0	0	1	0	0	0	6	0	0	0	9	0	0	1	0	0	1	0	0	6	0	5	1	0	0	0	0	0	5	1	0	0	0	0	0	0	0	0	0	0	0	1	1	0	0	0	11	0	5	6	12	0	0	0	0	0	0	0	0	0	0	0	0	13	0	0	0	0	8	0	0	0	0	0	0	0	0	0	0	0	0	0	3	1	0	0	0	0	0	0	0	0	2	0	0	0	0	3	0	0	0	1	0	0	0	0	3	0	0	0	0	0	0	4	0	0	0	0	17	0	0	0	0	0	0	0	0	0	0	0	0	0	2	0	0	0	11	18	1	0	0	0	0	2	0	0	0	0	18	0	0	0	0	0	0	1	0	0	0	0	0	1	0	0	0	0	0	0	0	0	0	0	0	0	0	0	3	0	1	0	0	0	0	0	0	0	0	0	0	0	0	0	0	0	2	0	0	0	0	0	0	0	0	0	0	0	0	0	0	0	0	0	0	0	0	0	2	0	0	0	0	0	2	4	0	0	0	0	0	5	0	0	0	1	0	0	1	0	6	0	0	8	3	0	9	0	0	0	0	0	0	1	1	0	0	11	0	0	0	1	1	0	0	0	0	3	0	0	0	0	0	1	3	0	17	0	0	4	0	0	1	0	1	1	8	0	2	0	0	0	0	0	0	0	0	0	0	0	0	0	0	0	0	0	0	0	0	0	1	1	0	0	0	0	1	1	0	0	6	1	0	5	0	0	14	0	0	0	0	0	0	0	0	11	0	0	0	0	0	0	0	0	0	0	0	0	0	0	0	0	0	1	0	0	0	0	6	0	0	0	0	0	0	0	0	0	0	1	2	0	3	0	0	0	0	0	12	0	0	0	0	0	0	0	0	0	0	1	0	0	0	0	0	0	0	0	2	0	0	0	5	0	0	0	0	0	0	2	0	0	0	0	0	0	0	0	0	0	3	0	0	1	0	0	0	0	0	0	0	0	0	0	0	3	2	0	0	0	1	0	0	0	3	0	0	0	4	0	0	0	1	43	0	0	1	0	0	0	0	0	0	0	2	0	1	0	0	0	0	2	0	0	0	0	1	0	0	0	0	5	0	0	0	0	0	0	0	0	0	0	0	0	0	1	0	0	0	5	0	0	0	0	0	0	0	0	2	1	0	0	0	0	0	0	0	0	0	0	0	0	0	0	0	0	0	2	0	0	0	0	0	0	3	2	0	0	0	3	0	0	0	0	0	0	0	0	0	0	0	0	0	0	0	0	0	0	0	7	1	0	4	0	0	0	0	0	0	0	2	0	0	0	0	0	0	0	0	1	0	0	0	0	0	12	0	0	0	0	0	0	0	0	0	0	0	0	0	1	0	0	0	0	0	0	0	0	3	2	0	0	0	0	2	0	1	0	0	0	0	0	0	0	0	0	2	0	0	0	0	0	0	1	0	0	0	0	0	0	0	0	1	0	6	0	0	0	0	0	0	1	1	0	0	0	0	0	0	0	0	0	5	0	0	0	0	0	8	0	0	0	0	0	0	0	0	0	0	0	7	0	0	0	0	0	0	1	0	0	1	1	0	0	0	0	0	0	0	1	1	0	0	0	4	0	1	0	1	0	0	2	1	0	1	0	0	0	0	0	0	0	0	0	0	0	5	0	2	0	2	1	5	1	0	0	0	0	0	0	0	8	0	0	0	1	0	0	2	1	0	0	2	1	0	0	0	0	0	0	0	0	0	0	0	5	0	0	0	0	0	0	0	0	0	0	0	0	0	0	0	0	0	2	0	0	0	0	0	0	0	0	0	0	0	0	0	0	4	0	0	0	0	0	0	0	0	0	29	0	3	0	0	0	0	0	0	0	0	0	0	1	0	0	0	0	0	0	0	0	0	0	0	0	0	1	0	0	0	0	0	4	2	2	0	0	0	0	10	2	0	0	0	0	2	8	0	0	0	0	0	0	5	0	3	1	0	0	0	0	0	0	0	0	0	0	0	0	0	0	0	0	0	0	2	0	0	1	0	0	0	0	0	0	0	0	0	0	0	0	3	0	0	0	0	2	0	0	0	0	0	0	0	0	0	0	0	0	0	0	0	0	0	0	0	1	0	0	0	0	0	0	0	0	0	5	0	0	0	0	0	0	0	0	0	0	0	0	0	0	0	2	0	1	0	0	0	0	0	0	6	0	0	0	0	0	0	0	0	0	0	0	0	0	0	0	0	0	1	0	0	0	0	0	0	0	0	0	0	0	0	0	0	0	0	0	3	2	1	0	0	0	0	0	0	0	0	0	2	0	0	0	0	0	3	0	0	1	0	0	0	0	0	0	0	0	8	2	0	0	0	0	0	1	5	0	0	1	0	0	0	0	0	7	2	0	0	0	0	0	0	2	0	0	4	0	0	0	1	0	3	0	0	0	7	0	0	0	0	0	0	0	0	0	0	0	8	0	2	1	0	0	0	0	0	0	0	0	0	0	0	6	0	0	0	0	0	0	0	0	0	0	4	2	0	0	0	0	0	0	0	0	0	0	0	0	0	0	0	0	0	0	0	2	0	0	0	0	6	12	0	0	4	0	1	0	32	0	0	0	0	0	0	0	0	0	0	0	0	0	0	0	3	0	5	0	0	0	0	0	0	0	0	0	0	0	0	0	0	0	0	0	0	0	2	16	0	0	0	0	0	0	0	0	0	0	0	0	0	0	0	0	0	0	0	0	1	1	0	0	0	0	0	0	0	0	0	0	3	0	0	0	0	0	0	2	0	0	0	0	0	5	0	0	0	0	0	0	0	0	0	0	0	0	0	1	0	0	0	0	0	0	0	0	0	0	0	0	1	0	0	0	0	0	0	7	0	0	0	0	0	0	0	0	0	0	0	0	3	0	4	0	0	2	0	0	0	0	0	0	0	0	0	0	2	1	0	0	3	0	0	0	0	0	0	1	0	2	0	20	0	0	0	0	0	0	0	0	2	4	0	11	0	0	0	0	0	0	0	1	0	0	0	0	0	0	0	1	0	0	0	0	1	0	0	0	0	0	0	0	3	0	0	0	0	0	3	0	0	0	0	0	0	2	0	0	2	0	0	1	0	0	1	0	0	0	0	0	0	0	0	5	0	0
187037	328583	648	5853	207	1296	9594	86290	75681	27903	2243	33047	4669	98533	1054	1329	206	1589	71	2269	16087	45	62	8889	1113	114	392	2557	113	377	12544	1785	487	786	205	36	90	28	2361	2146	68	18448	80	171	322	580	30	1158	9	18	2287	1621	33	237	4598	97	4996	1095	176	22	981	66	16	24	7342	15	1289	295	25	56	28	31	24	7163	23	21	412	11	26	485	15	881	9	212	925	247	21	4246	31	3791	462	14	1199	6	109	622	13	14925	275	19	1622	21	2717	220	14	13	403	56	80	536	4	73	1339	1543	5872	10	16	14	4077	71	60	664	1877	12	39	35	71	16	857	8	3	393	14	7	2	1351	12	418	1681	6	365	50	3474	518	21	58	588	132	115	75	6	13	7	14	41	29	39	141	71	616	4597	269	188	2467	2295	32	15	5	713	3848	7	2	4	13	23	725	3443	247	4	3	2	3	30	2	18	51	129	2	153	1427	3	5	846	92	28	3	2	395	78	1	37	56	18	89	391	556	36	4	130	1463	9	100	72	9	10	13	10	260	1	73	28	2177	1196	19	732	43	36	4	676	52	17	1826	4	5	4	46	657	81	329	2	5	24	182	3	1	53	1	3	3	19	34	75	13	22	4	4	229	3	51	6	587	133	2243	6	69	24	69	15	9	3	3	45	2077	32	1	532	2	1	72	297	312	7	0	119	6	8	10	1	2	1	2	49	3	11	9	3	0	1	175	208	136	156	3	99	1	2	50	3	3	13	120	243	23	12	36	3	141	5	82	2	18	60	10	0	2	3	3	1	54	0	2	6	240	7	2	1439	3	3	1	4	4	6	117	3	4	380	3	62	45	27	118	2	2	1	6	3	42	5	8	301	1	52	227	2	1	2	2	5	3	2	0	61	1	2	0	0	2	31	1	2	48	18	2	94	1	1	60	28	7	19	1	4	31	31	1	1	45	0	0	70	6	4	2	3	1	2	1	81	109	34	142	0	59	12	28	77	2	330	71	8	3	8	15	159	5	50	3	60	218	30	122	3	1	90	0	2	4	181	40	513	29	1	116	1	0	11	0	3	2	1	40	3	2	152	1	6	63	147	0	1	3	71	1	32	108	665	3	11	425	103	18	114	2	52	22	0	0	11	3	1	4	1	59	77	36	0	77	1	23	8	0	2	60	0	34	303	43	468	1	0	2	1	36	2	4	1	1	10	2	91	16	0	1	7	0	45	454	1	12	11	11	3	10	15	228	2	37	29	15	1	3	3	22	2	5	0	0	7	3	11	0	0	3	21	1	1	1	24	86	0	137	0	114	1	29	35	54	2	102	0	2	0	5	2	177	2	0	0	2	3	2	1	0	2	0	1	18	0	0	2	5	100	45	0	0	2	1	24	12	198	1	2	2	79	472	2	14	4	0	151	18	93	480	1	29	16	11	23	0	0	3	2	435	5	0	3	65	26	0	30	0	0	86	19	0	92	2	0	0	3	0	3	1	35	44	28	1	4	50	5	0	1	1	5	0	36	2	17	2	0	1	0	0	65	117	4	1	13	30	4	61	2	2	0	117	2	26	14	73	0	48	0	50	296	19	5	1	18	8	0	166	28	1	0	1	517	0	156	1	80	2	2	8	20	1	0	1	65	0	0	0	50	11	2	53	0	1	1	2	0	5	2	0	3	32	72	53	218	26	2	5	14	15	0	1	1	5	561	1	194	44	321	1	4	0	101	1	0	2	15	0	1	1	0	1	1	6	1	292	1	3	0	1	0	70	1	2	0	0	1	82	9	1	35	8	2	1	1	1	27	3	63	7	0	11	5	0	4	7	0	1	45	603	2	0	63	0	205	3	65	1	8	1	3	35	1	2	9	0	23	14	1	1	0	7	7	1	29	58	37	0	1	27	0	1	0	15	130	0	4	0	0	0	2	3	1	2	0	94	1	9	7	111	7	1	16	65	1	1	20	2	5	5	1	17	7	95	0	0	0	125	1	1	1	2	1	3	1	33	2	3	12	0	1	1	1	8	3	8	7	2	8	54	16	1	0	0	0	3	1	0	1	0	55	0	0	0	6	27	0	1	67	0	0	4	0	3	29	73	1	0	15	2	34	0	1	0	1	0	0	0	42	0	6	5	9	0	0	0	2	0	0	46	0	28	0	23	19	0	1	3	4	9	9	1	1	50	82	14	0	0	0	0	1	19	38	1	8	28	4	158	1	0	0	59	18	2	1	0	0	0	101	0	2	0	3	0	2	215	41	0	0	5	2	441	1	0	0	0	0	2	0	0	0	2	0	0	2	1	1	22	1	0	0	0	0	0	0	1	68	4	0	0	1	174	2	0	2	2	0	1	0	0	2	1	0	1	0	25	33	3	29	0	0	0	18	0	0	1	33	0	0	0	30	0	11	0	0	2	33	0	1	1	7	0	0	1	62	2	0	31	2	4	0	0	7	25	1	0	1	2	240	40	10	3	0	11	0	36	2	5	95	18	1	0	0	2	2	140	0	0	0	1	0	1	0	0	1	0	1	0	2	0	12	1	0	1	0	0	0	79	1	0	12	0	11	1	1	97	0	38	19	28	1	2	7	2	38	10	1	0	0	4	1	0	0	1	0	1	1	0	15	1	0	0	33	2	0	27	0	0	0	0	0	4	15	0	0	0	3	0	0	1	0	0	0	1	6	0	4	15	0	0	8	75	0	6	0	0	1	0	1	13	24	2	0	39	1	2	0	1	0	0	0	3	0	0	134	1	2	0	19	0	0	2	57	2	0	32	0	18	0	2	0	0	0	1	0	39	0	0	0	30	0	41	0	1	0	18	0	0	0	2	0	1	1	0	0	0	2	0	4	0	0	0	1	0	1	0	3	3	0	0	0	0	0	0	0	0	0	1	9	0	1	1	5	0	20	0	345	0	1	1	0	0	0	14	25	0	36	107	34	0	0	24	0	1	23	0	0	0	13	8	0	0	0	0	0	23	0	2	0	0	0	0	1	3	6	1	8	1	11	1	0	0	0	0	0	16	1	0	11	0	1	0	106	1	20	1	0	1	0	1	0	24	0	8	0	0	0	0	0	0	0	0	9	0	0	0	0	2	0	2	0	6	0	0	1	0	0	0	1	0	1	0	1	0	0	0	0	121	0	122	0	0	5	0	3	0	0	0	0	1	1	2	10	32	0	0	0	0	1	1	0	31	0	71	15	1	0	0	0	0	0	0	0	13	4	0	1	1	1	18	0	0	0	1	0	0	5	0	0	95	0	0	0	0	2	0	0	0	0	0	0	0	0	1	0	0	0	0	0	120	1	0	0	0	0	0	0	0	0	0	1	0	221	1	3	0	1	0	0	0	0	1	1	0	20	0	0	34	0	0	0	0	20	0	0	13	0	0	0	5	1	0	3	216	1	0	0	0	45	17	0	0	0	0	0	12	1	1	5	30	15	1	52	0	33	1	2	7	18	0	0	0	5	0	17	0	0	0	1	0	0	0	0	3	113	0	0	1	0	21	0	9	6	0	1	0	0	0	0	0	7	0	21	0	0	1	0	0	0	0	0	0	0	1	0	1	0	1	7	1	1	1	0	1	56	1	0	0	0	20	17	2	1	1	0	0	0	0	1	0	70	35	10	8	0	20	0	17	0	0	15	0	0	0	0	0	0	0	2	1	0	1	0	0	0	0	1	24	0	37	0	47	37	1	0	5	0	0	0	0	6	0	0	1	14	4	9	1	9	0	0	9	0	0	1	0	18	0	0	0	1	0	0	5	0	0	0	1	0	74	2	0	0	6	0	375	0	0	15	0	0	1	0	0	0	0	0	0	0	0	9	0	4	5	11	1	0	27	0	19	0	0	0	2	9	0	24	0	0	0	0	0	3	0	0	0	0	0	87	0	0	0	65	0	0	0	0	0	0	2	3	19	0	1	16	0	3	6	0	0	0	0	3	3	0	0	0	0	28	0	1	0	13	0	0	1	1	1	0	1	0	0	0	0	0	0	0	4	0	0	0	0	0	0	1	0	0	1	7	1	0	0	0	0	2	26	0	0	42	4	20	0	0	0	0	0	2	0	2	0	0	0	0	0	1	0	0	0	2	6	6	9	3	0	0	1	0	2	0	2	0	3	1	14	0	0	0	12	0	0	0	0	3	0	0	0	1	0	0	0	0	0	0	2	0	0	7	1	0	24	0	0	0	0	0	10	71	1	0	7	0	5	0	0	0	0	12	3	0	1	0	116	0	0	0	4	2	0	14	0	0	1	11	0	0	7	0	0	0	0	0	0	0	0	25	0	0	0	3	3	0	1	0	0	0	2	20	18	0	5	9	0	0	0	0	0	0	0	1	25	0	0	0	0	15	12	8	1	0	0	0	0	0	20	0	2	0	12	0	0	0	0	0	0	0	0	0	1	0	0	0	0	0	0	0	0	0	1	2	0	0	0	0	0	0	0	0	0	0	0	0	10	47	0	68	0	1	3	1	0	1	0	1	0	0	0	1	0	0	0	0	1	0	0	11	0	1	0	0	1	0	25	0	0	1	0	1	0	42	12	0	5	2	0	21	0	1	5	0	0	0	0	0	6	0	0	0	0	0	1	1	0	2	0	0	0	0	11	0	0	0	1	0	0	0	7	0	0	7	0	1	0	3	0	2	3	0	0	0	33	0	0	0	0	0	1	5	1	0	0	0	0	0	0	0	0	0	0	0	1	0	0	7	0	0	28	0	0	0	0	3	0	0	0	0	0	0	0	0	2	1	0	6	0	0	0	0	44	0	0	0	0	0	0	0	1	0	0	0	0	0	0	0	0	28	0	1	4	0	11	14	0	0	1	0	1	0	0	1	0	0	5	0	0	0	19	6	0	7	0	0	0	7	0	0	0	5	0	1	0	3	0	0	0	0	0	0	0	0	0	2	0	0	1	0	0	0	19	0	0	0	0	0	0	1	0	0	0	0	0	1	0	1	15	0	15	0	0	0	0	0	2	0	1	0	0	10	0	0	10	0	0	2	0	0	0	0	0	0	3	46	1	0	2	0	8	0	0	5	0	0	0	0	0	2	1	2	2	1	0	0	0	7	1	0	0	0	0	0	31	0	0	0	0	0	0	0	0	0	0	0	2	0	0	0	9	0	0	1	5	3	0	0	0	0	0	0	0	1	0	0	0	0	0	0	0	0	4	0	0	0	0	0	0	0	0	0	24	0	0	3	3	0	11	0	0	0	26	9	0	0	29	6	0	0	0	5	0	0	0	0	0	0	22	6	3	0	0	1	0	11	0	1	0	0	0	0	46	0	0	0	4	0	0	0	0	1	0	0	0	1	0	0	0	0	0	0	1	0	0	4	6	0	5	4	3	0	0	0	3	0	0	0	0	0	0	0	0	2	0	0	81	0	6	9	0	0	0	7	0	1	0	0	0	0	0	16	9	0	0	0	11	0	0	0	0	15	9	0	0	0	0	2	0	0	0	0	1	9	3	0	0	2	0	1	0	0	0	18	1	0	0	0	0	0	0	1	0	0	0	0	0	0	1	3	0	0	3	37	0	0	0	0	0	0	0	0	0	0	0	0	0	0	0	0	0	0	0	0	0	0	0	0	0	0	0	1	0	1	18	0	20	0	0	1	0	0	0	0	0	0	0	4	0	0	0	0	0	0	0	2	0	0	0	1	0	25	0	0	0	0	0	0	8	12	41	4	0	0	3	0	0	0	0	1	0	0	0	0	0	0	0	0	0	0	0	1	0	0	0	0	22	47	0	0	0	0	0	10	2	3	0	0	9	0	0	0	0	8	0	0	28	0	0	0	0	0	0	0	0	0	1	0	0	0	0	0	0	0	0	1	0	0	0	0	0	8	0	7	0	0	8	0	0	1	0	0	3	0	0	0	0	81	0	0	0	0	0	1	1	1	0	0	35	0	0	0	0	0	0	13	0	0	0	0	0	5	0	0	0	0	0	0	0	0	0	0	0	0	0	4	1	0	0	0	0	0	0	1	0	0	0	0	11	0	1	0	0	0	0	0	0	0	0	0	0	3	0	0	5	0	0	0	0	0	0	0	0	0	0	0	0	0	0	0	0	0	0	23	0	0	0	0	0	1	91	0	5	0	0	0	1	0	0	0	0	0	10	9	0	0	0	0	0	0	0	0	0	0	9	0	0	0	0	0	0	0	6	0	2	0	0	0	0	0	0	0	55	0	0	0	11	1	0	0	0	0	0	0	0	3	2	0	0	0	5	0	0	0	0	0	0	1	0	0	0	0	0	0	0	1	0	0	0	0	0	8	0	6	5	2	0	0	0	6	0	0	1	0	2	1	27	0	2	0	0	0	0	0	0	0	28	1	0	0	0	1	0	0	11	0	0	0	0	0	0	0	0	0	1	7	7	4	0	0	8	0	0	0	0	0	1	2	0	1	0	0	0	0	0	5	0	0	4	0	4	0	1	0	0	2	17	0	4	3	0	0	0	0	0	0	0	0	1	0	0	0	0	1	0	15	0	0	0	0	24	0	0	0	2	4	1	0	0	0	0	3	0	1	0	0	0	0	0	0	0	0	0	0	0	0	0	0	0	0	0	0	0	0	0	1	0	1	0	0	0	1	0	0	0	0	0	0	0	0	0	1	1	14	0	0	0	0	0	1	0	2	0	0	0	0	2	0	0	0	0	0	0	0	0	0	0	3	0	0	0	0	1	0	6	0	0	2	0	0	0	0	0	1	0	1	1	38	1	1	1	1	0	0	6	0	1	2	0	4	0	0	1	0	0	0	2	0	3	0	0	3	0	3	0	0	0	0	0	0	0	0	0	0	0	0	0	3	1	0	13	0	0	0	0	0	3	0	0	0	0	2	0	0	0	15	6	1	0	0	0	1	0	0	1	0	0	7	0	0	0	0	10	0	0	1	0	6	49	0	0	11	41	0	0	5	0	0	8	16	0	0	0	1	0	0	0	1	0	0	0	2	5	20	0	0	0	0	0	0	0	0	0	0	0	0	0	0	0	1	0	0	0	0	3	0	0	2	0	6	0	0	0	0	4	14	0	0	0	0	0	9	0	0	0	0	2	0	0	0	3	22	0	6	0	18	0	17	0	0	0	5	12	0	0	13	0	0	0	0	0	0	0	4	0	0	0	0	0	0	0	0	0	0	0	0	0	1	4	0	0	16	1	0	0	0	0	1	0	0	0	0	0	0	0	0	0	0	0	0	0	0	0	0	0	0	0	0	0	1	0	0	20	0	1	0	0	0	0	1	0	0	8	0	4	0	0	0	0	0	0	0	0	2	0	1	0	0	0	0	0	2	0	4	2	2	0	0	0	0	0	0	0	0	0	0	0	0	0	0	0	0	0	0	0	0	0	0	0	0	0	3	0	0	0	2	0	0	2	0	0	0	0	5	0	0	0	0	0	0	13	0	0	0	0	2	0	0	0	0	0	0	6	0	3	0	0	0	0	0	0	0	6	12	0	0	0	0	0	0	0	23	0	0	0	2	0	0	0	0	3	0	0	1	0	0	1	0	0	0	0	0	0	0	0	2	1	1	1	0	0	0	0	1	0	1	3	3	0	0	0	12	0	0	0	0	1	1	0	0	0	2	0	1	2	0	0	0	0	0	3	0	0	0	24	0	0	0	0	0	0	0	0	11	0	5	0	0	0	0	0	0	0	0	0	0	0	4	5	0	0	2	0	0	0	0	0	0	0	0	0	0	1	6	0	0	0	0	2	0	0	0	1	13	0	0	0	0	1	0	5	0	0	0	0	0	0	0	0	0	0	0	1	17	1	0	0	0	3	0	0	0	0	3	0	0	0	0	0	0	6	3	0	0	1	0	0	0	0	0	0	0	1	0	0	0	0	0	1	0	0	1	0	0	0	0	0	0	0	0	0	0	0	0	1	0	0	0	0	0	0	0	0	0	0	0	5	0	0	0	0	0	5	14	1	0	0	0	10	0	0	0	0	0	0	0	1	0	29	0	0	0	1	0	0	0	2	0	0	0	0	3	0	0	0	0	0	0	0	2	0	0	4	0	0	0	0	0	41	0	0	2	11	0	0	0	0	5	1	0	0	12	0	0	0	0	2	0	0	0	0	0	0	3	1	0	0	0	0	0	0	1	0	0	13	0	0	23	0	1	4	0	1	0	1	0	0	0	0	0	0	0	0	0	1	0	0	9	0	3	0	0	0	0	0	0	31	0	0	0	0	0	1	0	5	0	0	0	0	0	0	1	0	0	0	1	0	0	4	0	0	0	0	1	1	0	0	0	0	0	0	0	0	0	0	1	3	0	0	0	0	0	0	0	0	0	0	0	8	0	0	0	0	0	0	0	0	0	0	0	1	1	1	0	0	0	0	0	0	0	1	0	1	0	0	0	0	0	0	0	1	0	0	1	11	4	0	0	0	0	0	0	0	0	1	0	0	1	0	2	1	0	0	0	0	0	5	8	0	0	0	0	0	1	0	0	0	0	0	0	0	7	0	2	2	1	23	3	9	0	0	0	0	0	0	0	0	0	0	0	0	7	0	0	0	0	5	0	0	0	0	0	0	0	0	25	0	1	0	0	5	1	0	0	0	0	0	0	0	0	1	0	0	0	0	2	0	0	0	0	0	5	0	0	0	0	0	0	0	0	0	2	0	0	0	0	84	0	0	0	2	0	0	0	0	0	0	0	0	0	5	0	1	0	3	7	6	0	0	0	0	0	0	1	0	0	25	0	0	0	0	0	0	0	0	0	0	1	0	0	0	0	0	0	0	1	0	0	0	0	0	0	0	0	1	0	0	0	0	0	0	0	0	0	1	0	0	0	0	0	2	0	3	0	0	0	0	0	0	0	0	0	0	0	0	0	0	0	0	0	0	0	0	0	1	0	1	0	0	0	1	4	0	0	0	2	1	5	0	0	0	1	0	0	0	0	6	0	0	3	1	0	10	0	0	0	0	0	0	0	1	0	0	8	0	0	0	0	1	0	0	0	0	5	0	0	1	0	3	5	4	0	2	0	0	5	0	0	0	0	2	2	0	0	2	0	0	0	0	0	0	1	0	0	0	0	0	1	0	0	0	1	0	0	0	0	0	1	1	17	0	0	1	2	2	0	16	4	0	24	0	0	19	0	0	0	0	0	0	0	0	1	0	0	0	0	0	0	0	0	0	0	0	0	0	0	0	0	0	8	0	0	0	0	2	0	0	0	0	0	0	0	2	0	0	0	5	0	0	0	0	0	0	0	23	0	0	0	3	1	0	0	0	0	0	4	0	0	0	0	0	0	0	0	2	0	0	0	4	2	0	0	0	0	0	0	0	0	0	0	0	2	0	0	0	0	6	0	0	0	0	0	0	0	0	0	0	0	0	0	0	1	0	0	0	0	1	0	0	0	0	1	4	0	7	0	0	0	0	12	0	0	0	0	0	0	0	0	1	0	5	0	0	0	0	0	0	1	0	0	0	0	0	0	0	0	0	0	0	0	0	0	0	0	0	0	0	0	0	0	0	0	0	1	0	1	1	0	2	5	0	0	0	0	0	0	0	0	0	0	0	0	0	0	0	3	0	0	0	0	0	0	1	1	0	0	0	0	0	0	3	0	1	0	0	1	0	0	0	0	0	0	0	0	0	0	0	0	0	0	4	0	0	0	0	23	0	0	3	0	0	0	0	0	0	0	0	0	0	0	0	0	0	0	0	0	0	0	0	2	0	10	0	0	0	0	0	2	0	0	0	1	0	0	0	4	0	0	0	0	0	1	1	0	1	0	0	0	0	0	0	0	0	0	0	0	0	0	0	0	0	0	0	0	0	0	0	0	0	1	0	0	0	0	0	0	0	0	0	0	3	0	0	0	0	0	0	0	0	0	0	1	0	0	0	0	0	0	4	0	0	0	0	2	2	0	0	0	0	0	0	0	0	0	0	0	4	3	0	0	0	0	0	6	0	0	0	2	0	0	0	0	0	0	0	0	0	0	1	0	10	0	0	0	5	0	0	0	0	6	2	0	0	0	0	0	0	0	0	0	0	0	1	0	3	0	5	2	6	0	0	0	0	1	0	0	0	4	0	0	0	2	0	0	0	1	0	0	0	0	0	0	0	0	0	0	0	0	0	0	0	0	0	0	0	0	0	0	0	0	0	0	0	0	0	0	1	0	0	3	0	0	0	0	0	0	0	0	0	0	0	3	0	0	2	0	0	0	0	0	0	0	0	0	45	0	4	0	0	0	0	0	0	0	0	0	0	2	0	0	0	0	0	0	0	0	0	0	0	0	0	1	4	0	0	0	0	1	2	5	0	0	0	0	5	2	0	0	0	0	1	8	0	0	0	0	0	0	3	0	1	4	0	0	0	0	0	0	0	0	0	0	0	0	0	0	0	0	0	0	2	0	0	1	0	0	0	0	0	0	0	0	0	0	0	0	0	0	0	0	0	0	0	0	0	0	0	0	0	0	0	0	0	13	0	0	0	0	0	0	0	0	0	0	0	0	0	0	0	0	0	2	1	0	0	0	0	0	0	0	0	0	0	0	0	0	0	2	0	1	3	0	0	0	0	0	1	1	0	0	0	0	0	0	0	0	0	0	0	0	0	0	0	0	0	0	0	0	0	0	0	0	0	0	0	0	0	0	0	0	0	0	4	1	0	0	0	0	0	0	0	0	0	0	1	0	1	0	0	0	3	0	0	0	0	0	0	0	0	0	0	0	10	0	0	0	0	0	0	3	4	0	0	2	0	0	0	0	1	1	5	0	0	0	0	0	0	3	0	0	5	0	0	0	0	2	17	0	0	1	4	0	0	0	0	0	0	0	0	0	0	0	10	0	2	3	0	0	0	0	0	0	0	0	0	0	5	3	0	0	0	0	0	0	0	0	0	0	2	0	1	0	0	2	4	0	2	0	0	0	0	0	0	0	0	0	0	1	0	2	0	0	0	0	0	40	0	0	0	0	0	1	26	0	0	0	0	0	0	0	0	1	0	0	0	0	0	0	3	0	2	0	0	0	0	0	0	0	0	0	0	0	0	0	0	0	0	1	0	0	0	15	4	0	0	0	0	0	0	0	0	0	0	0	1	0	0	0	0	0	0	0	2	1	0	0	0	0	1	0	0	0	0	0	3	0	0	0	1	0	0	3	0	0	0	0	15	0	0	0	0	0	0	2	0	0	0	0	0	0	0	4	0	0	0	1	0	0	0	0	0	0	0	0	1	0	0	0	0	10	0	8	0	0	0	0	0	0	0	0	0	0	0	0	5	0	6	0	0	2	0	0	0	0	0	0	0	0	0	0	1	1	0	0	5	0	0	0	0	2	0	0	0	0	0	0	0	0	0	0	0	0	0	0	1	2	0	5	0	0	0	0	0	0	0	1	2	0	0	0	0	0	0	0	0	0	0	0	1	0	0	0	0	0	0	0	4	0	0	0	0	0	1	0	0	0	0	0	0	0	0	0	3	0	0	1	0	0	0	0	0	0	0	0	0	0	0	1	0	0
203300	567110	519	9554	198	1911	15069	80647	7758	23122	478	8493	7275	31078	2106	1785	145	4961	83	7368	3959	66	43	72572	1786	72	320	1696	41	52	2522	23512	2188	313	2877	28	356	24	7169	2435	20	29723	96	178	105	1274	36	1859	15	49	2294	1959	234	152	2297	191	3864	598	635	10	3579	36	16	12	2875	20	636	411	32	16	9	143	607	8638	153	16	485	13	18	702	18	773	10	1161	1066	165	15	1362	36	251	218	16	1129	7	263	121	14	4612	281	9	1113	15	1680	3821	15	6	698	106	278	1741	9	371	836	300	3433	11	18	73	1141	88	59	1113	3203	17	793	118	34	12	724	31	28	487	12	10	6	3936	15	202	1512	12	215	90	755	694	117	214	1667	191	298	110	15	3	271	5	197	68	101	166	61	471	2584	343	761	1910	2525	30	45	3	4388	1651	4	5	9	7	11	650	702	268	4	0	7	22	6	11	13	738	122	3	138	3969	5	6	678	10	146	3	5	1557	231	4	18	341	402	357	30	323	260	7	422	560	3	204	47	2	5	2	3	415	4	70	7	1776	221	5	768	50	15	0	1666	113	3	10229	3	3	3	38	1221	20	383	3	9	47	143	1	1	17	4	13	3	2007	224	188	21	13	5	8	4518	1	106	17	469	71	3676	4	153	29	81	17	0	3	5	135	772	176	3	2005	3	3	212	397	1077	5	3	116	4	19	1	1	7	4	4	231	7	28	9	3	2	2	299	172	196	287	1	166	1	87	306	3	2	15	498	1210	44	24	367	27	1455	69	124	5	34	90	45	3	1	1	4	4	47	684	2	6	463	1	1	146	9	1	1	2	1	3	332	3	6	121	4	184	273	22	35	0	1	2	11	2	19	5	5	285	1	231	867	4	1	0	0	4	2	1	0	72	1	2	1	2	0	229	1	16	211	85	1	14	3	0	109	27	0	59	6	2	59	1	3	1	128	424	3	551	25	2	1	48	0	3	2	161	460	59	16	1	251	0	104	144	3	929	1229	1	1	49	6	76	5	172	4	228	46	25	33	4	1	260	0	0	2	197	236	124	2	0	52	0	1	112	2	0	6	0	62	0	0	347	12	6	385	135	1	2	3	106	1	65	71	307	3	89	337	419	206	46	0	46	3	0	0	18	1	1	1	1	47	112	69	2	303	1	42	4	1	0	441	4	33	363	196	11	39	1	1	1	283	1	27	0	0	0	2	85	25	2	35	3	1	31	347	16	69	2	5	233	3	7	563	1	27	107	81	0	2	0	44	2	23	0	1	24	3	12	0	1	24	101	3	1	1	43	3	1	30	1	168	0	8	222	131	3	35	1	2	1	1	0	1176	4	0	0	0	1	7	1	2	2	1	1	15	1	0	2	0	130	13	8	0	1	0	30	57	150	15398	1	15	286	356	19	25	3	0	286	34	234	138	0	36	66	8	45	1	1	0	0	169	15	0	1	81	18	0	33	1	0	138	8	0	491	0	0	0	0	1	12	0	67	16	62	0	8	127	2	0	1	6	2	1	59	1	2	1	0	2	0	0	107	244	2	0	15	41	0	134	0	3	0	188	0	127	728	77	0	10	0	83	289	40	4	2	176	24	0	91	63	0	2	1	109	0	144	1	93	0	1	58	26	1	1	1	33	0	0	271	34	59	1	73	0	0	0	1	0	1	0	1	1	50	82	15	199	692	2	2	0	30	28	0	0	6	4	0	213	52	262	0	3	0	28	0	2	1	1	1	5	0	0	1	0	0	0	106	3	1	2	1	0	38	808	8	2	0	2	116	44	8	15	30	11	1	0	3	28	0	261	0	1	5	29	0	9	25	0	0	89	98	0	0	21	0	408	0	94	2	89	0	0	60	0	7	45	1	53	146	0	1	1	93	78	1	53	6	34	0	1	36	2	0	1	18	246	1	8	1	0	1	1	5	1	0	1	125	0	63	0	17	11	0	63	73	0	0	35	1	36	3	0	52	0	46	17	0	0	36	0	0	1	0	0	0	1	45	30	3	61	0	3	1	0	17	28	25	59	5	35	186	43	4	1	0	1	0	1	0	1	0	0	3	0	0	28	19	0	0	50	3	1	0	1	0	272	30	1	0	1	0	54	0	1	2	0	1	0	1	0	0	14	18	12	1	1	0	59	0	0	23	0	40	0	22	26	0	8	0	10	53	13	0	44	131	168	39	1	0	0	0	0	15	17	0	11	15	7	54	0	0	1	14	97	0	1	0	1	0	151	0	58	0	0	0	1	197	55	0	0	1	1	23	0	0	0	0	0	0	0	0	1	0	0	1	1	182	1	35	0	1	4	0	1	0	1	1	3	2	1	0	1	106	0	0	0	2	0	1	0	1	5	0	0	1	0	33	1	0	41	0	0	1	0	0	0	2	59	1	0	0	21	0	59	0	2	25	88	1	0	0	6	0	0	0	62	1	0	24	0	23	1	0	26	0	0	9	0	0	50	13	142	6	1	132	0	34	1	2	191	82	0	8	0	0	0	59	0	10	1	1	7	0	0	0	0	0	2	24	5	0	0	1	1	0	1	1	3	1	1	0	81	0	5	0	0	1	1	35	95	175	0	0	7	1	29	17	0	0	0	0	0	1	1	0	0	0	0	0	43	1	14	0	5	40	0	34	0	0	2	0	0	71	32	0	1	2	4	22	0	0	0	0	1	0	40	0	16	36	1	2	16	67	1	2	0	0	0	0	0	31	13	5	0	67	0	5	11	0	0	1	0	9	0	1	118	0	0	0	95	1	1	0	50	0	1	33	1	19	0	0	0	1	0	0	0	10	1	0	0	77	6	49	0	0	0	73	0	0	5	2	1	0	0	3	0	0	0	0	0	0	1	5	0	0	0	3	0	0	0	42	0	0	0	1	0	0	8	6	5	0	0	0	2	0	23	0	0	0	0	0	0	1	1	36	33	0	204	22	16	0	0	26	1	0	2	0	0	1	45	0	0	1	1	0	0	4	0	0	0	0	0	1	1	17	32	1	1	0	5	41	34	0	0	0	0	57	1	1	8	0	18	3	21	0	2	25	1	1	0	0	1	2	0	1	1	0	0	0	1	6	2	0	70	0	0	0	0	0	0	0	0	24	2	1	0	0	0	0	0	0	0	3	0	0	0	1	0	202	0	5	0	4	24	0	28	2	0	0	0	0	1	4	102	12	0	0	0	0	0	1	1	33	0	115	1	10	0	0	0	28	0	0	1	16	1	0	1	2	0	33	0	0	1	0	0	1	110	0	0	128	1	0	0	0	0	0	0	0	0	0	0	0	1	0	1	0	0	0	0	157	0	0	0	0	0	0	0	0	0	3	2	0	168	5	0	0	0	0	0	1	0	0	0	0	32	1	1	5	0	0	0	3	0	0	0	0	0	0	0	1	0	0	4	91	0	0	0	0	91	29	0	0	0	0	0	5	14	0	10	11	21	0	14	0	1	1	0	0	17	1	0	0	9	0	68	0	0	0	0	0	1	0	0	0	79	5	0	5	0	15	0	15	6	0	0	0	0	0	0	0	0	0	4	0	6	0	0	0	0	0	0	0	0	8	0	5	0	0	148	0	0	2	0	0	0	0	0	0	0	24	14	5	0	0	8	0	0	0	0	0	69	32	13	0	0	34	35	1	1	0	93	0	0	0	0	2	0	0	9	0	0	0	0	0	0	0	0	40	0	82	0	0	3	0	0	2	2	0	0	0	19	0	0	0	94	11	12	0	3	0	0	2	0	0	0	0	7	0	0	0	7	0	0	12	0	0	0	0	0	115	0	0	2	64	2	21	0	0	15	0	0	1	0	0	0	0	0	0	0	0	43	0	35	3	9	0	0	91	3	35	0	0	0	1	71	0	8	0	0	2	0	12	25	0	1	0	0	0	36	0	1	0	38	1	16	0	0	0	0	4	12	14	0	31	8	0	6	0	0	1	0	0	1	0	0	0	1	0	4	0	0	0	5	0	0	16	5	3	0	0	0	0	0	2	0	1	0	8	0	0	0	0	0	0	7	0	0	0	25	0	2	0	0	1	14	74	0	0	32	0	0	0	1	0	0	0	26	0	0	0	0	1	0	0	0	0	0	0	2	1	10	1	5	0	3	8	0	0	0	0	0	0	23	0	0	0	1	5	0	2	0	0	0	0	0	0	3	0	0	2	3	0	0	8	0	0	8	12	0	1	0	2	0	0	0	6	0	0	0	1	0	18	0	0	0	0	13	4	0	0	1	6	0	0	0	0	0	0	9	0	0	1	13	0	0	2	0	0	0	2	0	0	0	6	11	8	0	0	2	8	23	0	0	0	0	3	28	0	0	2	13	0	0	0	0	0	0	0	0	11	10	4	0	0	0	12	13	1	0	0	0	0	3	25	1	0	0	3	4	0	0	0	1	0	0	11	0	0	0	0	0	0	0	0	0	0	0	0	0	0	0	0	0	0	0	0	0	0	0	0	1	17	7	0	9	0	4	5	11	0	0	0	12	0	0	0	0	0	0	0	0	24	0	0	65	0	2	0	0	0	0	24	0	0	0	0	0	0	17	0	0	0	0	0	16	0	0	0	0	0	1	0	1	18	0	0	0	1	0	1	0	0	3	0	0	0	0	26	0	0	0	0	0	0	0	1	0	0	0	0	4	0	0	3	9	0	0	0	0	5	0	0	0	0	8	9	1	0	0	0	0	0	0	0	0	0	0	0	0	1	0	0	16	0	0	0	0	0	0	0	0	0	0	0	0	0	0	0	0	5	0	0	0	0	0	0	0	15	0	0	0	0	16	0	0	8	4	0	0	0	0	0	0	0	44	1	0	13	0	14	39	0	0	2	0	0	0	36	0	0	0	4	0	1	0	30	16	0	4	7	0	6	51	0	1	0	23	0	0	0	0	0	0	0	0	0	15	0	0	0	11	0	4	0	0	0	0	1	0	0	0	0	0	0	1	0	0	0	0	0	8	0	0	0	0	55	1	0	1	0	4	7	0	0	7	0	8	0	0	5	0	0	0	0	0	0	0	0	0	3	4	0	1	0	0	5	1	0	0	0	0	1	0	0	2	0	0	0	0	0	0	0	0	0	0	0	0	0	0	19	0	0	0	0	0	0	0	0	0	1	0	0	0	0	2	21	0	0	0	16	0	0	0	0	0	0	0	0	0	7	0	1	0	0	0	0	0	1	0	0	0	5	2	0	0	0	0	0	1	0	4	6	0	3	7	0	0	5	10	0	0	2	0	0	0	0	0	0	0	0	0	0	0	2	0	1	0	0	1	0	0	0	0	0	0	0	0	7	0	1	6	10	0	54	0	0	8	0	1	0	1	0	23	0	0	0	0	5	0	0	0	7	0	5	12	0	0	0	0	9	0	0	1	0	0	0	0	0	0	0	0	0	1	3	4	0	0	0	2	0	0	0	0	0	0	0	7	6	0	0	0	0	0	0	0	0	0	8	0	0	0	0	0	0	0	0	0	0	10	2	0	0	12	0	0	0	0	0	17	2	0	0	1	0	1	0	4	0	0	0	0	0	0	0	2	4	0	1	6	0	0	0	0	0	0	0	0	0	0	0	0	0	0	0	0	0	6	0	0	1	0	0	0	0	0	0	0	0	0	28	0	48	0	5	0	0	2	0	0	0	0	0	38	0	0	0	0	1	0	1	1	0	0	0	3	1	29	0	0	0	0	0	0	2	14	38	6	0	4	0	0	0	0	0	0	0	0	0	0	0	0	0	0	6	6	0	0	0	0	0	0	1	0	0	0	0	5	0	7	0	0	0	0	5	0	0	0	0	4	0	0	41	0	0	0	0	0	0	0	0	0	0	0	0	4	0	0	0	0	0	1	0	0	0	0	0	4	0	0	0	2	3	0	0	0	0	0	3	0	0	0	0	5	0	0	0	1	0	0	0	1	0	0	5	0	0	0	5	0	0	1	0	0	0	0	0	8	0	0	0	0	0	0	7	0	0	0	0	0	0	7	8	0	0	0	0	0	1	4	0	0	0	0	18	0	5	0	0	0	0	0	1	0	0	0	0	0	0	0	0	0	0	0	0	1	1	0	0	0	1	0	0	1	0	0	3	0	0	8	0	0	0	4	0	0	47	0	9	0	0	0	0	0	0	0	0	0	1	9	0	0	0	0	0	0	0	0	0	0	35	0	0	0	0	18	0	4	4	0	6	0	0	3	0	0	0	0	3	0	0	0	2	0	0	0	6	0	0	0	0	1	5	0	0	0	3	0	0	0	0	0	2	0	0	0	0	0	0	0	0	0	0	0	0	0	0	5	0	6	0	2	7	0	0	4	0	1	0	0	4	0	13	0	0	0	0	0	0	0	0	0	4	1	0	0	0	0	0	5	0	0	0	0	0	0	0	0	0	0	0	3	0	0	0	0	0	0	0	0	0	0	0	2	15	0	0	0	0	0	0	7	0	0	1	0	2	0	0	0	0	0	4	0	3	1	0	0	0	0	0	0	0	0	6	0	0	1	0	1	4	3	1	0	0	0	16	6	8	0	0	3	0	0	0	0	0	8	0	0	0	0	0	0	0	0	0	0	0	0	0	32	0	0	0	0	0	0	2	0	0	1	0	1	0	0	0	0	0	0	6	0	0	0	0	0	0	0	1	7	0	0	0	2	0	1	0	10	0	0	0	0	2	0	2	0	0	0	0	0	0	0	0	0	0	0	0	0	5	0	0	0	0	1	0	0	0	0	0	0	0	2	0	0	0	5	0	13	0	0	4	0	0	5	0	0	0	0	0	0	11	0	2	0	6	0	0	4	0	5	0	0	0	0	0	0	0	0	0	0	0	0	0	7	2	0	0	0	2	0	10	0	9	0	0	0	0	0	0	0	0	5	5	0	0	0	0	0	0	0	4	0	0	3	0	0	0	0	41	0	0	0	0	3	3	0	0	11	22	0	0	0	0	0	7	37	0	0	0	1	0	1	0	0	0	0	1	3	0	6	7	0	0	0	0	0	0	0	0	1	0	0	0	0	0	1	0	0	0	0	4	0	0	6	0	13	0	1	0	0	25	0	0	0	0	0	0	0	0	0	0	0	1	1	0	0	0	8	0	1	1	69	0	4	0	0	0	3	8	0	1	6	0	0	0	0	1	4	0	0	0	0	0	0	0	0	0	0	0	0	0	0	0	0	4	0	0	5	0	0	0	0	0	2	1	0	0	0	0	0	0	2	0	0	0	0	0	0	0	0	0	0	1	0	0	0	0	0	3	0	1	0	0	0	7	7	0	0	1	0	8	0	0	0	0	0	0	0	0	7	0	7	0	1	0	0	0	0	0	1	0	0	0	0	0	0	0	0	0	0	0	0	0	2	1	0	0	0	0	0	0	0	0	0	0	0	0	12	0	0	0	1	0	0	1	0	0	0	5	1	0	0	13	0	0	0	27	0	0	0	0	1	0	0	3	0	0	0	8	0	8	0	0	0	0	0	0	0	0	0	1	0	0	0	4	0	0	19	0	0	0	0	0	0	0	0	5	0	0	5	0	0	0	0	0	0	0	0	1	0	0	5	0	0	4	0	0	0	0	1	0	3	0	6	0	0	0	4	0	0	0	0	1	0	2	0	0	0	0	0	0	0	0	0	0	0	2	0	0	0	1	2	0	1	0	0	0	1	0	0	0	3	2	0	10	0	0	0	0	0	0	0	0	5	5	0	2	20	1	0	0	0	0	0	0	0	2	0	0	1	0	0	0	2	4	0	0	0	1	0	0	0	0	0	0	0	6	0	0	0	0	0	0	0	0	0	0	0	2	0	5	0	0	0	0	1	0	0	0	8	2	6	0	0	0	0	9	0	0	0	0	1	0	0	1	0	0	0	0	0	0	0	0	0	1	0	0	0	0	0	0	0	0	0	0	0	0	0	1	0	0	0	0	1	0	0	0	0	0	0	0	0	2	0	0	1	0	0	13	6	4	0	0	0	10	0	0	0	9	0	0	0	1	1	0	0	0	3	0	0	0	0	0	0	0	0	0	2	0	0	0	5	0	0	0	0	0	0	0	0	0	0	0	0	7	0	0	1	0	0	0	0	1	3	2	0	0	0	0	0	0	0	0	0	0	0	0	0	0	0	15	1	0	0	0	0	0	0	0	0	4	0	0	0	0	3	1	0	2	1	12	0	1	0	0	0	0	0	0	0	1	0	0	0	0	0	0	0	0	0	1	0	1	0	0	1	1	0	0	1	0	0	0	0	0	0	4	0	0	0	0	0	0	13	0	0	0	0	0	0	0	0	1	0	0	0	0	0	0	0	0	0	0	0	0	0	1	0	0	1	0	0	0	0	28	0	0	0	0	0	1	0	0	0	0	0	0	2	1	0	0	0	0	0	0	1	0	0	1	0	0	0	0	0	0	0	6	0	0	0	3	1	0	0	0	0	0	0	1	0	3	0	0	4	0	3	0	0	1	0	0	0	0	0	0	0	0	0	0	0	0	0	0	0	0	1	0	6	0	0	7	2	5	14	10	0	0	0	0	0	1	0	0	0	0	0	0	1	0	0	0	0	7	0	0	0	0	0	0	0	0	0	0	2	0	0	0	2	4	0	0	0	7	0	0	0	0	0	0	0	0	2	0	0	0	1	0	5	0	1	0	0	0	0	0	0	0	1	2	0	0	0	0	0	0	0	3	0	0	0	0	0	0	0	0	0	0	0	0	0	8	0	0	0	0	0	0	3	0	0	0	0	0	0	0	0	0	0	0	5	0	0	0	2	0	1	0	0	1	0	0	0	0	0	0	0	0	0	0	0	5	0	0	0	0	0	0	0	0	0	1	0	0	0	0	0	0	0	1	0	0	0	0	0	0	0	3	0	0	0	0	0	0	0	5	0	0	0	4	1	2	0	0	0	0	1	1	0	2	0	3	3	0	0	0	0	0	0	0	0	0	0	5	0	0	0	0	0	6	0	0	0	0	0	0	0	0	1	0	18	47	0	0	0	2	0	0	0	0	0	0	0	3	0	0	0	0	1	0	0	0	5	0	0	0	1	0	1	0	0	9	0	0	0	0	0	0	6	0	0	0	1	0	4	0	0	0	0	0	0	0	3	1	0	0	34	1	0	1	1	0	0	2	2	0	13	0	0	5	0	0	0	0	0	0	0	0	7	0	0	0	0	0	0	0	0	0	0	0	0	0	0	0	0	0	5	4	0	0	0	0	0	0	0	1	0	0	0	1	0	0	0	0	0	0	0	0	0	0	0	1	0	0	0	0	0	0	0	0	0	0	2	1	0	0	0	0	0	0	0	0	0	0	0	4	0	0	0	0	1	0	1	0	0	0	0	0	0	2	0	0	0	6	0	0	0	0	1	0	0	0	1	6	0	7	0	0	0	3	0	0	0	1	7	3	0	1	0	1	0	4	0	0	0	3	0	0	0	1	0	0	0	0	0	0	0	2	2	0	0	0	0	0	0	0	0	0	0	0	0	1	0	0	2	0	0	0	0	0	0	0	0	0	0	0	0	0	0	0	0	0	0	0	0	0	1	0	0	0	0	0	0	0	0	0	0	0	0	0	0	0	0	0	0	0	1	1	3	1	1	0	0	0	0	0	0	0	0	3	0	0	0	0	0	0	0	0	0	0	0	0	0	0	0	0	0	0	0	0	0	0	0	0	0	1	0	0	0	0	1	0	0	0	0	0	0	0	0	0	0	0	0	0	0	0	0	0	2	0	0	0	0	1	39	0	0	0	1	0	0	0	1	0	0	0	0	0	3	2	0	1	0	0	0	0	0	6	0	2	0	0	0	0	0	0	0	3	0	1	0	0	0	0	0	0	0	0	0	0	0	0	0	0	1	0	0	0	0	0	0	0	0	0	1	0	0	0	0	0	0	0	0	0	0	11	0	0	0	0	0	6	0	0	0	0	0	0	0	0	1	0	0	0	0	0	0	0	0	0	1	0	0	0	2	0	0	0	0	0	0	0	1	0	0	0	0	1	0	2	0	0	0	0	0	0	0	18	0	0	0	0	0	0	0	0	0	0	0	2	0	0	0	0	1	3	0	0	0	0	0	0	0	0	32	2	0	0	8	0	0	0	1	0	1	0	3	0	0	0	0	0	0	0	0	2	0	0	0	0	0	0	0	0	0	0	0	0	0	0	0	0	0	0	0	0	4	0	0	0	0	0	0	0	0	0	0	0	0	0	0	8	0	0	0	0	0	0	0	0	0	25	0	6	0	0	0	0	0	0	0	0	0	0	3	0	0	0	0	0	0	0	0	0	0	0	0	0	7	0	0	0	0	0	0	0	1	0	0	0	0	1	5	0	0	0	0	4	0	0	0	0	0	1	0	0	0	5	5	0	0	0	0	0	0	0	0	0	1	0	0	0	0	0	0	0	0	0	0	1	2	0	0	0	0	0	0	2	0	0	0	0	0	0	0	0	0	0	0	0	0	0	0	0	0	0	0	0	0	0	0	0	0	0	0	0	0	0	0	0	0	0	0	0	0	0	0	0	3	0	0	0	0	0	0	2	0	0	0	1	0	0	0	0	1	0	1	0	0	0	0	0	0	0	0	0	0	0	0	0	0	0	0	0	0	1	0	0	0	0	0	0	2	0	0	0	0	0	0	0	0	0	0	0	0	0	0	0	0	0	1	0	0	0	0	0	0	0	0	0	0	4	0	1	0	0	0	2	0	0	1	0	0	1	0	4	0	0	1	1	2	0	0	0	2	0	2	2	0	0	0	0	0	0	0	4	0	0	1	0	0	0	0	0	0	0	0	0	0	0	0	0	0	3	0	0	0	7	0	0	0	0	0	0	5	0	0	0	0	0	0	0	0	0	0	0	0	0	0	0	0	0	1	5	0	0	0	0	0	0	0	0	0	0	0	0	0	0	0	0	0	6	0	0	0	0	0	0	3	0	0	0	0	0	1	0	0	0	0	0	0	3	9	0	0	0	0	0	0	10	0	0	0	0	1	0	0	1	0	0	0	0	0	0	0	5	1	0	0	0	0	0	0	0	0	0	0	0	0	0	0	0	0	0	0	0	0	0	0	0	0	0	0	0	0	0	0	0	0	6	0	0	0	0	0	0	0	0	0	2	2	0	0	0	0	0	0	0	0	0	0	1	0	0	0	0	0	0	0	0	0	0	0	0	0	0	0	0	0	0	2	0	0	0	0	0	0	0	0	0	0	0	1	0	0	0	0	0	0	0	0	0	0	0	0	0	0	1	2	0	0	0	0	0	0	0	0	0	0	0	0	0	0	0	0	0	7	0	0	0	0	0	0	4	0	0	0	0	0	0	0	6	1	4	0	0	0	0	0	0	2	0	0	0	0	0	0	0	0	0	0	0	4	0	7	0	0	0	0	0	0	0	0	7	0	0	0	0	0	0	2	0	0	0	0	0	0	0	0	0	0	0	0	0	0	0	0	0	0	0	0	0	0	0	0	2	0	0	0	0	0	0	0	0	1	0	0	0	0	0	0	0	0	0	9	0	0
226464	303860	592	28970	234	3196	13088	79898	841	9295	239	10701	10964	22833	3512	4610	61	17384	116	28469	11669	47	47	3190	5280	829	233	5299	43	41	3149	39590	3240	101	23592	32	56	26	23153	4677	41	47515	73	112	74	4013	27	4346	19	37	4132	2293	283	751	2285	4683	2982	878	3700	16	5201	77	17	23	1395	20	835	3154	22	14	9	1057	8	1913	326	31	744	14	14	281	12	1090	23	4265	1502	57	12	284	14	166	232	36	3330	11	577	113	11	4867	311	15	1869	18	3136	6179	15	16	1622	32	740	3639	11	1899	1916	75	214	18	4	42	754	40	10	2029	4517	8	1722	70	6	26	1766	10	140	1158	5	5	2	5412	12	443	1633	7	520	176	527	672	156	1411	11675	239	1199	287	14	7	61	19	367	11	202	254	105	682	1051	472	1083	3165	1902	7	285	3	1395	3651	5	4	7	4	4	872	31	158	5	9	2	3	11	6	9	2119	379	4	404	9650	6	8	82	6	68	21	5	849	556	2	114	396	1112	1049	2	959	791	9	777	191	2	733	27	5	60	4	0	78	8	41	6	1813	43	27	1931	26	15	6	963	83	5	13479	4	4	3	45	763	54	657	11	4	433	130	2	2	167	1	4	54	32	539	2619	17	19	6	7	512	3	2	21	1040	73	9378	4	294	17	32	12	18	2	2	461	376	524	2	1058	1	4	261	895	277	4	2	220	5	7	7	3	3	2	1	529	3	7	19	2	1	2	254	98	168	736	2	96	1	177	4154	1	2	2	1553	2822	90	80	691	24	4452	181	264	3	44	329	53	0	3	1	4	2	95	2179	1	2	716	4	0	423	6	2	0	3	3	1	443	1	3	365	2	563	216	1	11	1	1	3	1	1	24	1	5	411	3	928	708	3	0	1	0	1	5	0	1	276	5	1	1	0	1	1360	2	224	319	19	1	15	2	2	309	1	1	15	15	2	166	1	3	3	189	6	0	430	9	0	1	244	2	1	1	309	736	27	11	2	1	1	126	163	3	1436	5385	2	1	33	0	90	4	209	2	150	58	11	6	339	1	687	0	1	0	202	1038	169	1	3	73	2	1	415	2	1	1	6	104	3	1	102	2	61	1236	189	3	73	0	353	2	237	262	401	4	83	907	863	89	150	2	86	3	1	0	6	3	5	0	1	139	230	124	1	669	0	8184	9	40	0	655	2	52	526	603	10	150	1	0	0	835	1	42	0	0	0	1	32	9	1	1	210	2	2	299	72	47	5	5	2659	0	25	1706	2	1	420	58	1	0	1	297	3	133	2	0	50	4	3	0	0	87	261	6	4	0	56	22	2	35	66	134	1	124	407	126	0	125	1	0	1	1	1	938	17	0	0	3	2	30	2	1	0	2	1	0	1	0	38	2	119	152	0	1	0	1	54	268	136	204	1	76	168	54	60	36	1	1	540	74	774	63	1	139	240	2	163	2	0	0	2	87	5	2	2	262	57	1	233	1	0	125	13	1	1190	2	1	1	1	2	37	1	44	37	24	7	13	281	1382	1	13	0	6	0	54	0	10	5	1	0	2	0	250	1151	0	5	3	28	1	524	0	0	0	1043	0	747	7	85	2	12	2	278	2528	43	67	1	149	28	3	107	78	2	1	0	10	1	236	1	102	0	1	24	22	0	1	0	88	1	1	1	82	417	1	181	3	1	0	0	0	0	1	0	14	318	413	975	32	458	69	0	0	95	1	1	2	4	1	8	502	88	266	0	1	0	44	0	0	1	0	0	33	2	0	0	0	0	0	93	0	2	0	0	57	141	0	12	7	0	1	77	13	0	64	222	6	0	1	2	152	0	565	0	1	0	81	0	107	5	0	1	155	18	1	0	97	0	768	0	173	3	81	3	1	11	0	31	72	6	118	75	0	1	0	228	56	4	83	12	7	0	1	44	0	0	0	36	76	0	6	0	0	0	0	18	1	1	0	287	0	23	0	220	13	0	34	104	0	1	136	1	114	22	0	10	1	32	0	0	1	84	0	0	1	0	1	1	1	132	107	4	131	0	51	0	20	17	15	7	6	0	69	313	284	1	0	1	0	1	0	0	1	0	0	1	1	0	34	116	0	0	158	0	0	2	0	0	654	125	1	1	8	0	107	0	1	0	0	1	0	0	0	1	63	47	0	2	0	0	49	1	1	12	0	89	0	10	22	1	83	0	34	119	32	1	26	617	61	100	0	2	0	0	1	21	12	0	16	26	1	51	0	1	1	65	113	0	0	0	0	1	87	0	0	1	3	0	0	28	351	0	1	0	1	7	0	0	0	1	1	11	1	0	0	0	1	0	0	31	8	522	1	0	38	0	0	0	1	1	1	0	17	1	0	88	7	0	0	5	0	0	1	1	0	0	0	0	0	0	9	1	43	0	0	0	0	0	0	71	140	1	0	1	273	0	314	10	1	43	179	0	2	0	18	0	12	0	154	1	1	7	0	18	0	0	174	13	0	0	1	0	17	0	457	3	0	321	1	82	0	2	622	121	1	13	0	0	0	40	0	20	2	1	7	0	0	0	2	0	1	48	0	0	0	0	0	0	0	0	1	145	0	0	184	1	5	1	0	5	1	49	295	98	2	0	5	0	35	51	0	0	1	0	0	0	0	0	0	1	1	0	70	0	47	0	0	132	1	11	0	0	0	0	0	72	183	0	0	293	21	0	1	0	0	0	1	1	41	0	37	63	0	9	85	1	0	2	0	0	0	0	0	38	170	1	0	119	0	10	106	0	0	0	1	74	0	1	253	1	0	0	30	0	0	0	81	0	0	46	0	16	0	0	0	1	0	0	1	0	0	0	1	54	0	360	0	0	0	74	0	0	48	1	0	0	4	0	1	1	0	0	3	0	0	6	0	0	7	2	0	48	0	143	1	0	0	0	1	0	5	7	2	1	0	0	0	2	45	0	0	0	1	0	0	0	0	35	171	0	51	24	37	0	0	13	0	0	6	0	0	0	38	0	0	1	0	0	1	2	0	0	15	12	0	0	1	2	70	0	0	0	1	137	14	0	1	0	0	63	20	7	7	0	23	0	32	0	3	173	0	1	0	1	0	0	1	3	0	0	0	1	1	20	1	0	128	0	0	1	0	0	0	0	13	93	29	0	0	1	0	0	0	0	0	5	1	19	0	0	0	85	0	0	1	36	26	0	70	0	0	0	0	0	1	4	178	14	0	0	0	1	0	0	1	70	1	114	11	27	0	0	0	0	1	0	0	30	8	0	0	0	8	19	0	0	1	1	8	0	344	0	0	207	2	0	0	0	0	0	0	1	0	0	0	0	0	1	0	0	0	0	0	54	0	0	0	0	0	0	0	0	0	5	9	0	76	3	0	0	0	0	0	0	1	0	0	0	22	1	0	1	0	0	0	1	4	0	0	4	0	0	0	1	0	0	0	35	8	0	0	0	190	16	0	0	0	0	0	7	1	0	8	9	12	0	38	0	18	31	0	0	21	0	5	0	6	0	55	0	0	0	0	0	1	0	0	0	102	54	0	1	0	63	0	34	13	0	0	1	1	0	0	0	0	0	25	0	7	0	0	0	0	0	0	0	0	13	0	16	0	0	22	0	0	2	2	3	0	0	1	0	0	20	46	0	0	1	37	0	2	0	0	0	27	19	74	0	1	68	0	6	4	1	178	0	0	1	0	2	0	0	30	0	0	0	0	0	0	0	0	27	0	126	0	2	9	0	1	0	1	0	1	11	19	0	0	0	202	4	50	0	39	0	0	0	1	0	0	0	1	0	0	0	22	0	0	5	0	1	0	0	0	155	0	2	1	150	0	0	0	0	19	0	0	0	0	0	0	0	0	6	0	0	64	0	425	8	25	0	0	35	12	101	0	1	0	0	52	0	21	0	0	0	0	2	36	0	0	0	0	0	31	0	0	0	173	0	18	0	0	0	5	9	48	11	1	84	15	0	6	1	0	1	0	0	43	1	0	0	0	0	0	0	1	0	20	0	1	0	0	6	0	0	0	2	0	0	0	4	1	22	34	0	0	0	0	0	9	39	0	0	143	1	0	0	0	0	49	39	0	0	21	2	0	0	0	1	0	0	62	0	0	0	1	0	0	0	0	0	14	0	2	9	12	23	1	0	45	15	0	0	9	0	0	1	28	0	0	0	36	24	0	47	1	0	0	0	0	0	0	0	0	55	158	0	0	4	0	0	1	35	315	2	0	0	0	1	0	59	1	0	0	1	0	42	0	0	0	0	10	10	0	0	4	9	0	0	0	5	1	0	101	0	0	10	16	0	0	4	1	0	0	0	0	0	0	0	3	0	0	0	2	101	0	0	1	1	0	7	23	0	0	14	10	0	0	0	0	0	0	1	0	9	73	10	0	0	4	1	10	0	0	0	0	0	1	25	0	0	0	1	1	0	0	0	0	1	0	1	0	0	1	1	0	0	0	0	0	1	0	2	0	0	0	0	0	0	0	0	0	2	0	0	0	92	41	0	14	0	9	40	8	0	0	0	40	0	0	7	0	0	1	0	6	25	0	0	203	0	11	2	0	0	0	24	0	0	0	0	0	0	1	0	0	33	0	0	23	0	0	0	0	1	2	0	0	56	7	0	0	0	0	38	4	0	11	0	0	0	0	24	0	0	0	0	0	0	0	6	0	0	0	0	0	0	0	9	128	1	0	0	0	5	0	0	0	1	141	91	17	0	0	0	0	0	0	0	0	0	0	1	0	0	0	0	72	0	0	0	0	0	0	0	0	0	0	0	0	0	0	0	0	1	24	0	53	0	0	0	0	0	0	0	0	0	1	0	0	24	2	0	0	0	0	5	0	0	55	0	0	71	0	11	45	3	0	34	0	0	0	73	0	0	0	14	0	0	0	105	9	1	3	7	0	24	128	1	10	0	0	0	0	0	4	0	0	0	0	0	5	1	0	1	62	1	0	0	0	0	0	28	0	0	0	0	0	0	2	0	0	0	0	0	0	0	0	0	0	112	0	0	4	0	3	6	0	0	14	0	1	0	0	9	6	0	0	3	0	0	0	0	1	19	8	0	0	0	0	7	0	1	5	0	0	0	0	0	35	1	2	0	0	0	0	0	1	0	0	0	0	0	0	21	0	0	0	0	0	0	0	0	0	0	0	4	0	0	4	7	0	0	0	8	0	0	0	0	0	0	0	0	0	1	0	0	0	0	0	0	0	0	0	0	0	0	1	0	0	0	0	2	0	0	14	55	0	21	8	0	0	6	14	0	0	4	0	0	67	0	0	0	0	0	0	0	0	0	2	4	0	0	2	0	24	0	0	0	0	0	0	0	0	0	1	3	0	92	0	0	40	0	1	1	0	0	163	0	0	0	0	3	0	0	0	8	2	34	84	0	0	0	0	4	53	0	9	0	0	0	0	0	0	0	0	0	0	1	41	0	0	0	5	0	0	0	0	0	0	0	12	12	0	0	0	0	0	0	0	0	183	12	0	0	0	1	0	11	0	0	0	0	1	1	0	0	4	0	1	0	0	0	0	0	0	0	0	0	0	0	1	0	0	1	0	0	1	1	3	39	0	2	2	0	0	0	0	0	0	0	0	0	0	0	0	0	0	0	0	0	0	0	0	1	0	0	0	0	0	5	0	0	0	11	0	27	5	30	0	0	16	0	0	0	0	1	91	0	0	0	0	0	0	0	0	0	1	0	0	0	15	0	0	0	0	1	0	30	36	12	17	0	0	8	0	0	0	0	0	0	0	0	0	0	0	1	0	5	14	0	0	0	0	0	0	0	0	0	0	0	34	0	23	0	0	0	0	9	0	0	0	0	4	0	0	12	0	0	0	0	0	0	0	0	1	1	0	0	1	0	0	0	0	0	0	0	0	0	0	0	7	0	7	0	0	0	0	0	0	0	0	17	0	0	0	0	3	0	0	0	0	0	0	0	0	0	0	0	0	1	1	6	0	0	0	0	0	30	0	0	5	0	0	0	0	0	0	0	0	1	0	0	0	0	8	16	0	0	1	0	0	7	0	0	0	0	0	0	0	3	0	0	0	0	5	0	0	0	0	0	0	0	0	0	0	0	0	0	1	0	0	0	0	0	0	0	0	0	0	6	0	0	41	0	0	1	31	1	6	30	0	7	0	0	1	0	0	0	0	0	0	1	15	0	0	0	0	0	0	0	0	6	0	49	0	0	0	0	27	6	7	4	0	4	0	0	2	0	0	0	0	4	0	0	0	5	0	0	0	1	0	0	0	0	8	0	0	0	0	3	0	0	1	4	0	14	0	0	0	0	0	0	0	0	0	0	0	0	0	0	3	0	5	0	1	8	0	0	1	0	0	0	0	4	0	0	1	2	6	0	0	0	0	0	0	0	14	0	0	0	0	0	1	0	0	0	0	0	0	1	0	0	0	0	0	30	16	0	0	0	0	0	0	0	0	5	6	43	0	0	0	0	0	0	19	0	0	10	0	3	0	2	6	0	5	54	0	3	14	0	0	0	0	0	0	0	0	36	0	0	0	0	0	0	9	4	0	0	0	13	15	19	34	10	0	0	0	0	0	0	39	0	0	0	0	1	0	0	0	0	0	0	0	0	34	0	0	2	0	0	6	17	0	0	0	0	5	0	0	0	0	14	0	6	0	0	0	0	0	0	5	0	1	0	0	0	0	0	0	0	57	0	2	0	0	4	0	0	0	0	0	0	0	0	0	0	3	0	0	0	0	4	0	12	0	0	2	0	0	0	0	0	0	0	2	0	0	0	11	11	0	2	0	7	1	0	3	0	5	0	0	1	8	0	0	6	0	4	0	0	8	2	3	0	0	0	0	0	0	0	0	0	0	0	1	0	5	33	0	16	1	2	0	6	0	24	0	0	0	0	0	0	0	0	6	9	0	0	0	0	4	0	0	3	0	0	0	0	0	0	0	8	1	0	0	0	6	0	0	0	2	12	0	0	0	0	0	0	76	0	0	0	134	0	0	0	8	0	0	1	4	0	1	9	0	0	0	0	0	0	0	0	0	0	0	0	0	0	3	0	0	0	0	11	0	0	46	0	22	0	0	0	0	31	0	0	1	0	0	0	1	0	0	0	0	0	1	0	0	0	4	0	0	13	63	0	8	0	0	0	2	8	0	0	7	0	0	0	0	1	0	0	0	0	0	0	0	1	0	0	0	0	0	0	0	0	0	2	0	0	0	1	0	0	0	0	0	2	0	0	0	4	0	0	5	0	0	0	0	0	2	0	9	0	0	0	0	0	0	0	0	0	3	0	0	0	0	1	4	0	0	18	0	0	0	0	0	0	0	0	0	0	5	0	6	0	1	0	0	0	19	0	0	0	0	0	1	0	0	0	0	0	0	0	0	0	3	3	0	0	0	0	0	0	0	0	0	0	4	0	22	0	0	0	9	0	0	0	7	0	4	0	1	0	0	48	0	0	0	8	0	0	0	0	2	0	0	4	0	0	0	1	0	7	0	1	0	0	0	0	0	0	0	0	0	0	0	2	0	0	0	0	0	0	0	0	0	0	0	4	0	0	0	0	0	0	0	0	0	0	0	0	0	0	5	0	0	1	0	0	0	0	7	0	16	0	4	0	30	0	1	0	0	0	0	3	0	2	0	0	7	0	0	0	0	0	0	0	0	3	0	0	0	0	7	0	0	0	0	0	18	0	0	0	3	5	0	14	0	0	0	0	0	0	0	1	4	28	0	12	3	0	0	0	0	0	0	0	0	2	0	0	3	0	0	0	0	0	0	0	0	0	0	0	0	0	0	0	0	0	0	6	0	0	1	0	0	0	0	0	0	1	3	6	0	0	0	0	0	0	0	19	17	1	17	0	0	0	0	17	0	0	0	0	1	0	0	0	7	0	1	1	0	0	0	0	0	1	0	0	0	0	0	0	3	0	0	0	0	0	0	0	0	0	0	0	3	0	0	0	0	0	0	0	0	1	0	0	21	0	0	6	5	7	0	0	0	6	0	0	0	79	0	0	0	2	0	0	0	0	0	2	0	0	0	1	0	0	0	0	0	0	0	0	41	0	0	2	0	0	0	0	0	0	0	0	0	1	0	0	0	0	0	0	0	0	0	1	0	0	0	0	0	0	0	1	0	0	0	0	0	0	0	26	6	0	0	0	5	0	0	0	0	2	0	0	0	0	18	2	0	1	8	6	0	0	0	0	0	9	0	0	0	2	0	0	1	0	10	0	0	0	0	0	1	0	0	0	2	0	0	0	2	2	0	0	0	0	0	3	1	0	0	0	0	0	46	0	0	0	0	0	0	0	0	1	0	0	0	0	0	0	0	0	0	0	0	0	1	0	0	0	3	0	0	0	0	31	0	6	0	0	0	0	2	0	0	0	0	4	2	1	0	2	0	0	0	0	0	0	0	6	0	0	0	0	0	0	0	5	0	0	0	0	1	0	0	0	0	0	0	0	0	1	0	0	11	0	3	1	3	0	0	0	0	0	0	0	0	0	0	0	0	0	0	0	0	0	0	0	0	0	0	4	0	2	45	0	0	0	0	0	0	0	0	0	0	0	0	0	0	0	0	0	0	14	0	3	0	0	0	0	0	0	32	0	4	0	0	1	1	0	0	0	0	23	0	0	0	0	0	0	3	1	5	0	0	0	0	2	4	0	1	0	0	0	0	0	0	1	2	0	0	0	1	3	0	0	0	1	2	0	0	0	0	0	0	0	0	2	0	2	4	8	0	0	0	0	0	0	3	0	0	0	0	0	0	0	0	0	0	0	1	0	0	0	0	0	0	0	0	0	0	0	0	0	0	13	0	0	0	0	0	0	0	0	1	0	0	0	0	0	0	3	0	0	0	0	0	4	0	0	0	0	0	0	0	1	0	0	0	0	0	0	0	0	0	3	0	0	0	3	0	3	0	0	0	0	0	0	0	5	0	0	1	0	1	0	4	0	0	0	0	0	0	9	0	0	21	0	0	5	0	0	0	0	1	0	0	0	0	0	15	27	5	0	22	6	0	0	0	0	1	0	0	2	0	0	0	0	1	0	0	0	0	0	0	0	5	0	2	2	0	4	0	0	0	0	3	0	0	0	0	0	0	0	4	0	3	0	1	0	0	0	2	2	1	0	1	4	0	0	2	0	0	0	4	0	3	0	0	1	0	0	0	0	0	0	0	0	4	0	0	0	0	0	0	0	0	0	17	0	0	0	0	0	0	0	0	0	0	0	0	7	0	0	0	1	0	0	0	2	0	0	1	0	0	5	0	2	0	0	0	1	0	0	0	19	0	0	0	0	0	0	2	0	0	4	0	0	0	0	10	2	0	0	0	0	0	0	0	0	0	0	3	0	0	0	0	0	0	16	0	0	0	3	0	0	0	0	0	0	0	0	0	2	0	14	0	0	0	5	0	0	0	0	0	0	0	0	0	0	0	0	0	0	0	1	0	0	0	1	0	1	0	0	0	0	0	2	4	0	0	0	0	0	1	0	0	0	0	1	0	0	0	0	0	0	0	0	67	0	0	0	0	0	0	0	0	3	0	0	0	0	0	0	0	0	2	0	0	0	0	1	0	0	0	0	0	0	0	0	2	0	0	0	0	0	3	0	10	1	1	0	0	0	0	1	0	4	1	4	0	0	0	0	0	11	0	0	0	0	0	0	0	0	0	0	0	1	0	0	0	0	0	2	0	1	0	0	0	0	0	0	0	0	0	0	0	0	0	0	0	0	0	0	0	0	0	0	0	2	0	0	0	1	37	0	3	0	1	0	0	0	1	0	0	0	0	0	0	0	0	1	1	0	0	0	0	10	0	1	1	0	0	0	0	0	0	0	0	1	0	6	0	0	0	0	2	0	4	0	0	0	0	0	0	0	0	3	0	2	0	0	0	0	0	0	0	0	0	0	0	0	0	0	0	5	28	1	0	0	0	8	0	0	0	0	0	0	0	0	0	0	0	0	72	0	0	0	0	0	0	0	0	0	1	0	2	0	0	1	0	0	4	2	0	0	0	0	0	0	0	1	0	0	1	0	0	23	0	0	7	0	0	0	3	0	0	0	0	4	0	2	0	0	2	6	1	0	0	0	0	0	0	0	28	0	0	0	1	0	0	0	0	0	0	0	0	0	0	0	0	0	0	0	0	1	0	1	0	0	0	0	0	0	1	0	8	0	1	0	0	0	0	12	0	0	12	14	0	0	0	0	0	0	0	0	1	0	2	0	0	4	0	0	0	0	0	0	0	0	0	15	0	0	0	0	0	0	0	0	0	0	0	0	1	0	0	0	0	0	0	0	0	0	0	0	0	0	0	0	0	0	0	0	2	0	0	0	0	0	0	5	5	0	0	0	0	1	0	0	0	0	0	0	0	0	0	4	5	0	0	3	1	0	0	0	0	0	1	0	0	0	0	0	0	0	0	3	2	0	1	0	0	0	0	0	0	6	0	0	0	0	0	0	0	0	0	0	0	0	0	1	0	1	0	0	0	0	0	1	0	1	0	0	0	0	0	0	0	0	0	0	0	0	0	0	0	1	1	0	0	0	0	6	0	0	0	0	1	2	0	0	0	0	3	0	0	0	0	0	0	0	0	0	0	0	0	0	0	0	0	0	0	0	0	4	0	0	0	0	0	1	2	0	0	0	0	0	0	0	0	0	0	0	0	0	0	0	0	10	0	0	0	0	0	0	0	0	0	0	0	8	0	0	0	0	0	4	0	0	11	0	0	0	2	3	1	0	0	1	0	0	0	0	2	0	0	3	0	0	0	0	0	0	0	0	0	0	2	0	8	0	0	0	1	0	0	0	0	0	1	0	1	0	0	0	0	0	0	0	0	0	0	8	0	0	0	0	0	0	0	1	0	0	0	0	0	0	0	0	0	0	0	4	4	0	0	7	0	0	0	0	0	0	0	0	0	0	0	0	0	31	0	0	0	0	0	0	0	7	1	0	0	0	0	0	0	0	0	0	0	18	31	0	0	0	13	0	0	0	0	0	0	0	0	0	0	0	0	0	0	0	0	0	0	0	2	2	0	0	0	0	0	0	0	0	0	0	0	0	0	0	1	0	0	0	0	0	0	0	0	3	0	0	0	0	0	0	0	0	1	0	0	0	1	0	0	0	0	0	5	0	0	0	0	1	4	0	0	0	0	7	0	0	0	0	0	0	1	0	0	0	0	0	0	0	0	0	0	0	0	0	0	0	0	0	0	0	1	0	0	0	1	0	0	0	0	13	0	0	3	0	0	0	0	0	0	0	4	0	0	5	0	0	0	0	0	0	0	0	0	0	0	1	0	0	4	0	0	0	0	0	0	1	0	0	0	1	0	0	0	6	1	1	0	0	0	0	9	0	4	0	0	0	0	0	2	0	0	8	0	0	0	0	0	0	0	0	0	0	0	1	2	0	0	0	0	0	0	0	0	0	0	0	0	0	0	0	0	0	0	0	0	0	0	0	0	0	0	0	0	0	0	0	0	1	0	0	0	0	0	0	0	0	0	0	0	0	0	0	0	0	0	0	5	0	0
192004	289192	531	23024	335	14984	18843	7337	391	6817	115	21218	25061	28562	3705	7218	60	12455	62	23212	10869	53	67	5062	14529	163	86	12951	54	57	2560	6363	2577	1332	45731	52	70	27	9279	9939	32	1766	42	77	43	8084	21	2083	16	225	2753	794	37	1009	2992	17780	2858	1557	7247	33	1097	51	27	28	1331	16	515	1899	16	23	23	1521	86	137	821	35	180	13	22	148	15	432	13	466	741	22	17	315	15	415	143	15	3315	7	541	144	16	5152	540	21	1434	7	3211	5004	14	7	2442	51	1570	3414	8	1229	4797	42	200	18	7	10	1274	21	6	1153	1062	7	2876	212	12	397	1808	5	301	3218	15	11	10	2388	9	1142	1765	7	457	370	466	715	95	4843	13899	23	1584	273	12	10	576	92	384	9	2922	110	101	880	112	374	649	4260	778	10	191	6	396	4576	8	2	4	9	5	1408	17	111	6	3	3	8	12	5	7	154	313	5	1003	3681	4	4	525	8	8	1172	6	1996	856	8	63	51	235	1229	6	997	371	1	752	1219	4	2706	11	3	39	4	7	11	16	6	6	443	36	30	1970	16	7	8	214	18	4	3723	5	6	4	191	316	140	1381	5	73	722	4	4	6	195	5	2	4	46	557	2070	53	2	4	47	1542	1	1	66	1525	50	1539	6	254	6	18	10	7	1	5	585	279	310	6	250	3	6	3	233	1	1	2	400	3	4	7	1	7	2	3	69	2	4	1	0	12	4	27	100	82	172	8	8	5	32	14104	3	3	6	271	99	61	39	129	8	2001	358	88	4	54	34	1168	1	4	3	4	4	76	1782	5	1	567	1	4	208	3	3	1	3	3	2	204	90	2	140	7	766	347	5	20	3	1	2	0	0	10	2	2	977	3	114	734	2	1	7	2	1	3	3	1	376	2	4	3	1	0	1533	3	80	306	3	2	50	1	3	790	3	5	31	285	0	581	1	1	6	533	2	4	30	3	1	6	658	0	0	1	211	4364	6	76	4	5	2	336	333	3	355	6512	0	4	2	2	85	704	137	3	26	411	11	3	186	0	211	0	2	3	197	753	346	4	2	157	10	368	61	1	0	1	2	26	1	1	23	0	116	1131	162	4	9	1	2116	0	533	85	350	8	5	150	503	130	122	1	72	3	1	1	2	9	0	1	0	510	206	112	2	595	2	2421	336	3	0	477	0	15	592	1073	20	634	3	2	1	426	0	3	3	1	2	0	18	6	0	842	918	0	3	133	27	1	24	85	432	2	2	836	14	1	863	25	3	1	3	283	0	26	1	1	114	4	1	1	0	32	150	3	0	1	12	3	1	43	5	105	0	3	275	30	1	164	0	2	1	0	1	62	28	0	1	7	0	4	2	2	2	2	0	31	1	2	39	2	128	172	0	3	2	1	41	1478	320	0	0	723	36	186	52	16	0	1	733	44	290	61	0	361	358	38	303	1	0	0	0	59	0	1	4	86	39	2	468	0	1	108	0	0	179	1	0	0	1	0	147	2	17	30	68	0	24	462	91	0	2	1	1	1	20	485	5	1	1	0	4	0	100	807	0	0	2	96	1	683	0	0	1	1268	3	104	0	160	1	29	1	300	1806	9	316	1	11	1	1	15	49	0	1	0	15	2	144	0	85	0	0	5	4	0	1	1	54	1	2	0	63	49	1	154	1	1	1	3	2	1	1	0	4	589	417	831	1	2	143	0	0	45	0	1	11	0	3	14	223	105	244	0	0	1	28	0	1	3	0	1	1	0	1	0	0	0	2	29	1	0	0	0	347	293	1	8	1	1	1	99	3	0	118	123	0	0	1	3	450	1	91	0	1	0	55	2	292	3	2	0	186	12	0	1	47	1	532	0	224	2	40	0	0	0	1	51	49	1	12	66	0	1	1	35	66	0	19	1	10	0	0	15	1	0	0	110	24	2	1	2	0	0	0	10	1	0	1	287	0	21	0	200	31	8	195	86	2	3	27	0	56	65	0	0	1	29	0	48	0	99	0	0	1	0	0	2	0	181	94	2	905	0	143	0	107	23	8	14	8	1	39	89	177	0	0	1	1	0	1	0	1	0	1	1	0	1	61	174	0	0	42	5	0	0	0	0	311	97	0	1	3	0	16	1	1	0	2	0	0	0	1	0	49	21	4	0	1	0	0	0	0	19	0	56	3	6	20	0	243	1	7	47	27	2	0	133	94	73	2	2	0	1	1	0	2	0	0	11	1	13	0	0	1	258	26	1	0	0	1	0	281	0	28	0	3	0	0	38	127	0	0	0	0	9	2	0	0	0	0	2	0	0	1	0	0	1	0	27	3	1152	1	1	23	0	0	1	0	2	0	0	107	0	0	157	8	0	0	27	0	0	0	3	4	1	1	0	1	31	0	1	40	1	0	0	0	0	2	29	117	0	0	1	290	0	120	22	2	5	100	0	1	0	31	0	175	0	198	0	0	1	0	7	0	0	308	24	0	0	0	0	95	0	159	2	1	73	0	110	0	3	122	31	0	6	0	0	0	66	2	69	1	13	6	0	0	0	0	0	0	0	0	0	2	0	0	1	0	0	1	0	0	0	91	1	3	1	0	357	23	38	106	11	1	0	1	2	46	98	1	1	1	18	1	0	0	0	0	0	1	0	77	0	7	0	0	56	0	13	1	0	2	0	2	57	109	0	0	28	4	1	0	1	0	0	0	1	8	1	12	2	0	12	51	0	0	2	0	0	0	0	0	2	339	3	0	48	0	6	0	1	1	0	0	5	0	6	154	0	0	0	19	0	0	1	35	0	1	40	1	132	0	0	0	1	0	0	0	0	2	1	1	21	1	74	0	0	0	31	0	0	13	1	0	0	7	1	1	0	0	1	37	0	44	0	0	0	0	0	0	96	0	183	0	0	0	0	1	0	0	0	20	0	0	3	1	1	99	0	0	0	0	0	0	0	0	157	87	0	28	6	120	2	0	0	1	0	0	0	1	0	49	0	0	0	0	0	0	4	0	2	19	0	0	0	0	5	338	0	0	0	3	158	0	0	0	0	1	71	2	16	9	0	43	1	21	0	4	641	5	0	1	0	0	0	0	0	0	0	0	0	0	35	1	0	24	1	0	0	0	0	0	0	71	31	38	0	0	0	0	0	0	0	0	0	0	0	0	0	0	25	0	1	1	0	93	0	85	7	0	0	1	0	21	1	179	6	1	0	1	0	1	1	0	31	0	359	2	8	0	0	0	0	1	0	1	75	3	0	0	0	3	25	0	1	0	6	0	1	97	0	0	69	0	0	0	1	1	0	0	0	0	1	0	0	0	1	0	0	0	0	1	66	0	0	0	1	0	1	0	0	0	0	31	0	71	0	0	0	0	8	13	0	0	2	0	0	23	1	1	0	0	0	3	0	1	0	0	13	1	5	0	0	1	0	0	57	16	1	0	0	95	16	0	0	0	0	0	15	0	0	19	17	25	0	45	1	20	5	0	0	21	3	4	0	0	0	16	0	0	0	0	0	0	0	0	0	55	464	0	0	0	23	0	22	5	0	0	2	0	0	0	0	1	0	7	0	0	0	0	0	0	0	0	0	0	65	0	17	0	0	2	0	0	1	0	0	0	0	0	0	0	20	10	0	0	0	0	0	0	0	0	0	24	30	11	0	0	28	0	274	46	0	106	0	0	0	0	0	0	1	45	0	0	0	0	0	0	0	0	9	0	114	0	0	21	0	0	0	2	0	0	0	192	0	0	0	45	0	68	0	20	0	0	5	2	0	0	0	1	0	0	0	21	0	0	7	0	0	2	0	0	24	12	13	0	106	0	0	0	0	11	0	0	0	1	0	0	0	2	0	1	0	56	0	41	16	20	0	0	4	7	108	0	0	0	0	15	0	37	0	0	0	0	16	11	0	0	0	1	0	53	0	0	0	231	1	28	0	1	0	34	6	6	11	0	4	4	0	28	0	0	0	0	0	78	9	0	0	1	0	6	0	0	0	14	0	0	6	0	7	0	0	0	0	0	0	0	0	1	5	19	1	0	0	0	1	53	19	0	0	128	2	0	1	0	0	30	43	0	0	37	12	6	0	0	0	0	0	7	0	0	0	0	5	0	1	0	2	0	0	2	18	18	17	0	0	7	22	0	0	4	1	0	0	119	1	0	0	52	25	0	23	0	0	0	0	0	0	1	0	0	6	283	0	0	0	0	0	0	0	178	5	0	0	0	0	2	3	0	0	0	0	1	37	0	0	0	0	14	6	0	1	1	40	0	0	0	0	0	0	26	0	0	10	76	0	1	22	0	1	0	0	0	0	0	0	3	0	0	0	12	51	0	0	0	0	0	17	3	40	0	4	11	0	0	1	0	0	0	0	0	10	4	7	0	0	0	1	14	0	0	0	0	0	3	74	0	0	0	1	0	43	0	1	0	2	0	4	0	0	0	187	0	0	0	1	0	1	55	0	0	1	0	1	0	0	0	0	0	1	0	0	0	57	49	0	21	0	0	5	10	0	0	1	130	0	0	3	0	0	18	0	63	0	0	0	47	0	5	12	0	0	0	8	0	0	0	0	0	0	10	0	1	39	0	0	3	0	0	0	0	0	13	16	0	24	8	0	1	0	0	3	2	0	18	0	0	0	0	30	0	1	12	0	0	0	0	8	0	0	0	0	0	1	2	13	204	0	0	0	0	20	0	0	0	0	114	11	4	0	0	0	0	0	1	0	0	0	1	0	0	1	1	0	21	0	0	0	0	0	0	0	0	0	0	0	0	0	0	0	0	0	5	0	41	1	0	0	0	0	1	1	1	0	0	0	0	10	1	0	0	0	0	0	0	0	67	0	0	14	0	10	31	16	0	21	0	0	0	175	0	0	1	13	1	0	0	210	7	0	9	0	0	15	19	0	3	0	5	0	10	0	3	0	0	0	0	0	1	4	0	0	25	0	1	0	0	0	0	33	0	0	2	0	0	0	13	0	0	0	1	0	0	0	0	0	0	140	0	1	7	0	8	5	0	0	20	0	14	0	0	13	1	0	0	4	0	0	1	1	0	4	1	12	2	0	0	8	0	0	3	2	0	0	0	0	6	0	5	0	0	0	0	0	0	0	0	0	0	0	1	39	0	31	0	0	0	0	0	0	0	0	0	4	0	0	0	40	0	0	0	10	0	0	0	0	0	0	0	0	0	44	0	0	0	0	0	0	0	0	0	0	0	1	0	0	0	0	0	0	0	0	28	80	0	29	29	0	0	12	26	0	0	14	0	0	88	7	0	0	0	0	0	0	0	0	0	2	0	0	48	0	2	0	0	0	0	0	0	0	0	0	2	18	0	1	0	0	37	0	3	0	0	0	19	0	0	0	0	1	1	0	0	15	2	27	72	0	0	3	0	0	70	0	20	0	0	0	0	0	0	0	0	0	0	1	2	0	0	0	11	0	0	0	0	0	0	0	4	3	154	0	0	0	0	0	0	3	0	7	0	1	0	1	4	3	0	0	3	0	2	16	0	0	64	0	8	0	1	0	2	1	0	2	0	0	0	0	0	0	0	0	0	0	0	0	4	280	0	1	5	0	0	0	0	0	0	0	0	0	0	0	0	0	0	0	0	0	0	0	0	1	0	0	0	0	0	7	0	0	0	10	0	15	16	24	0	0	9	75	1	0	0	0	29	0	0	0	0	0	0	0	0	0	0	0	0	0	15	0	0	0	0	0	0	12	0	3	6	0	0	59	1	0	0	0	0	0	0	0	1	0	0	0	0	2	10	0	0	3	1	0	1	0	3	0	0	0	5	0	12	0	0	0	0	10	0	0	0	0	4	0	0	38	2	0	0	0	0	0	0	0	0	0	0	0	2	0	0	0	0	2	4	0	0	0	2	0	7	0	1	0	0	0	0	0	0	0	0	10	0	0	0	0	9	0	0	0	2	0	1	0	11	11	0	2	0	0	0	6	0	0	1	0	0	84	0	0	3	0	1	0	0	0	0	31	0	0	0	0	0	0	6	16	0	0	0	0	0	17	0	0	0	0	0	7	0	9	0	0	0	0	1	0	1	0	0	0	0	0	0	0	0	0	0	0	0	1	0	0	0	0	0	1	0	0	0	5	0	3	15	0	0	0	34	0	0	9	0	2	0	2	4	0	0	0	0	0	0	5	0	0	0	1	0	0	0	0	0	7	0	19	0	0	0	0	26	4	11	3	0	5	0	0	12	0	0	0	0	1	0	1	0	6	0	0	0	20	0	1	0	0	3	0	0	0	0	4	0	0	3	0	0	87	0	0	0	0	0	0	2	0	0	0	0	0	0	1	2	0	6	0	2	18	0	0	1	0	0	0	0	6	0	0	5	1	1	0	0	0	0	0	0	0	0	0	1	0	0	0	0	0	0	0	0	0	0	0	0	0	0	4	1	2	6	0	0	0	6	0	0	0	7	2	1	7	0	0	0	0	0	0	9	0	0	20	0	3	0	5	0	0	2	86	0	4	52	0	1	0	0	0	0	0	0	7	0	1	0	0	0	10	9	15	0	0	0	16	10	2	2	5	2	0	0	0	0	0	13	0	0	2	0	0	0	0	0	0	0	0	0	0	1	0	0	1	0	0	4	0	1	1	0	0	8	0	0	121	0	23	0	0	0	0	0	0	0	0	1	0	7	1	0	0	0	0	0	0	86	0	0	0	0	2	0	0	0	0	0	0	1	0	0	0	0	0	0	0	0	3	0	0	0	0	7	4	0	0	0	0	0	0	5	0	0	0	6	6	2	0	0	4	0	0	1	0	116	0	0	4	13	0	0	2	3	3	0	0	4	5	4	0	0	0	3	0	0	0	0	0	1	0	1	0	10	0	0	11	20	4	0	1	0	20	0	0	0	0	0	0	0	0	8	3	0	0	0	0	3	0	0	3	1	0	0	0	0	0	0	4	0	0	0	0	0	9	1	0	3	11	0	0	0	0	0	3	13	0	0	0	7	0	0	0	16	0	0	0	0	1	3	1	0	0	0	0	0	0	0	0	1	9	0	0	0	0	6	0	0	0	0	11	0	0	17	0	5	2	0	0	0	7	0	0	0	0	0	0	0	0	0	0	0	0	0	0	0	0	0	0	0	19	51	0	4	0	0	0	1	8	0	0	8	0	0	0	0	15	1	0	0	0	0	0	0	2	0	0	0	0	0	0	0	0	0	2	0	0	8	2	2	0	0	0	9	0	0	0	0	4	0	0	5	0	0	3	0	0	0	0	21	0	0	0	0	0	0	0	0	0	8	3	0	0	6	12	2	0	0	3	0	0	0	0	0	0	0	0	0	0	3	0	9	0	0	0	0	0	19	0	2	1	0	0	0	0	0	0	0	0	0	0	0	0	3	11	0	0	0	0	0	0	0	0	0	0	1	0	4	0	0	0	1	0	0	0	1	0	7	3	0	0	0	129	0	0	0	4	0	0	0	0	1	0	0	6	0	0	0	4	0	7	0	0	0	0	0	0	2	0	0	0	0	0	0	2	0	0	0	0	2	8	0	0	0	0	0	4	0	0	0	0	0	0	0	0	0	0	0	1	0	0	0	1	0	3	0	0	0	0	4	0	9	0	2	0	11	0	3	0	0	0	0	7	0	2	0	0	0	0	0	7	0	0	0	0	0	9	0	333	1	0	7	0	0	0	0	0	22	0	0	0	3	3	0	8	0	0	0	0	0	0	0	0	2	34	0	8	7	0	0	0	0	0	0	0	0	1	0	0	0	0	0	0	0	3	0	0	0	21	0	0	0	3	0	0	0	23	0	1	0	0	0	0	0	0	0	0	0	2	1	0	0	0	0	15	0	0	0	1	6	255	19	0	0	0	0	7	4	0	0	0	0	0	0	0	26	0	0	0	0	0	0	0	0	2	0	0	0	0	0	0	0	0	0	0	0	0	0	0	0	0	0	0	0	0	0	0	0	0	0	0	1	0	0	0	1	0	1	3	8	52	0	0	0	5	0	4	0	11	0	0	0	1	0	0	1	0	3	1	0	0	0	4	0	0	0	0	0	3	0	0	4	0	0	0	5	0	0	0	0	0	0	0	0	6	0	0	0	0	0	0	0	8	1	2	0	0	0	0	0	0	0	4	0	0	0	0	0	0	0	14	0	0	0	0	230	0	0	0	0	0	0	0	0	0	8	1	0	0	1	13	0	0	0	0	0	23	0	0	0	6	0	5	1	0	0	0	0	0	0	0	0	0	0	0	0	1	0	0	0	3	0	0	0	0	0	4	0	1	0	0	1	0	0	0	0	0	0	0	0	2	0	16	0	0	0	7	0	0	0	0	0	0	0	0	1	0	0	0	0	0	0	0	0	4	3	1	0	0	0	0	0	0	0	0	0	6	10	0	0	0	0	0	5	0	1	1	0	0	0	0	0	0	0	0	0	1	0	11	0	6	0	0	0	0	0	0	0	0	0	1	0	0	9	0	1	9	0	0	4	0	0	0	0	0	0	0	0	0	0	0	0	0	0	0	0	0	0	0	0	4	3	2	1	7	0	0	6	0	0	0	0	0	0	0	0	0	1	0	0	0	0	0	0	2	0	0	0	0	0	0	0	0	6	0	0	4	0	0	0	0	0	24	0	0	0	0	0	0	9	0	2	0	0	0	1	0	8	0	1	0	0	0	0	0	0	0	0	1	0	0	0	0	0	0	0	1	0	0	0	0	0	0	1	0	0	0	0	0	0	4	0	0	0	0	0	13	1	0	3	0	0	16	0	0	0	0	0	0	3	0	0	0	0	0	0	0	0	0	0	0	0	0	0	18	0	0	0	0	0	1	0	1	4	0	0	0	0	0	0	1	0	0	0	0	0	0	1	0	0	0	0	0	0	0	0	0	0	0	0	0	0	0	0	0	0	0	0	3	0	1	0	0	0	0	4	3	0	25	0	0	3	0	0	0	3	0	21	0	0	0	0	5	0	0	4	0	0	6	0	0	0	1	0	0	0	1	0	0	0	11	0	0	0	6	0	0	0	0	1	0	0	6	0	0	0	0	10	0	0	0	0	0	1	0	0	2	3	2	0	0	0	0	0	0	3	0	0	0	0	0	0	0	1	0	2	0	1	0	0	0	5	2	2	0	0	0	0	2	2	8	0	2	2	0	4	0	0	2	0	0	0	0	0	0	0	0	3	0	0	0	0	0	0	0	0	0	0	0	0	0	0	1	0	0	8	0	0	0	0	4	0	3	0	0	0	0	0	4	0	0	0	0	0	2	0	21	0	0	0	2	0	0	0	0	0	0	0	0	0	0	2	0	0	3	0	0	0	0	0	3	0	0	0	5	0	0	0	0	10	0	2	0	0	0	0	0	0	1	0	0	0	2	0	0	0	0	0	0	0	0	8	3	0	6	0	0	0	2	0	0	0	4	0	0	0	1	0	0	0	0	0	0	0	0	0	0	2	0	0	0	0	0	0	0	29	2	1	1	0	0	0	0	2	0	0	0	5	1	0	0	0	0	0	0	0	0	0	0	0	0	0	0	1	0	0	0	0	0	0	0	0	2	0	1	0	0	0	0	0	3	5	0	0	0	0	0	0	0	0	0	2	0	0	0	0	3	4	2	1	0	0	0	0	0	0	4	1	3	0	0	0	0	0	0	0	0	0	0	0	0	0	0	0	0	0	0	0	0	0	0	0	9	0	1	0	0	1	0	0	1	0	0	0	0	0	0	0	0	0	0	0	0	0	0	2	0	0	1	0	0	0	1	14	0	0	0	4	0	0	0	0	0	0	0	0	0	0	0	0	1	4	1	0	0	0	8	0	0	0	0	0	0	0	0	0	0	0	0	0	0	0	0	0	0	1	0	10	0	0	0	0	0	0	1	0	0	0	0	0	0	0	0	1	0	0	0	0	0	0	0	0	0	0	2	0	0	0	2	2	4	0	0	0	0	0	0	0	0	0	0	0	0	0	0	0	0	0	0	2	2	0	0	1	0	0	0	0	8	0	0	0	2	0	0	0	5	0	8	0	2	0	0	5	0	0	10	0	0	5	0	0	0	7	0	0	0	0	0	0	1	1	0	1	7	9	0	0	0	0	0	0	0	14	0	0	0	7	0	0	0	3	0	0	0	1	0	0	0	0	0	0	0	0	0	0	8	0	0	0	0	0	0	10	0	0	0	0	0	0	0	0	6	0	0	5	0	0	0	0	0	0	0	0	0	0	0	0	0	0	4	0	0	0	0	0	0	0	0	0	7	0	3	0	0	0	0	0	0	0	0	0	0	0	0	0	0	0	0	0	0	0	0	0	0	0	2	0	0	0	0	0	0	1	3	4	0	0	0	0	0	2	0	0	0	0	6	0	0	0	0	0	1	0	0	0	4	2	0	0	0	0	1	0	0	0	0	0	0	0	0	0	0	0	0	0	3	3	0	0	0	0	0	0	0	0	0	0	0	0	0	0	0	0	0	0	0	0	0	0	0	0	0	0	0	0	0	0	0	0	0	0	0	0	2	0	0	0	0	0	0	0	0	0	0	1	3	0	0	0	0	0	0	0	4	0	0	0	0	0	0	0	0	2	0	1	0	0	0	0	0	0	0	0	0	0	0	2	0	0	9	0	0	0	0	0	0	0	0	0	1	2	0	0	0	0	0	0	0	0	0	1	0	1	0	0	0	0	8	0	0	0	0	0	0	0	0	0	0	0	0	0	0	0	0	0	0	0	0	2	0	0	0	0	10	0	0	3	5	0	0	0	0	0	0	3	2	0	0	1	0	0	0	0	0	0	0	2	0	3	0	0	0	7	0	0	0	0	0	4	4	2	0	0	0	0	3	0	0	0	1	0	2	0	0	0	0	0	1	1	0	0	0	0	0	0	0	0	0	0	0	2	5	0	0	0	1	0	0	0	0	0	0	0	0	0	2	0	0	0	2	2	0	0	0	0	0	0	40	1	0	0	0	0	0	1	0	0	0	0	3	0	0	0	4	0	0	0	0	0	0	0	1	0	0	0	0	0	0	0	0	0	0	0	3	1	3	0	0	0	0	0	0	0	0	0	0	0	0	0	0	13	3	0	0	0	0	0	0	0	1	0	0	0	0	0	0	0	0	4	0	0	0	0	0	0	0	0	0	2	0	0	0	0	0	0	0	0	0	0	2	0	0	0	0	0	0	3	0	0	0	2	0	0	0	0	0	0	0	0	0	0	0	0	0	0	0	2	0	0	0	2	0	0	0	0	0	1	1	1	1	0	0	0	0	0	0	6	0	0	0	0	0	0	0	0	0	0	0	0	1	0	1	0	0	7	0	0	0	0	0	0	0	0	0	0	0	0	0	0	6	3	3	0	0	0	0	0	0	3	0	0	0	0	0	0	0	0	5	0	0	0	0	0	0	0	0	0	1	0	1	1	0	0	0	0	0	0	0	0	0	0	0	0	0	0	0	0	0	0	0	0	0	1	0	0	0	0	0	1	0	0	0	0	0	0	0	0	1	0	0	1	0	0	0	0	0	0	0	0	0	0	0	0	0	0
275295	174312	575	8002	313	6937	16744	60092	16129	92768	1594	27016	25406	56071	157942	5960	225	11794	156	4111	63023	68	62	17677	14764	78	1172	4243	50	195	16270	13150	6238	912	5283	43	260	35	9446	10620	94	11410	120	897	215	14870	34	4382	25	299	14199	2625	91	669	6805	2975	3982	375	8125	84	2830	187	27	43	4081	19	2536	2720	75	67	59	2788	24	4656	282	35	532	19	16	578	16	1903	10	934	1252	182	23	2708	103	8477	375	104	3823	20	724	323	18	5021	593	24	5352	13	19316	636	13	45	3073	116	700	2247	13	245	4694	295	1217	29	12	71	1202	59	35	1280	1343	22	2969	121	73	188	916	32	98	2422	13	105	484	5836	42	133	3069	10	558	376	3666	10	387	543	1321	138	1273	147	83	30	69	436	367	34	415	430	135	10270	3635	10456	781	1499	3810	29	279	6	1423	1472	8	6	9	11	38	1466	2596	433	7	3	25	39	45	10	9	61	217	8	1364	2551	7	5	4372	169	28	84	3	1725	1205	6	347	47	5	1537	516	277	126	7	377	935	22	1106	137	1	67	6	7	806	3	12	1245	1142	3271	19	1823	19	15	16	197	110	3	1974	5	2	1	2544	452	581	306	21	11	2841	5559	4	3	60	40	9	2	31	311	199	13	30	5	139	986	3	2	8	843	108	2967	5	215	41	64	28	15937	2	4	711	6473	55	2	760	2	3	696	1161	615	1	5	1458	7	25	200	10	3	1	1	432	21	31	17	2	3	4	324	417	205	316	1	117	1	84	937	2	2	29	494	1254	28	30	141	7	1662	1	228	3	3036	126	555	4	0	1	9	3	57	103	7	1	284	2	4	1681	4	4	3	4	2	0	231	157	3	4085	18	521	34	25	132	0	5	6	3	6	20	12	39	1663	1	83	1321	0	3	1	3	1	2	2	1	2073	3	2	1	3	43	289	1	36	895	9	4	119	1	5	448	3	21	23	485	8	92	69	2	1	424	1454	0	196	30	3	3	301	6	0	24	246	41	76	636	3	31	3	737	349	1	714	1202	4	1	41	15	715	31	173	7	126	69	19	84	19	1	374	3	1	5	223	298	363	11	113	337	1	22	78	0	1	2	5	81	2	1	324	2	38	535	544	0	13	1	319	1	436	390	384	10	20	454	103	7	154	1	258	1	4	2	22	8	1	4	2	298	107	92	5	476	7	21	104	26	2	616	1	39	486	298	220	168	5	0	1	221	2	3	2	0	2	8	126	40	1	2	1	0	109	622	0	640	26	1	92	1	25	965	371	23	70	15	1	2	3	732	1	177	4	1	78	2	3	1	2	256	29	3	3	2	30	41	0	124	0	155	0	36	186	101	4	160	1	0	13	2	1	660	10	7	1	0	0	3	0	1	0	24	1	19	0	0	1	11	172	150	3	6	1	0	19	796	984	1	2	1	239	2468	19	23	17	1	204	27	243	378	0	51	212	45	248	0	2	2	1	124	15	1	4	45	49	1	98	0	0	157	6	1	187	0	24	2	10	2	77	0	40	526	130	0	30	255	80	1	20	10	31	10	190	4	7	0	1	1	2	1	160	401	1	10	2	336	43	156	1	0	8	219	8	81	1	5	2	298	3	81	164	40	1	1	35	7	0	475	33	4	0	1	907	0	163	1	125	0	0	103	1	0	1	2	51	0	0	0	135	45	9	456	1	1	3	0	0	0	0	2	10	246	517	104	37	120	45	0	0	37	0	2	21	4	3856	166	537	239	284	4	13	1	678	0	2	1	298	0	18	13	0	0	1	0	7	965	0	2	67	2	13	264	2	22	2	0	0	31	13	0	416	306	1	0	1	438	316	1	127	7	0	31	2	0	533	12	0	0	183	84	0	1	162	1	119	0	378	18	64	0	1	10	2	243	113	1	22	167	0	1	0	63	6	1	11	673	30	1	0	96	0	12	0	45	194	0	11	0	0	2	1	14	0	1	4	25	0	41	0	352	4	21	156	190	0	38	66	0	50	72	0	40	1	72	1	1	5	175	0	0	0	0	0	0	3	236	40	14	58	10	3	15	2	24	23	248	3	1	0	241	48	0	2	0	0	0	0	0	0	0	0	2	1	1	210	354	26	1	90	0	1	0	0	0	193	187	1	0	21	1	105	0	0	0	0	0	1	8	1	1	31	135	2	0	0	0	2	0	2	127	1	610	1	8	32	0	0	3	17	90	20	0	37	70	481	13	2	1	9	2	0	23	1	3	7	41	8	132	1	0	0	361	56	1	0	0	0	0	10	0	10	0	54	0	0	166	152	0	0	0	0	462	1	0	0	1	0	7	1	0	1	5	0	0	0	62	38	197	6	0	2	0	1	0	0	0	191	17	59	10	22	86	6	0	0	6	1	12	0	0	0	0	0	1	0	38	457	0	45	0	1	0	1	0	0	12	34	0	0	1	453	0	17	8	0	18	56	1	0	0	12	0	34	0	285	0	0	17	1	15	0	0	166	34	1	1	0	0	185	382	103	5	1	86	1	115	0	1	131	27	0	3	1	2	0	155	0	30	0	0	14	0	0	0	0	0	0	11	1	0	2	0	1	0	0	1	0	1	4	0	109	0	131	0	1	0	4	46	327	13	0	4	7	0	57	64	0	0	0	53	0	0	0	0	0	0	0	0	202	1	1	0	0	35	0	68	2	1	7	0	0	51	18	1	0	117	702	1	0	0	1	0	0	0	36	2	8	173	0	10	34	52	1	6	0	0	0	0	0	22	213	5	0	27	0	4	0	0	0	3	1	0	2	11	170	1	1	0	25	0	9	0	34	0	0	38	0	258	0	0	0	0	1	0	0	1	0	11	0	89	0	94	2	0	13	355	0	0	1	18	1	0	0	1	1	0	0	0	8	6	1	8	0	5	0	2	0	8	0	54	0	2	0	0	0	0	7	5	12	0	2	14	0	0	4	8	931	0	0	0	1115	1	0	95	170	0	69	7	18	0	0	3	0	0	41	1	0	0	206	10	1	1	0	0	1	4	0	0	13	2	1	0	2	2	6	1	65	1	1	33	13	0	0	1	0	114	1	12	27	0	137	0	96	0	64	10	0	1	0	0	2	9	0	372	0	0	0	0	0	78	0	2	52	0	0	0	0	0	10	3	0	100	12	2	0	0	0	0	0	0	0	8	1	9	0	0	3	68	0	189	0	0	14	19	68	1	1	0	1	2	3	4	53	49	7	1	0	0	0	42	5	94	0	99	0	1	0	0	0	8	0	0	0	9	0	0	1	1	0	31	1	0	0	12	3	0	56	1	1	244	0	0	0	0	0	0	0	0	1	1	2	0	0	2	0	0	0	0	0	74	8	0	0	0	0	0	0	0	0	0	0	2	129	3	2	0	2	13	0	8	0	1	0	0	22	1	0	1	0	0	0	0	62	0	0	2	1	3	0	0	0	0	13	82	0	1	0	0	95	22	0	0	0	1	0	6	24	0	80	2	206	0	56	1	104	5	3	0	23	1	1	1	8	0	41	0	0	0	0	0	6	2	0	0	149	24	0	8	0	59	0	26	9	0	1	0	0	0	0	0	10	0	6	0	0	0	1	0	0	0	0	0	0	0	0	2	0	0	3	0	0	20	0	0	1048	0	0	0	0	30	29	0	0	0	0	0	1	0	0	0	11	52	284	4	0	20	132	106	13	0	79	0	0	0	0	0	0	4	7	0	0	0	0	0	0	0	0	24	1	42	0	19	36	597	0	1	16	0	21	0	30	1	0	0	67	7	116	0	30	0	0	1	53	0	0	0	3	0	1	0	116	0	0	6	1	0	0	2	0	19	0	7	1	94	0	9	2	1	20	0	0	0	0	0	0	1	0	0	4	1	201	0	15	5	2	0	0	48	5	63	0	0	2	0	82	0	8	0	0	1	0	1	13	0	0	0	1	0	30	1	0	0	37	0	25	0	0	0	15	2	5	22	0	2	96	0	22	1	0	0	0	1	10	0	0	1	0	0	53	0	1	0	13	0	0	4	0	7	0	0	0	0	0	0	1	0	0	0	5	0	0	1	0	0	19	0	0	0	16	0	0	0	1	0	24	63	0	0	38	0	156	0	0	0	0	0	0	0	0	0	0	6	7	0	0	0	1	3	1	76	12	24	5	1	29	73	0	4	0	5	0	18	52	0	0	0	5	74	2	0	0	0	71	0	0	49	2	0	0	4	55	0	13	0	0	0	2	39	0	53	0	0	3	0	0	28	56	0	0	3	0	25	0	0	0	0	15	0	0	0	88	25	1	1	0	92	12	0	9	0	0	13	0	0	0	2	0	0	0	0	0	0	0	0	38	1	0	0	9	11	8	0	0	0	1	12	82	12	0	7	15	1	0	0	0	0	1	0	1	20	13	1	1	0	2	0	13	0	0	0	0	0	0	23	3	8	0	0	0	0	0	12	0	0	0	10	0	0	0	325	0	0	0	0	1	0	53	0	0	0	0	0	0	0	0	0	0	0	1	0	0	34	48	1	47	1	0	1	4	0	0	0	86	0	0	0	0	72	0	0	1	2	11	0	39	0	40	20	0	0	0	15	0	0	0	0	0	0	64	0	0	0	0	0	121	63	0	0	0	0	0	0	0	2	0	0	0	0	0	1	35	0	13	0	0	2	1	34	0	0	5	0	1	0	0	1	1	1	306	0	8	0	2	43	23	1	0	0	1	15	0	0	0	0	3	0	0	0	0	0	0	0	0	0	0	0	0	0	0	2	0	0	41	0	0	11	0	0	0	0	291	0	0	0	0	268	0	0	99	0	0	0	25	0	0	0	0	31	0	0	0	0	0	1	0	6	0	0	0	0	0	1	0	0	62	0	0	2	0	7	23	0	0	13	0	0	0	0	0	0	0	2	1	3	0	45	13	0	8	2	0	13	33	1	28	0	0	0	31	0	1	0	0	0	0	0	0	1	0	0	20	1	0	5	0	0	0	88	0	0	1	0	0	1	7	0	0	0	0	0	11	0	0	21	0	0	0	0	0	0	6	13	0	0	15	0	84	0	0	18	0	0	0	0	1	0	0	1	1	70	2	54	3	7	0	7	0	0	1	0	0	0	0	0	1	0	0	0	0	0	0	0	6	3	0	0	0	0	0	11	0	0	0	0	0	0	0	0	1	0	0	70	0	0	0	3	0	0	0	9	3	0	0	0	0	0	4	0	1	0	0	0	0	0	0	0	0	65	0	0	0	0	19	0	0	0	275	22	2	0	33	12	0	18	3	0	0	18	23	56	0	13	112	0	0	19	0	0	0	0	0	0	0	25	74	6	0	1	21	0	60	0	0	0	0	0	0	7	0	0	1	12	0	1	0	0	19	16	87	0	0	1	21	0	0	0	106	3	0	0	0	11	2	14	38	1	2	0	0	2	0	0	21	0	0	0	0	0	0	0	0	14	0	11	1	0	0	0	16	0	0	0	0	0	0	0	31	18	9	0	23	0	0	0	0	0	5	6	0	0	0	0	1	1	0	0	2	0	4	16	0	0	20	0	29	0	0	0	4	0	0	0	0	0	1	0	7	0	0	0	0	0	0	4	7	5	0	0	105	0	0	0	0	0	0	0	0	0	0	0	0	0	0	0	0	1	0	0	0	0	0	0	0	0	0	0	6	0	0	11	0	3	3	17	0	0	0	0	0	0	0	0	64	0	146	0	0	13	0	17	0	0	0	0	1	0	24	0	0	1	0	0	1	17	0	37	19	0	5	70	0	0	0	0	0	0	0	1	0	0	0	0	0	4	0	0	0	0	0	0	1	46	0	0	1	0	0	0	5	12	4	0	0	4	0	6	0	0	9	0	0	3	120	0	0	1	0	0	0	0	0	0	0	0	0	3	1	0	0	0	3	0	0	0	0	0	7	1	1	0	0	1	0	0	0	0	1	9	0	0	0	0	23	2	159	0	2	2	0	0	1	0	0	9	1	0	0	11	0	0	12	0	0	4	0	0	7	0	0	0	0	0	0	0	4	0	0	0	0	0	24	40	0	0	1	0	6	9	0	0	0	0	0	19	0	4	0	0	0	0	6	0	0	0	0	0	0	0	0	0	0	0	0	0	1	0	0	0	0	0	0	0	9	4	0	1	0	0	43	0	0	0	0	0	0	15	0	11	0	0	1	2	0	0	0	0	36	17	2	0	0	0	0	0	44	0	0	0	0	10	0	0	0	0	0	0	15	7	0	5	0	0	2	0	0	0	0	1	0	0	0	32	1	0	0	0	0	0	0	0	0	28	2	0	0	0	18	0	9	0	0	6	0	0	1	0	0	0	4	8	0	1	1	0	0	1	3	0	9	0	14	8	0	0	1	0	0	0	13	7	0	0	0	1	0	0	0	0	0	0	0	0	12	0	0	0	7	0	0	45	0	0	0	0	0	0	0	0	0	0	6	39	1	0	0	0	1	0	0	0	20	5	3	42	0	0	0	0	0	1	0	1	0	23	0	4	1	0	0	0	14	16	0	3	43	0	0	0	0	0	0	0	1	0	0	0	0	0	0	5	4	5	0	0	0	53	7	12	0	21	20	0	13	0	0	0	8	0	33	1	0	0	0	26	0	0	0	0	0	0	0	0	0	0	0	0	0	2	0	0	0	0	0	0	0	0	0	0	0	0	0	0	0	2	0	1	0	1	87	0	0	98	0	0	0	0	4	0	0	0	0	20	0	0	0	0	0	0	0	0	0	0	44	0	0	0	0	4	16	0	0	0	0	12	60	0	1	0	0	0	8	0	17	0	0	8	0	0	0	20	0	4	11	0	0	0	0	0	5	0	0	1	0	2	0	0	3	28	6	0	0	0	0	0	0	0	0	0	0	0	0	0	5	0	0	13	12	2	0	7	0	9	0	0	0	0	21	0	0	0	2	4	0	0	0	0	4	0	0	5	0	0	16	0	0	0	0	0	0	0	0	0	31	15	1	0	4	16	0	0	18	0	0	1	2	0	0	0	10	0	1	0	0	0	0	0	0	2	9	0	1	0	0	0	0	0	0	0	0	11	0	0	0	0	1	0	0	0	0	16	0	0	4	0	1	0	0	0	1	5	1	0	0	12	9	0	22	0	0	0	0	1	1	0	2	0	33	0	3	1	1	0	26	0	0	0	3	45	0	0	10	0	78	0	0	2	0	0	0	0	0	0	0	1	0	0	3	0	0	0	0	0	1	5	0	0	11	1	0	0	0	0	2	0	0	0	0	7	0	1	3	0	0	0	0	0	0	0	0	0	0	0	0	0	0	0	1	5	14	0	0	1	0	1	2	0	0	13	0	0	0	0	0	0	1	0	0	0	3	13	2	0	0	0	0	1	6	0	0	1	0	0	10	0	0	0	0	0	0	0	0	0	0	11	0	0	0	0	0	0	0	0	0	0	0	16	1	0	0	0	0	0	0	0	0	0	1	18	2	0	0	0	7	0	0	7	0	0	0	0	1	0	0	3	0	0	3	14	0	23	0	0	0	0	0	0	1	8	43	10	0	0	0	51	0	0	0	0	0	0	0	0	0	0	0	4	0	0	0	0	0	0	0	0	0	0	0	0	0	7	0	1	1	1	0	0	0	0	0	0	1	59	5	0	17	0	15	0	0	0	0	4	0	5	0	18	1	0	0	3	0	0	0	0	0	4	0	0	32	0	5	0	11	0	0	0	0	0	6	0	4	0	2	0	0	0	0	0	0	0	0	0	2	0	0	1	4	0	0	0	0	0	0	0	0	2	0	73	0	0	0	0	0	3	0	0	0	24	19	0	0	0	0	31	0	0	0	2	0	0	0	0	0	0	0	0	0	0	4	9	0	0	6	0	1	0	0	0	11	0	0	0	0	0	0	0	1	0	0	0	0	0	0	0	2	0	0	0	0	0	0	0	0	1	0	0	0	0	0	0	0	0	0	4	0	0	0	0	0	0	0	0	3	18	0	0	0	3	0	0	0	9	0	0	0	0	0	13	5	0	0	0	0	13	0	4	0	1	0	0	0	8	0	31	1	0	3	2	0	0	0	13	0	0	0	1	15	1	0	0	13	0	0	12	1	0	0	0	0	0	0	0	1	6	0	0	2	2	0	0	0	2	22	7	0	0	8	0	0	0	0	3	0	0	0	0	0	0	0	9	0	0	0	0	1	0	0	0	0	8	0	0	0	0	6	7	0	0	15	15	0	20	11	0	0	1	21	0	0	8	0	42	4	0	0	0	0	0	0	0	1	0	0	0	0	0	0	18	1	9	0	0	0	0	19	0	1	0	0	0	1	0	6	0	0	0	0	0	0	0	14	0	0	0	0	0	0	0	0	0	0	0	0	0	1	0	0	0	0	0	0	0	0	9	25	0	0	0	0	0	0	0	0	0	0	12	7	0	0	0	0	0	0	0	8	0	0	0	0	0	0	0	0	0	0	2	0	0	0	0	7	0	0	0	0	0	6	13	0	1	0	0	11	0	24	6	0	0	4	0	0	3	2	0	0	0	0	0	0	0	0	0	0	0	0	0	0	0	2	4	0	5	7	14	0	0	0	0	0	1	0	0	0	0	0	0	5	0	0	0	0	4	0	0	0	0	0	0	0	0	19	0	1	0	0	1	0	3	0	3	0	5	0	0	0	0	0	0	0	0	6	0	0	0	1	0	2	0	0	16	0	0	0	0	0	0	0	13	0	0	0	1	0	0	0	2	9	0	0	0	0	27	0	0	0	0	0	0	1	3	33	30	0	0	0	1	2	0	7	18	0	0	0	0	0	0	0	0	1	0	0	0	0	0	0	0	0	0	0	0	0	0	0	3	0	0	0	0	0	3	0	0	0	0	0	0	1	0	0	0	0	0	0	0	0	0	0	3	0	0	0	0	0	0	0	0	0	0	45	0	0	0	0	0	0	0	0	6	15	1	0	0	0	10	3	0	1	0	0	0	2	0	11	0	5	0	3	0	0	0	0	1	0	0	5	0	0	2	0	12	0	0	0	0	0	0	0	0	11	65	0	0	0	8	0	0	0	0	5	0	0	10	0	0	0	13	2	0	0	0	0	0	0	0	0	0	3	0	0	14	0	0	0	0	0	0	2	0	0	0	1	0	0	0	6	0	0	0	0	0	0	0	2	0	0	0	0	2	2	3	0	22	3	0	1	0	0	9	19	0	0	0	0	0	2	0	12	0	0	0	0	0	0	0	0	0	0	0	2	0	0	0	0	0	0	0	0	0	0	7	0	1	0	39	0	0	0	0	0	2	16	0	0	3	0	0	0	0	0	6	0	0	0	0	0	0	0	0	0	0	2	1	1	0	0	0	0	0	0	21	0	0	0	3	0	0	0	0	23	0	0	0	0	0	0	0	2	0	0	0	0	2	0	0	0	0	0	0	0	0	2	5	0	0	0	54	9	0	0	0	0	1	0	1	0	0	0	0	0	0	0	0	0	2	23	0	0	0	0	0	0	0	0	3	0	3	0	1	0	0	0	0	0	0	0	2	4	17	1	2	0	0	5	0	0	0	0	0	0	0	0	0	14	0	0	0	0	0	15	77	16	0	0	2	0	0	0	0	0	4	2	0	0	0	0	0	0	1	2	0	12	0	0	0	1	0	0	1	0	0	0	0	0	1	0	0	21	1	0	0	52	0	0	0	0	0	0	1	0	0	0	0	0	0	0	0	0	0	0	0	9	6	0	1	0	0	0	0	0	0	0	0	0	0	0	0	0	0	0	0	0	0	0	0	0	0	0	0	0	0	0	0	0	0	1	0	3	0	0	0	2	0	0	0	0	0	2	0	0	0	4	0	0	0	0	2	0	3	1	0	0	0	0	0	0	0	0	2	0	10	0	0	0	0	7	0	0	0	0	0	0	0	0	0	0	21	0	0	0	0	1	0	4	0	0	0	0	0	1	0	0	0	0	0	0	0	0	0	0	0	0	0	0	0	0	0	0	0	0	0	0	5	0	0	0	0	0	0	0	1	0	0	2	0	1	0	0	0	11	0	0	3	0	12	0	8	0	0	0	0	0	0	9	23	2	6	0	0	0	0	0	0	0	12	0	0	0	2	0	2	0	5	1	6	4	0	0	0	2	0	0	0	1	2	0	0	0	0	0	10	2	0	0	0	5	0	0	0	0	1	0	0	0	1	0	0	12	0	0	0	0	0	0	0	0	0	0	0	0	0	0	1	0	0	7	0	0	0	0	0	0	0	0	0	83	0	5	0	0	7	0	0	0	0	0	0	0	0	0	0	0	0	0	18	0	0	0	0	0	0	0	0	2	0	0	0	0	0	0	0	0	0	0	0	0	0	0	0	0	0	0	0	1	2	0	0	0	0	0	2	0	0	0	0	0	3	0	0	0	0	0	1	0	48	0	0	12	0	0	0	1	0	1	0	0	0	0	0	1	0	0	13	0	0	0	0	0	0	0	0	0	0	0	0	0	0	3	0	0	0	0	0	0	0	0	0	7	0	0	1	0	0	0	0	0	0	0	0	0	0	0	0	0	0	0	0	12	0	0	0	0	0	0	0	21	0	7	0	0	0	2	0	0	1	0	0	0	1	0	0	0	0	4	0	2	0	16	0	0	0	0	0	0	0	0	0	0	0	0	0	0	0	0	0	0	0	0	0	0	2	2	0	0	0	0	0	0	0	0	0	0	0	0	0	0	0	0	15	3	0	17	0	15	0	0	0	0	0	0	7	0	0	0	0	0	0	0	0	1	0	0	0	0	3	0	0	1	1	0	0	0	0	0	0	0	4	0	0	0	0	0	0	14	1	7	0	0	0	0	0	0	0	1	0	0	0	0	0	0	1	3	0	0	0	0	0	0	0	0	0	0	0	1	0	0	0	0	2	0	1	0	0	0	0	0	0	0	0	0	0	16	10	3	0	0	0	1	0	0	0	0	0	0	8	0	0	0	0	0	2	0	8	0	0	0	0	0	0	2	0	0	0	1	3	0	0	0	0	0	2	0	0	0	3	0	0	0	3	3	0	0	0	0	0	0	2	0	0	0	0	0	0	0	3	1	12	0	0	0	0	0	0	0	0	0	0	0	0	0	0	0	0	0	0	0	0	0	0	0	0	0	0	0	0	0	0	0	0	0	4	28	0	3	0	0	11	3	2	0	0	0	0	0	21	0	0	0	0	0	0	0	0	0	0	0	0	4	0	0	18	4	10	0	0	0	0	1	0	1	0	0	0	23	0	0	0	2	0	0	0	0	0	0	0	0	0	1	1	0	0	0	0	0	0	1	1	1	0	0	0	0	0	0	0	0	0	0	0	0	1	0	0	0	0	1	0	0	0	0	0	0	1	0	0	0	2	0	0	0	1	2	0	0	0	6	0	0	0	0	0	0	0	0	0	1	0	1	0	0	0	12	0	0	6	0	0	0	0	0	0	3	0	0	0	0	0	1	0	0	0	0	0	0	3	0	0	0	0	0	0	0	4	0	0	0	0	0	0	0	0	0	46	0	0	19	0	0	3	0	0	1	0	0	6	0	0	0	0	0	0	0	0	2	0	0
187015	92757	503	12532	193	12772	13722	121674	1240	30488	6506	23470	24080	30014	41105	21098	61	20400	48	1586	12616	45	56	6488	25651	30	103	4155	38	89	7185	8407	5150	6672	3610	38	84	23	8297	15387	32	5843	30	303	80	14991	17	2543	19	1873	8740	570	20	1478	5881	9381	4556	138	11859	2	319	59	18	28	4723	10	238	1195	22	18	10	5574	14	1976	888	15	120	11	17	70	12	400	4	180	385	19	31	587	15	3872	224	24	3074	8	2671	205	3	2451	1010	6	2330	422	6685	2486	7	13	3350	8	3362	3215	7	201	3887	75	589	9	5	23	1074	9	7	1842	124	7	6364	254	7	513	3524	9	210	2053	12	76	14	4459	4	217	2667	5	108	2478	1602	521	204	1741	532	11	2256	600	9	8	2392	4366	1018	8	1529	121	1268	1164	317	2586	439	2379	1313	6	1283	6	120	403	9	3	7	5	6	2274	56	206	1	5	4	4	56	1	3	47	96	1	1438	1031	3	8	793	10	27	43	1	783	2276	3	226	2	620	2400	46	560	114	3	441	142	14	5893	5	4	38	4	20	17	2	53	118	354	222	3	3208	4	9	2	30	5	4	801	4	2	3	2170	755	750	99	5	65	1670	194	5	2	7	5	25	2	27	780	918	10	27	4	696	2870	3	4	15	352	65	601	3	191	0	0	2	361	2	4	1455	500	247	1	108	4	1	2414	841	41	1	3	1081	2	9	28	2	2	1	1	144	13	2	3	2	14	2	181	195	16	276	2	22	1	132	1546	2	0	11	227	169	17	11	58	5	770	21	132	3	1318	130	2104	6	4	2	5	2	329	3598	0	1	127	0	3	369	2	8	2	1	5	1	129	652	2	1097	16	909	2	3	277	1	1	4	0	9	0	0	5	888	0	18	718	6	2	5	0	0	2	1	1	1177	2	4	2	1	0	390	3	37	279	4	2	110	11	1	723	0	2	7	994	2	89	3	0	1	1460	884	1	63	1	0	1	413	12	2	12	51	190	2	233	3	2	1	475	389	1	314	491	1	1	4	1	156	121	235	1	34	27	7	49	235	0	220	2	1	2	191	673	249	1	42	916	157	44	26	0	1	1	1	1	2	0	64	1	229	804	344	0	3	1	1427	0	1067	153	272	0	2	19	110	879	396	2	182	0	0	0	2	7	1	1	2	50	230	81	3	266	0	48	179	20	1	426	2	9	482	487	0	386	0	0	20	52	1	12	0	1	0	3	1	0	4	101	36	24	20	186	38	67	194	1	27	0	12	936	1377	2	78	2	0	0	3	875	0	183	0	0	120	2	26	1	1	109	7	29	2	1	0	2	1	51	0	201	0	11	76	4	1	114	2	0	2	0	0	355	23	2	2	0	2	0	0	1	0	1	0	203	1	0	1	1	136	154	2	0	0	0	21	1164	525	2	1	9	9	377	4	0	15	0	162	0	229	194	0	215	431	141	210	0	0	1	0	0	2	1	4	887	66	0	224	2	1	115	7	2	43	0	1	2	1	1	342	0	5	280	61	0	117	330	1	1	4	15	0	0	3	35	5	1	0	0	0	1	79	246	0	1	0	847	0	150	1	0	0	188	2	233	8	183	0	22	0	293	571	1	57	0	13	5	1	21	98	0	1	0	67	1	533	0	84	0	0	2	0	0	0	0	0	0	1	2	136	1424	0	347	2	12	0	0	0	0	0	0	30	231	546	402	0	13	52	1	2	140	1	1	269	8	13	26	341	158	93	43	1	0	85	0	1	1	0	0	0	2	0	0	1	0	6	86	2	0	0	1	8	503	0	1	0	0	0	40	1	0	449	193	4	0	1	233	300	1	21	0	1	15	25	1	281	0	0	1	228	7	0	2	132	0	246	1	89	1	257	1	0	6	1	135	0	1	1	34	1	1	1	15	12	4	0	8	82	1	0	21	2	0	2	23	81	0	0	0	0	0	0	0	0	0	1	31	0	21	2	165	2	83	282	258	0	25	3	0	29	48	1	3	0	203	13	1	0	88	0	0	1	0	1	0	0	128	55	0	27	1	0	0	21	502	69	119	2	1	1	91	53	0	1	0	0	0	1	0	0	0	0	1	1	0	379	409	0	0	93	0	0	0	0	2	164	273	0	1	0	1	13	0	0	0	1	0	0	0	0	1	3	47	11	0	0	1	8	1	0	19	0	221	0	1	29	0	25	1	158	0	16	1	0	93	206	29	0	1	0	1	2	22	2	0	1	0	11	133	1	0	0	235	24	0	0	0	1	0	254	0	57	0	76	0	0	41	112	0	0	0	0	43	0	0	0	0	0	0	1	1	0	1	0	0	0	725	45	75	1	2	194	0	0	0	0	0	38	1	236	0	0	53	97	0	0	97	1	1	0	0	1	0	0	0	0	0	22	1	55	0	0	1	1	0	0	2	15	1	0	0	164	2	48	0	0	4	27	0	0	2	0	0	135	0	53	1	0	0	0	0	0	5	201	1	0	0	0	1	123	28	29	0	0	64	1	128	0	1	376	0	0	10	0	2	1	179	0	175	0	0	0	2	1	0	0	0	1	23	0	0	0	0	0	0	0	0	0	0	0	0	63	1	53	0	1	6	2	37	117	17	0	0	0	0	38	279	2	0	0	3	0	0	0	0	0	0	0	1	41	0	1	0	0	6	0	59	0	0	8	0	0	3	20	0	0	49	3	0	0	1	1	1	1	0	0	0	1	88	0	11	18	7	0	10	0	0	0	1	0	43	189	41	1	5	0	0	2	0	0	0	0	0	0	17	0	0	0	1	20	0	19	0	18	0	0	36	1	106	0	0	0	0	0	2	0	0	0	1	1	13	184	30	0	0	0	9	1	0	0	0	0	0	1	0	1	0	0	1	15	1	0	1	0	0	1	0	1	58	0	5	0	2	0	0	0	0	0	2	0	0	0	0	2	1	4	2	29	0	0	1	10	0	0	198	119	0	20	3	2	0	0	0	0	0	6	0	0	1	1	0	0	0	0	0	0	1	0	0	0	5	0	0	0	1	12	1	0	2	0	55	0	1	0	0	0	8	0	138	17	0	124	1	33	1	69	43	1	0	1	0	0	0	0	19	0	0	0	0	0	10	0	0	54	1	1	0	2	0	0	0	9	39	36	0	0	0	0	0	0	0	0	0	0	0	1	0	0	1	0	0	0	0	30	1	113	14	0	0	0	0	3	0	82	0	1	1	0	0	0	84	0	22	0	210	87	0	0	0	0	1	0	1	0	24	5	0	0	0	0	29	0	0	1	64	0	1	47	1	0	23	1	23	0	0	0	0	1	0	0	1	0	0	0	0	0	0	0	0	0	91	0	0	0	0	1	1	0	0	1	0	1	0	0	10	0	0	0	21	0	0	1	0	0	0	27	0	0	0	0	0	0	0	6	0	0	14	0	2	0	0	0	0	0	39	0	0	0	0	41	21	0	0	0	1	0	6	0	0	25	0	32	0	46	0	26	4	0	1	15	0	3	19	0	0	8	0	0	0	0	0	0	1	1	0	60	197	0	0	0	51	0	1	0	0	0	0	0	0	0	0	0	0	0	0	0	1	0	0	0	1	1	0	0	12	0	1	0	0	31	0	0	0	0	0	3	0	0	0	0	10	6	0	0	0	0	0	0	0	0	0	0	16	31	0	0	1	196	29	191	0	22	0	0	0	0	0	0	0	30	0	0	0	0	1	0	0	1	8	0	9	0	0	31	46	0	0	62	0	5	1	31	1	1	0	49	0	76	0	53	0	0	1	63	0	0	0	0	0	0	0	94	0	0	101	0	0	0	0	0	5	1	14	0	95	0	0	0	0	10	0	0	0	0	0	0	0	0	0	0	0	32	0	1	4	0	0	0	1	17	46	0	0	1	0	48	0	43	0	0	0	0	31	1	0	0	0	0	0	10	0	0	0	17	0	0	0	0	0	51	0	0	18	0	2	49	0	150	0	0	0	0	0	52	21	0	0	0	0	1	0	0	0	68	0	0	0	0	1	0	0	0	0	0	0	0	0	0	1	0	0	0	0	0	0	60	2	1	0	23	6	1	0	39	0	0	40	0	0	14	0	5	0	0	0	0	0	1	0	0	0	0	0	0	0	0	0	1	0	0	0	45	101	0	0	0	47	0	0	17	0	0	0	53	0	0	0	176	21	0	2	0	0	39	0	0	0	1	0	0	19	41	0	113	0	0	0	0	0	1	26	0	0	0	0	0	18	0	0	0	9	0	27	0	0	0	0	14	12	0	0	34	20	0	0	0	8	0	0	23	0	0	3	21	0	0	1	0	0	0	0	0	0	0	0	11	0	0	0	10	49	0	0	0	0	0	0	13	0	0	59	9	0	0	0	0	0	0	0	0	9	8	0	0	0	0	2	18	0	0	0	0	0	37	13	0	1	0	0	0	36	0	45	0	0	0	14	0	0	0	9	0	0	0	0	0	0	28	0	0	0	1	0	0	146	0	0	0	10	0	1	0	9	7	1	18	0	0	37	0	0	0	25	58	0	0	0	0	4	0	0	9	0	1	0	42	0	40	25	0	0	0	9	0	0	0	0	0	0	7	0	0	0	0	0	56	0	0	12	0	0	1	134	0	19	0	0	0	0	0	1	23	0	19	0	0	0	0	5	0	0	4	0	0	0	0	2	0	1	17	0	17	0	0	31	30	0	0	0	0	19	0	0	1	0	4	4	109	0	0	0	0	0	1	0	0	0	0	0	0	0	0	0	10	0	0	0	0	0	0	0	0	0	9	0	0	15	0	0	0	1	0	0	23	0	0	0	0	35	0	0	0	0	0	0	0	9	0	0	0	0	0	0	0	0	55	0	0	1	0	6	31	0	0	18	0	0	0	22	15	0	0	0	0	0	0	7	8	0	1	1	0	9	0	0	7	0	0	0	0	0	101	0	0	0	0	1	0	19	0	0	0	0	0	0	0	0	0	9	0	0	0	0	0	0	15	0	0	0	0	0	0	0	0	8	0	0	0	0	3	0	0	7	0	0	21	0	0	0	0	59	20	0	0	5	0	0	0	0	0	27	0	51	0	0	0	6	0	1	0	0	0	1	0	0	0	0	4	1	0	0	0	0	0	5	0	0	0	0	0	22	0	0	0	0	0	1	0	0	0	0	0	87	0	0	0	8	0	0	0	11	0	9	9	0	0	0	0	0	0	0	0	0	0	0	0	0	0	6	0	0	0	0	2	1	0	0	3	2	12	0	35	23	0	12	13	0	0	13	1	0	0	4	17	0	0	0	0	0	0	0	0	0	0	1	2	6	0	0	4	0	3	0	0	0	0	0	0	0	0	0	0	8	0	9	0	0	39	0	19	0	0	0	66	0	0	1	8	3	0	1	0	7	5	7	20	0	0	0	0	0	15	0	39	0	0	0	0	0	0	0	0	1	0	1	0	0	0	0	46	0	0	0	0	0	0	0	14	0	0	0	0	0	0	0	0	9	0	5	0	0	0	0	0	0	0	0	3	0	0	14	0	1	43	0	30	0	0	0	18	0	0	0	0	0	0	0	0	0	0	0	0	0	22	0	0	19	0	0	1	0	0	0	0	0	0	0	0	0	0	0	0	0	0	1	0	0	0	0	0	0	0	0	0	0	0	0	0	0	0	11	0	15	9	6	0	0	6	0	0	0	0	0	3	0	0	0	0	37	0	1	0	0	0	0	0	0	10	0	0	0	1	0	0	8	7	11	10	0	1	55	0	0	0	0	0	0	0	0	0	0	0	0	0	0	0	0	0	0	0	0	4	1	0	0	0	0	0	0	9	0	0	0	0	1	0	22	0	0	3	0	0	0	1	0	0	0	0	0	0	1	0	0	0	0	0	11	0	0	0	5	5	0	0	0	0	0	7	0	10	0	0	0	0	0	0	0	0	10	0	0	0	0	6	1	11	0	4	0	2	0	6	28	0	0	0	0	0	27	0	0	4	0	0	0	0	16	7	0	0	0	0	0	0	0	0	0	0	0	0	0	11	0	0	0	0	0	0	4	0	0	0	0	0	66	0	5	0	0	0	0	4	0	49	0	0	0	0	0	0	0	0	0	0	0	0	0	0	0	0	0	0	0	1	0	0	0	0	0	10	0	0	1	0	0	0	0	0	0	0	0	0	0	0	0	0	0	0	9	0	0	0	0	0	0	8	0	0	10	0	37	0	0	0	0	0	0	22	7	0	3	0	0	14	0	0	0	0	84	0	0	0	4	0	0	0	0	0	1	0	0	9	4	0	0	0	1	0	0	0	0	0	8	0	0	0	0	0	0	9	0	0	0	0	0	0	0	8	0	2	0	15	7	0	0	0	0	0	1	0	1	1	0	0	7	0	0	0	0	0	0	0	1	0	0	0	0	0	0	0	0	0	0	0	0	0	0	0	0	0	2	4	16	0	0	0	0	0	0	0	0	19	0	3	6	0	0	0	1	0	0	1	1	0	28	0	5	0	5	0	0	0	4	0	2	5	0	0	0	0	0	0	0	0	0	0	0	0	0	0	5	1	6	0	0	0	27	0	4	0	0	11	0	0	0	0	0	4	0	0	2	0	0	0	0	0	0	0	0	0	0	26	0	0	0	0	0	15	1	0	0	0	0	15	0	0	0	0	0	0	0	0	0	0	0	0	0	0	0	14	0	0	0	0	0	0	0	1	0	0	0	0	10	0	0	1	0	0	0	0	0	0	0	4	0	0	0	0	3	0	0	0	0	10	6	0	0	0	0	0	0	6	0	3	0	3	5	1	0	0	13	0	1	5	0	1	0	0	1	0	0	0	4	0	3	0	0	2	22	3	0	0	0	0	0	0	0	0	0	0	0	22	0	2	0	0	13	10	0	0	0	0	2	0	0	0	0	12	0	0	0	9	14	0	0	0	0	6	0	0	2	0	0	5	0	0	0	0	0	0	0	0	0	0	10	0	0	8	2	0	0	0	0	0	1	4	0	0	0	0	1	0	0	6	0	0	0	0	0	3	0	0	0	0	0	0	0	0	0	0	16	0	0	0	0	5	0	0	0	0	21	0	0	0	0	0	0	0	2	0	0	0	0	0	0	0	0	8	0	0	0	0	0	0	2	2	0	1	0	0	4	0	0	0	0	0	0	1	17	0	0	3	0	16	0	0	35	0	0	0	0	0	0	0	0	0	0	0	0	0	0	0	0	1	5	0	0	1	4	0	1	0	6	3	0	0	0	0	4	0	0	7	0	0	0	0	0	0	0	52	0	0	0	0	0	0	0	0	0	10	0	0	0	0	9	4	0	0	36	0	3	0	0	1	0	0	0	0	0	2	0	8	0	2	0	0	0	27	1	0	0	0	0	0	0	0	0	0	0	0	0	0	0	5	2	3	0	0	1	0	0	0	0	0	0	50	0	0	0	0	0	8	0	0	0	0	0	3	0	7	0	0	0	1	0	6	1	0	0	0	0	4	2	0	3	0	0	0	29	0	5	0	0	0	0	0	0	0	0	0	0	0	0	0	0	0	0	0	0	0	0	0	0	0	0	0	5	0	0	9	0	0	0	0	0	0	0	0	0	0	2	13	0	0	1	0	0	0	0	0	0	2	0	1	0	0	0	8	0	0	0	0	8	0	6	0	0	0	0	0	8	0	0	0	0	0	5	0	0	0	0	11	0	0	0	0	0	0	0	8	0	5	5	0	0	0	0	0	2	0	0	1	0	5	12	0	14	10	0	0	0	0	0	0	0	0	1	0	0	0	0	0	0	0	1	0	0	0	45	0	0	0	0	0	0	0	4	0	0	0	0	0	0	0	0	0	0	0	2	0	1	0	0	0	0	0	0	0	0	0	0	0	0	0	0	0	7	0	0	0	3	0	1	0	0	2	0	0	0	0	0	0	0	0	1	0	0	0	0	0	0	0	0	0	0	0	0	0	0	0	0	0	0	3	0	0	0	0	1	0	0	0	7	0	0	0	0	0	3	6	28	0	0	0	9	0	7	0	0	0	0	0	1	0	12	0	0	0	5	0	0	0	4	0	0	0	0	7	1	0	0	15	0	0	0	0	0	0	0	0	0	0	0	0	4	0	0	0	0	0	0	0	3	2	1	1	0	0	0	0	0	0	1	0	0	0	0	0	0	0	41	0	0	0	0	0	0	0	0	0	0	0	0	0	0	2	2	0	1	8	6	0	0	30	0	0	5	0	0	0	4	0	0	5	0	0	0	0	0	0	0	1	0	0	0	0	66	0	0	0	2	0	0	0	0	0	0	4	0	0	0	0	0	0	0	0	0	0	0	0	0	0	49	0	0	0	0	0	0	0	0	1	0	0	0	4	0	0	0	0	0	0	0	0	0	5	9	0	0	0	0	0	0	0	0	0	10	1	0	0	1	0	0	1	0	9	0	0	1	9	1	0	0	0	0	0	0	5	0	0	0	0	0	0	0	0	0	0	1	0	3	0	0	4	0	6	5	0	0	0	0	0	0	0	0	0	0	0	0	0	0	0	0	0	0	0	0	0	0	0	0	0	7	0	0	0	0	0	0	0	1	0	0	0	0	0	0	3	0	0	0	0	0	0	3	0	0	0	1	0	0	0	0	31	0	0	2	2	0	0	0	0	0	0	0	234	0	0	0	0	0	4	0	0	0	17	0	0	0	0	0	0	0	0	0	0	0	2	14	0	0	0	22	0	0	4	4	6	0	0	0	0	30	0	0	0	1	0	0	5	5	0	3	0	0	0	0	2	0	13	11	0	0	0	0	0	0	0	0	2	0	0	1	0	0	0	0	1	8	0	0	0	1	0	9	0	0	0	0	0	1	0	0	0	0	0	0	0	0	0	2	0	0	0	0	0	0	1	0	0	0	0	0	0	0	0	0	0	0	0	0	0	0	0	0	0	0	0	7	0	2	0	0	0	10	3	0	0	0	0	0	2	0	0	0	5	27	2	0	0	0	0	0	0	0	0	0	0	4	0	0	0	0	0	0	0	1	0	0	2	0	0	0	0	5	0	0	0	0	1	1	0	3	0	0	0	2	1	0	0	0	11	0	0	0	11	0	1	11	0	3	0	0	0	0	8	0	0	0	0	0	0	0	0	0	15	0	0	0	0	0	7	0	3	0	0	0	0	3	1	0	0	3	2	0	6	0	0	2	21	0	0	0	0	0	0	0	15	0	0	0	0	0	5	0	0	0	0	0	0	0	0	0	0	0	0	0	0	0	0	0	0	9	0	0	0	0	0	6	0	0	0	5	0	2	0	0	0	0	0	3	0	0	0	0	7	0	0	0	0	0	3	0	0	0	0	0	0	0	0	2	0	0	0	2	1	0	0	0	0	0	0	0	0	0	0	0	0	0	0	0	1	3	0	0	23	0	0	0	0	0	5	0	0	42	0	0	0	0	0	0	0	1	0	0	0	0	0	0	0	0	0	0	0	2	0	0	0	2	0	0	0	0	0	0	0	1	1	0	0	0	0	0	0	0	0	0	6	2	0	59	0	0	0	0	0	0	0	0	0	0	0	0	0	0	0	0	0	0	0	0	0	0	0	1	0	0	0	6	0	1	8	0	0	0	0	0	0	0	1	0	0	0	0	0	2	0	0	4	2	0	0	0	0	3	0	2	7	4	0	0	0	0	0	0	0	0	0	2	0	0	0	0	0	0	0	0	0	0	0	0	0	5	0	2	0	0	0	0	0	0	0	0	0	0	0	0	0	0	0	0	0	0	0	0	0	0	24	3	0	0	1	0	0	0	2	1	1	0	0	0	0	0	0	0	0	0	0	1	0	1	2	0	0	0	0	1	0	0	0	0	0	0	0	0	0	0	0	1	0	0	0	0	0	0	0	0	0	0	0	0	0	0	0	0	0	0	0	0	0	0	0	0	2	0	0	0	0	0	0	0	0	0	0	0	10	0	0	0	0	0	0	0	0	0	0	0	0	0	0	0	0	1	0	0	0	0	0	0	0	2	0	1	0	0	0	0	0	0	0	0	7	0	0	0	0	1	0	0	0	0	0	0	6	3	2	23	0	0	0	0	0	0	0	0	0	0	0	0	0	0	0	0	2	1	9	0	0	0	0	0	0	0	1	0	0	0	0	0	0	0	0	0	0	0	3	0	0	0	0	0	0	0	0	1	0	0	0	0	0	0	0	0	0	0	0	0	0	0	0	0	0	0	0	0	5	0	0	0	0	0	0	0	0	0	0	0	2	0	0	0	0	0	0	0	0	0	0	0	0	0	0	0	0	0	0	0	0	0	0	0	0	0	2	0	0	0	0	0	0	0	0	0	0	0	0	0	0	0	0	0	0	0	4	1	2	0	0	0	0	11	2	0	0	0	0	4	0	0	0	0	0	1	0	0	0	1	4	0	0	0	0	0	0	0	0	0	7	0	3	0	0	5	0	0	0	1	0	0	8	0	0	0	0	0	0	0	2	0	0	0	1	0	1	0	5	0	0	0	0	1	0	0	0	0	0	0	0	0	0	0	1	0	0	0	0	0	0	0	0	0	0	0	0	0	3	3	4	0	1	0	0	0	0	0	0	0	0	0	0	0	0	0	2	2	0	0	2	0	0	0	0	0	5	0	0	7	0	0	0	0	0	0	0	0	0	0	0	0	0	3	2	0	0	0	0	0	0	0	0	0	0	0	0	6	0	0	0	0	2	1	0	0	0	0	0	0	0	0	0	0	0	0	0	0	0	9	0	0	0	0	0	0	0	0	0	0	8	4	1	0	0	0	0	0	0	0	0	0	1	0	0	0	0	0	0	0	0	0	0	0	1	0	1	0	0	2	0	0	2	3	3	0	0	0	1	0	0	0	0	0	0	0	1	0	0	0	0	1	0	0	0	0	8	0	0	0	0	0	0	0	5	10	0	0	0	1	0	0	2	0	0	0	0	0	0	0	0	0	0	0	0	0	0	0	0	0	0	0	3	1	0	0	0	0	0	0	0	0	0	4	0	0	0	0	0	0	0	2	0	0	0	0	0	0	0	1	0	0	0	0	0	0	0	0	3	2	0	0	0	0	0	0	0	0	0	0	0	0	2	0	0	0	0	0	0	0	0	16	0	0	0	0	0	0	0	0	0	0	1	1	0	0	2	0	0	0	0	0	1	0	0	0	0	2	0	0	0	0	0	0	0	0	0	2	0	0	0	0	0	0	0	0	0	0	0	0	0	0	1	0	0	0	1	0	0	0	1	0	0	0	1	0	0	0	0	0	2	1	0	0	0	0	0	0	0	0	0	0	0	0	0	0	0	0	0	0	0	0	0	0	0	1	0	0	0	0	0	0	0	0	0	0	0	0	0	0	0	0	0	0	0	0	0	0	0	0	0	0	0	0	0	0	0	0	1	0	0	0	0	0	0	0	0	10	0	0	0	0	0	0	0	0	0	0	0	0	0	0	0	3	0	0	0	0	0	0	0	0	11	0	0	1	0	0	0	0	0	0	5	0	0	0	0	0	3	0	0	1	0	0	1	0	0	2	0	0	0	0	0	0	0	0	1	0	0
245914	112705	458	21353	141	32034	7287	26799	218	11008	476	11760	47749	29082	13929	48539	39	35104	55	315	19288	50	38	1511	24926	24	47	3551	37	25	5237	769	19816	28554	728	27	8	30	7719	14953	32	474	21	20263	690	5805	19	645	14	8829	3815	249	16	1269	5191	4655	4615	329	3858	16	70	352	13	17	4877	13	234	808	27	15	15	12357	12	1794	1190	11	34	9	10	18	26	389	4	19	84	9	13	395	7	4165	147	8	1519	7	7538	20	4	843	1234	7	1595	175	1481	649	8	10	2982	10	5797	2859	9	50	3305	35	405	10	2	9	1042	2	3	624	27	11	7115	1190	4	2855	2125	8	41	2254	25	8	371	1726	1	116	2096	2	15	8127	3287	216	38	1995	440	7	2054	68	3	2	4918	7146	3069	4	1587	65	103	1355	134	872	418	1197	439	4	3052	4	26	457	4	7	4	6	4	2455	16	42	6	1	3	31	14	2	28	1	21	1	1855	392	2	4	845	42	9	245	3	114	1994	4	118	3	283	2594	41	639	28	4	315	400	3	4592	2	1	3	3	4	9	1	19	220	170	65	2	664	2	1	4	56	2	5	136	0	2	1	1158	150	947	131	209	7	850	58	2	2	11	4	1	6	5	814	1236	6	3	0	1740	171	1	2	234	398	14	347	5	51	0	1	116	22	4	1	644	1255	59	2	84	2	3	567	882	0	2	2	1291	4	1	25	4	4	3	2	65	2	0	0	2	4	0	25	46	2	90	2	2	0	63	721	0	1	8	48	30	1	1	14	1	442	17	10	4	149	17	2558	1	2	0	0	4	118	1696	2	0	98	1	3	128	3	1	0	0	1	0	38	2652	3	793	2	722	0	2	1136	1	1	1	0	1	2	2	4	454	0	2	1033	3	0	1	1	1	1	0	3	781	0	0	3	0	0	258	0	89	344	2	0	16	1	2	1264	1	2	2	895	3	78	1	1	1	972	533	1	20	3	1	2	421	61	3	4	42	261	0	522	1	0	2	727	485	6	37	134	2	1	1	3	177	112	54	0	5	384	12	13	21	0	53	0	1	3	189	396	197	16	119	741	1729	67	2	1	0	1	1	0	0	0	5	1	308	226	594	3	1	1	1178	2	1186	20	343	5	0	2	30	662	164	0	173	0	0	0	0	65	2	1	1	52	324	181	0	153	0	50	347	2	1	332	2	2	283	1265	18	559	3	2	0	48	1	1	1	0	0	2	1	7	1	2553	1016	0	6	326	3	8	451	4	31	2	265	290	1398	1	24	4	0	2	4	530	0	49	0	0	46	0	1	1	0	1	22	100	0	2	8	7	1	12	88	259	0	4	19	7	1	151	1	2	1	1	0	66	9	0	1	2	0	0	1	0	1	0	0	850	1	0	5	0	102	136	0	0	0	3	43	362	452	1	0	7	5	441	34	1	2	0	149	6	259	111	0	319	220	219	101	1	0	2	1	1	0	0	0	31	19	5	240	1	2	95	1	0	4	2	1	1	1	1	1039	1	0	407	59	0	608	261	0	1	1	0	1	0	3	0	1	0	1	0	1	0	22	397	0	0	0	533	1	80	0	1	1	226	1	24	0	255	0	31	0	147	5	3	15	0	2	1	1	2	629	5	0	0	10	0	349	0	80	0	1	3	0	1	0	0	71	0	3	0	63	415	0	305	0	76	0	1	0	0	0	0	76	168	110	444	0	0	62	1	2	226	1	0	130	0	2	23	275	526	69	168	0	0	80	0	1	2	0	0	1	1	0	0	1	1	1	101	1	2	2	1	57	177	2	2	0	2	0	31	5	0	176	375	0	2	0	140	292	0	2	0	1	0	0	0	256	0	0	0	105	13	0	0	75	0	103	0	45	2	77	0	1	0	0	60	4	0	0	2	1	0	0	0	0	2	5	1	0	0	0	1	0	0	0	28	30	0	0	0	1	0	2	0	0	0	1	21	1	53	0	115	1	192	562	56	0	45	0	0	62	44	0	0	0	13	0	0	0	94	1	0	1	0	0	0	0	279	42	1	24	0	12	0	52	17	322	130	0	1	0	44	28	0	1	0	0	0	1	0	0	0	0	0	0	0	101	152	1	1	17	0	0	1	1	0	62	139	0	0	0	0	0	1	1	0	1	0	1	0	0	0	11	91	0	3	1	0	26	1	0	10	0	184	0	0	21	0	6	1	355	0	31	0	0	0	93	34	1	0	1	0	0	0	0	0	0	27	1	52	0	1	0	113	1	1	1	0	0	0	200	0	105	0	18	1	1	25	49	0	0	0	2	168	0	0	0	1	0	0	1	0	0	3	0	0	0	67	115	28	0	0	160	0	0	0	1	1	25	0	199	0	0	67	179	0	0	408	0	0	0	0	1	1	0	0	1	27	0	0	35	0	0	0	0	0	0	0	0	1	0	2	94	0	74	16	2	0	1	0	2	2	0	0	208	0	22	1	0	0	1	0	0	0	61	15	0	2	0	2	56	4	29	1	3	63	0	135	0	0	277	0	0	0	1	0	0	279	0	43	1	0	0	0	0	0	0	0	0	23	0	0	0	0	0	0	0	0	0	0	0	0	33	0	38	0	0	4	6	35	21	0	0	0	0	0	30	218	0	0	0	9	0	1	0	1	0	0	0	0	13	1	2	0	0	1	0	12	0	0	12	0	0	8	89	0	1	77	5	0	0	1	2	0	0	0	2	0	0	8	0	13	16	0	0	48	0	0	0	0	0	6	67	208	0	5	0	0	0	0	0	0	1	5	0	42	0	0	1	0	3	0	41	0	6	0	0	32	0	40	0	0	0	0	0	3	0	0	0	0	0	10	0	0	0	0	0	5	0	0	0	0	0	0	0	1	1	0	0	0	27	0	8	0	0	0	0	0	0	69	0	0	0	0	0	0	0	0	0	0	8	0	0	0	0	0	50	0	1	0	0	0	5	0	0	118	112	0	0	15	27	0	1	1	0	0	11	0	0	0	68	0	0	1	1	1	0	8	0	0	2	0	0	0	1	0	152	0	20	0	1	19	6	0	0	0	0	2	0	11	51	1	148	2	28	0	49	11	2	0	0	0	0	0	0	3	0	0	0	0	0	0	0	0	6	1	0	0	0	0	0	0	6	7	20	0	0	1	1	0	0	0	0	1	0	8	0	0	0	3	0	1	0	7	3	0	88	51	0	0	2	1	19	1	15	6	0	0	0	0	0	106	1	8	0	90	0	0	0	0	0	0	0	0	0	81	0	0	0	0	0	24	0	1	0	297	0	0	23	0	0	25	0	7	0	0	0	0	0	0	7	0	0	0	0	1	1	0	0	0	0	60	1	0	0	0	0	0	0	0	0	1	0	0	2	1	0	0	0	35	1	11	9	2	6	0	16	0	0	3	1	0	0	0	4	0	1	0	0	51	0	0	1	0	0	44	0	0	0	0	6	15	0	0	0	0	0	6	0	0	38	0	11	0	49	0	112	1	0	0	20	2	0	0	0	0	0	0	0	0	1	0	0	1	0	0	22	180	0	0	0	66	0	0	0	1	4	0	0	5	0	0	0	0	0	0	0	0	0	1	0	0	0	0	0	47	0	0	0	0	0	0	0	0	0	0	3	0	0	0	0	22	2	0	0	1	0	0	0	0	0	0	1	9	14	0	0	1	0	162	89	0	9	0	0	0	0	0	0	1	54	0	0	0	0	0	0	0	1	1	0	2	0	0	16	8	0	0	207	0	0	151	17	0	0	0	7	0	56	0	21	0	0	0	113	0	0	0	0	0	0	2	27	0	0	4	0	0	0	0	0	2	0	1	1	10	0	0	0	0	8	0	0	0	1	0	0	0	0	0	0	0	2	0	0	7	0	0	0	0	11	59	0	0	0	0	5	0	21	0	0	0	0	11	6	0	0	0	0	0	14	0	0	0	7	1	9	0	0	0	88	0	0	13	0	0	4	0	2	0	0	0	0	0	43	0	0	0	0	0	6	1	0	0	3	0	0	0	1	0	0	1	0	0	0	1	1	0	0	1	6	0	0	0	0	1	17	1	0	0	41	17	0	0	114	0	78	24	0	0	34	15	3	0	0	0	0	0	0	0	0	0	0	0	0	0	0	0	0	0	0	4	75	92	0	1	0	64	0	0	9	0	0	0	41	0	0	0	49	34	0	3	0	0	5	0	0	5	1	0	0	12	21	0	40	0	0	0	0	3	0	39	0	0	0	0	0	1	0	0	0	0	0	49	0	0	0	0	10	0	0	0	36	6	0	0	0	3	0	0	2	0	0	2	32	0	1	2	0	0	1	0	0	0	0	0	8	0	0	310	32	21	0	0	0	0	0	4	0	1	0	107	13	0	0	0	0	0	0	0	0	10	0	0	0	0	0	0	8	0	0	0	0	1	9	20	0	0	0	0	0	75	0	79	0	0	0	8	0	0	0	106	1	0	0	0	0	0	0	0	0	0	0	0	0	0	0	0	0	0	0	0	0	7	20	1	23	0	0	0	0	0	0	149	24	0	0	369	1	0	0	0	11	0	0	0	1	0	21	32	0	0	0	2	0	0	0	0	0	0	12	0	0	4	0	0	36	0	0	0	0	0	1	163	0	4	34	16	0	0	0	2	3	0	33	0	0	8	0	4	0	1	6	0	0	0	1	3	0	0	2	0	99	0	0	20	16	1	0	0	0	7	0	0	0	1	19	11	10	0	1	0	0	0	0	0	0	0	0	0	0	0	0	0	0	0	0	0	0	0	0	0	0	0	0	0	0	36	0	0	6	0	16	0	33	0	0	0	0	0	0	0	0	0	1	0	0	1	6	0	0	1	0	0	0	0	20	0	0	0	0	6	21	2	0	57	0	0	0	10	0	0	0	1	0	0	0	6	3	0	0	0	0	41	0	0	17	0	0	0	6	0	3	0	0	0	0	0	0	2	0	0	2	0	0	0	0	0	0	34	0	0	0	0	0	0	33	0	0	0	0	0	0	0	0	0	0	23	0	0	1	0	5	6	0	0	23	0	14	0	0	34	6	0	0	2	0	0	0	0	0	0	0	18	4	0	0	9	0	0	0	0	0	0	0	1	1	0	3	0	0	0	0	0	2	0	0	0	0	0	0	8	0	0	0	0	1	0	0	0	0	0	0	30	0	0	0	0	0	0	0	5	0	130	0	0	0	1	0	0	0	16	0	1	0	1	0	0	0	7	0	1	0	0	2	0	0	1	0	1	52	0	13	0	1	13	8	0	0	6	2	0	0	6	2	0	67	0	0	0	0	0	0	0	1	0	0	6	0	0	23	0	13	0	0	0	0	0	0	0	0	0	0	4	0	0	0	0	29	0	3	0	0	0	0	0	0	0	5	1	0	0	0	13	26	0	37	0	0	0	0	0	33	0	48	0	0	0	0	0	0	0	0	0	0	0	0	0	2	0	67	0	0	0	0	0	0	0	11	1	9	0	1	0	0	0	0	59	34	3	0	0	0	0	1	0	1	1	12	0	0	7	0	0	16	0	34	0	0	0	0	0	0	0	0	0	0	0	0	1	0	0	0	0	5	0	0	10	0	0	11	0	0	0	0	0	0	2	0	0	0	0	0	0	0	0	0	0	0	0	0	0	0	0	0	0	0	2	0	0	0	14	0	7	23	18	0	0	0	0	0	0	1	0	1	0	0	0	0	3	0	3	0	0	0	0	0	0	5	0	0	1	0	2	0	15	0	5	8	0	0	23	0	1	0	0	0	0	0	0	0	0	0	0	0	0	6	0	0	0	0	0	21	1	0	0	0	0	2	0	20	0	0	0	0	15	0	0	0	0	7	0	8	3	1	0	0	0	0	0	0	3	0	0	0	0	0	1	0	0	0	8	8	0	0	1	0	0	8	0	4	0	1	0	0	0	0	0	0	3	0	0	0	0	4	0	0	0	1	0	12	0	0	1	0	4	0	0	0	22	0	0	0	0	0	19	0	0	2	0	0	0	0	0	0	0	0	0	0	0	0	0	1	0	0	0	0	0	0	6	0	0	0	0	0	30	0	5	0	0	0	0	0	0	49	0	0	0	0	0	0	0	0	0	0	0	16	1	0	0	0	0	0	0	4	0	0	0	0	0	6	0	0	0	16	0	0	0	0	0	0	0	0	0	0	0	0	0	0	1	0	0	0	0	0	0	0	0	0	7	0	10	0	0	0	0	0	0	20	5	0	3	0	0	21	0	0	0	0	0	0	0	0	6	0	0	0	0	0	0	0	0	5	3	0	0	0	2	0	0	0	0	0	6	0	0	0	0	0	0	8	0	0	0	0	0	0	0	2	0	5	0	2	23	0	0	0	0	0	0	0	1	0	0	2	9	0	0	0	0	0	0	0	0	0	0	0	0	0	0	0	0	0	0	0	0	0	0	0	0	0	0	3	1	0	0	0	8	10	0	0	0	2	1	3	4	0	0	0	0	0	0	0	1	0	11	0	2	0	0	0	0	0	5	0	3	54	0	0	0	0	0	0	0	0	0	1	7	0	0	0	56	5	7	0	0	0	6	0	3	0	2	0	0	0	0	0	0	0	0	0	2	0	0	0	0	0	2	0	0	0	0	0	0	0	2	0	0	0	0	0	0	4	0	1	0	0	56	0	11	0	4	0	0	0	0	0	0	10	0	14	0	0	0	0	0	0	0	6	0	0	0	0	7	0	3	0	0	0	0	0	0	0	0	0	0	0	0	0	1	0	2	0	0	2	4	0	0	0	0	0	0	5	0	0	0	1	0	1	0	0	3	0	1	7	0	10	0	0	0	0	0	0	4	1	5	0	0	4	19	2	0	0	0	2	0	0	0	0	0	0	0	24	0	2	12	1	8	16	0	0	2	0	13	0	0	0	0	0	0	0	0	0	9	0	0	0	0	0	0	0	5	0	0	0	0	0	0	0	16	0	0	1	0	1	2	0	0	4	4	0	0	0	0	0	0	5	0	0	0	0	0	0	0	2	0	0	0	0	0	7	0	0	0	0	0	0	0	0	0	0	5	0	0	0	0	8	0	0	0	0	5	0	0	0	0	0	0	0	4	0	0	0	0	0	0	0	0	22	0	0	0	0	0	1	0	0	0	1	0	0	25	0	0	0	1	0	0	0	2	0	0	7	0	9	0	0	2	0	0	1	0	0	0	0	2	0	0	0	0	0	0	0	0	0	2	0	0	5	11	0	0	0	12	5	0	0	0	0	31	0	0	8	0	0	0	0	0	0	0	13	0	0	0	0	0	0	1	0	0	7	9	0	2	1	3	1	0	0	24	0	0	0	0	0	0	0	0	0	0	4	2	12	0	2	0	0	0	0	3	0	9	0	0	0	6	0	0	0	0	0	0	0	0	14	10	17	0	0	0	0	0	0	0	0	0	0	0	0	0	0	0	2	0	0	0	0	0	0	0	3	0	0	11	0	0	40	0	0	0	0	0	7	12	0	5	0	0	0	0	0	1	0	0	0	1	0	0	10	0	0	0	0	0	0	1	0	0	0	0	1	0	0	0	0	0	0	3	0	0	0	0	0	0	0	0	0	0	0	0	0	0	0	0	0	5	0	0	0	0	0	0	1	1	5	0	0	0	10	0	0	0	0	4	0	3	0	0	0	0	0	6	0	0	0	0	0	10	0	0	0	0	2	0	0	0	0	0	0	0	4	0	5	0	0	6	0	0	0	5	0	0	1	0	2	0	0	12	0	0	0	0	0	0	0	0	0	1	0	0	0	0	0	0	0	3	0	0	0	0	3	0	0	0	0	4	0	1	0	0	0	0	0	0	0	0	0	0	0	0	0	0	8	0	0	22	0	1	0	6	0	1	22	0	0	0	0	8	0	0	0	6	0	1	0	0	0	0	0	0	0	0	0	0	0	0	0	0	0	0	0	0	1	0	0	0	0	0	0	0	0	0	0	0	0	0	0	0	0	0	0	0	0	1	0	0	0	0	0	16	3	8	0	0	0	1	0	5	0	0	0	0	0	3	0	0	0	0	0	7	0	0	0	5	0	0	0	0	22	1	1	0	2	0	0	0	1	0	0	0	0	0	0	0	0	2	0	0	5	0	0	0	0	11	4	2	0	0	0	0	0	0	0	6	0	0	0	0	0	1	0	0	8	0	0	0	0	0	0	0	0	4	0	0	0	0	8	1	0	0	3	4	0	0	0	0	0	11	0	0	0	0	0	0	1	0	0	0	0	0	0	0	3	0	0	0	0	1	0	0	0	8	0	0	0	0	0	0	1	0	0	0	0	0	0	0	0	0	0	0	0	0	0	8	0	0	0	36	0	0	0	0	0	0	0	0	9	0	0	0	0	0	0	0	0	1	0	36	0	0	0	0	0	0	0	0	0	7	0	0	0	0	0	0	3	0	4	0	0	0	0	0	0	0	0	0	0	0	0	0	0	0	0	0	0	0	0	0	0	0	0	1	0	0	5	0	3	4	9	0	0	0	0	0	0	0	0	0	0	0	0	0	0	0	0	0	0	0	0	0	0	17	0	3	0	7	0	0	0	0	0	0	0	0	0	0	0	0	2	0	0	0	0	0	0	1	0	0	0	1	0	0	0	0	5	0	0	1	1	2	0	0	0	1	0	0	0	0	0	0	5	0	1	0	0	0	2	0	1	0	0	0	0	0	0	0	0	0	0	5	0	0	0	0	0	0	0	1	0	0	0	0	0	0	0	0	0	6	0	0	11	6	0	0	0	0	0	11	1	0	10	0	0	0	0	0	0	0	0	0	0	0	0	2	0	0	0	0	8	0	0	0	0	0	1	2	0	0	0	0	0	1	0	0	0	0	0	0	0	0	0	0	0	0	0	0	0	0	0	1	0	0	0	88	0	0	0	0	0	0	0	0	0	0	0	0	0	0	0	4	2	2	0	0	0	0	4	0	0	2	0	0	3	0	0	0	1	20	3	0	0	0	0	0	0	0	0	0	0	4	0	12	0	0	0	0	0	2	3	0	0	0	0	0	4	5	0	0	0	0	2	0	0	2	0	0	0	0	5	0	0	0	4	0	0	0	0	0	2	2	0	5	0	0	0	0	1	0	0	0	0	0	0	0	0	0	6	0	3	0	0	0	10	0	1	0	0	4	0	2	1	0	0	6	3	0	0	0	0	4	2	0	0	0	0	0	0	0	6	0	0	0	0	0	0	0	0	0	14	0	0	0	0	0	0	0	0	1	0	0	0	0	0	6	0	0	0	0	0	6	0	7	0	0	0	1	0	0	0	0	0	3	0	0	0	4	12	0	0	0	0	1	0	0	0	0	0	0	0	0	0	1	0	0	0	5	0	0	0	0	0	0	1	0	0	0	0	0	0	1	0	0	0	1	0	0	0	0	0	0	0	0	2	0	0	0	0	1	1	1	0	0	0	0	0	0	0	1	0	0	0	0	0	0	0	0	0	0	0	2	0	0	0	0	0	0	0	1	0	0	0	0	0	0	0	0	0	0	0	0	0	0	0	0	0	0	0	0	0	0	0	0	0	0	11	0	0	0	0	0	0	0	0	0	0	0	0	0	0	9	0	0	3	0	0	0	0	0	0	0	0	1	0	0	7	0	2	0	16	1	3	0	0	0	0	8	0	0	2	2	0	0	0	0	0	0	0	0	0	2	0	0	0	0	0	0	0	4	0	0	0	0	0	4	0	2	0	0	0	0	0	0	0	2	0	0	0	0	0	0	0	0	0	0	0	0	0	0	0	4	0	0	0	0	0	0	0	0	1	0	0	0	0	0	0	0	0	0	0	0	0	0	1	0	0	0	0	0	0	0	0	0	0	0	0	0	0	0	0	0	0	0	0	0	0	0	13	0	1	0	0	0	0	0	0	0	0	1	0	0	0	0	0	0	3	0	0	0	0	0	0	0	0	0	0	0	0	3	0	0	0	1	0	0	0	1	0	0	0	0	0	0	0	0	0	0	0	0	0	0	1	1	0	0	0	0	5	0	0	0	0	0	2	6	0	0	0	0	0	20	0	1	2	0	3	0	3	0	0	0	0	0	0	0	9	0	0	0	0	0	0	7	1	0	0	1	3	0	0	0	0	0	0	0	1	0	0	0	1	0	0	0	0	10	0	0	4	0	0	0	0	0	0	0	0	3	0	0	6	0	0	0	0	0	8	0	6	0	0	0	0	0	0	0	0	0	3	0	0	0	0	0	0	0	0	0	0	0	0	0	0	0	0	0	0	0	0	0	0	0	0	0	0	0	0	0	0	0	0	0	0	0	0	0	2	0	0	0	1	0	0	0	6	0	0	0	0	2	0	0	0	0	0	0	0	0	1	0	0	0	0	0	0	0	0	0	0	2	1	1	0	0	0	4	0	0	0	5	0	0	0	0	0	0	0	0	0	0	3	0	6	0	0	0	0	0	0	1	2	4	0	0	0	0	0	0	0	0	0	0	0	0	0	0	0	0	19	0	0	0	0	1	0	0	0	0	0	0	0	0	0	0	0	0	0	0	0	0	0	0	0	0	0	2	0	0	2	6	0	0	0	0	0	2	0	0	0	0	0	0	0	0	0	0	0	0	0	0	0	0	0	0	0	0	0	0	0	5	0	0	0	0	0	0	0	0	0	0	0	0	0	1	4	0	0	0	0	0	0	0	0	0	0	1	0	0	0	0	0	3	0	5	0	0	0	0	0	0	0	0	0	8	0	0	0	0	0	0	0	0	1	0	0	0	0	0	0	0	0	2	1	0	0	0	0	0	1	1	0	0	0	0	0	0	0	0	0	2	1	0	0	0	0	0	0	0	0	2	0	0	0	0	1	0	0	0	3	0	0	0	0	0	0	0	0	0	0	0	0	0	0	1	0	0	0	0	0	0	0	0	0	0	2	1	0	0	0	8	0	0	10	0	0	0	0	4	0	1	0	0	0	0	0	0	0	0	0	0	0	0	0	0	0	0	0	0	1	0	0	0	0	2	0	0	0	0	0	0	0	0	0	0	0	0	0	1	0	3	0	0	0	0	0	0	0	0	0	1	0	0	0	0	0	0	0	0	0	0	0	0	0	0	10	0	0	0	0	0	0	0	0	8	0	0	0	0	0	0	0	0	4	2	0	0	4	0	0	2	0	1	0	0	0	0	0	0	0	0	0	0	0	0	0	0	0	0	0	0	1	8	0	0	0	0	1	0	0	1	0	0	0	0	0	0	0	0	0	0	3	0	0	0	1	0	0	0	0	0	6	1	0	0	0	0	0	0	0	0	2	0	0	0	0	0	0	0	1	0	0	0	0	0	0	0	0	0	0	0	0	0	0	0	0	0	0	0	0	2	0	0	0	0	1	0	0	0	0	0	0	0	1	0	0	0	0	0	1	9	0	4	0	0	0	0	0	9	0	0	0	0	0	0	1	0	0	0	0	0	2	0	0	17	0	0	0	0	0	0	0	0	0	0	0	0	0	0	0	0	0	0	3	0	0	0	0	0	1	0	0	0	0	0	0	0	0	0	0	0	0	0	0	0	4	0	0	0	10
264051	113925	487	25143	198	56592	7262	8866	249	3649	181	7320	60599	23329	10849	58571	51	44908	204	63	55182	48	63	98	23138	130	40	4807	41	40	2313	275	15847	59864	87	33	19	31	5181	9872	16	108	67	3864	225	2229	17	255	20	11458	2550	127	45	1580	4801	1453	8665	2046	1337	14	38	136	16	22	8589	22	121	1153	26	17	10	15284	14	716	1119	30	10	17	21	12	14	343	7	13	41	10	12	394	11	9451	52	10	1120	12	6169	36	12	1437	1873	5	1902	613	236	318	11	8	2698	8	8254	2815	12	39	2433	21	125	15	6	7	619	4	5	183	26	5	15600	1240	3	5617	1647	14	6	2699	11	11	137116	744	6	149	3161	12	6	14344	3706	9	14	2218	246	6	916	1725	3	5	4249	6292	5208	10	1182	44	147	943	62	1317	474	693	109	3	2820	8	8	200	9	6	5	7	4	3364	5	1	5	3	3	10	4	10	3	1	10	1	1988	110	3	33	1044	25	6	410	1	51	1729	5	3	2	2990	1479	40	561	18	2	137	3608	31	5442	5	4	2	2	3	13	1	23	31	100	55	3	191	5	6	7	229	2	7	7	1	1	2	1082	87	997	81	43	13	280	6	3	3	2	3	4	4	470	365	779	2	0	1	2649	82	2	0	592	205	1	54	18	15	1	3	75	46	2	4	244	2694	28	3	25	2	1	186	733	2	0	6	1533	4	1	7	1	2	3	3	1	7	1	1	3	9	1	3	15	5	34	4	3	1	50	194	3	3	3	27	4	1	4	1	1	539	4	0	2	180	40	3036	0	77	1	1	2	77	528	0	3	113	2	1	78	1	5	2	2	2	2	14	2791	1	948	2	659	1	2	2237	2	1	1	3	1	3	0	0	122	1	0	574	2	3	2	0	1	3	1	2	1430	0	2	3	3	30	241	2	56	1868	1	4	85	3	3	1851	4	1	1	895	0	110	0	3	3	490	1	2	0	2	3	2	479	128	1	15	18	172	2	645	2	1	1	1558	525	1	0	25	2	1	1	0	105	22147	12	2	1	311	25	30	364	1	9	0	2	1	208	444	87	20	18	401	1806	102	9	2	2	1	0	2	0	1	2	1	297	47	887	2	0	0	741	1	1240	24	300	3	0	2	10	19	80	0	293	2	0	0	1	140	2	0	0	93	339	202	1	67	0	100	396	0	2	88	1	3	46	1880	1	565	0	0	0	17	1	0	1	2	0	0	2	2	1	501	400	0	2	766	1	1	660	1	192	1	59	185	1854	2	2	0	1	0	1	436	1	0	1	1	9	0	1	0	1	3	41	98	0	0	4	8	1	16	217	87	1	16	0	0	1	267	0	1	0	2	0	13	3	0	1	0	2	1	2	2	0	0	1	1754	1	0	0	0	120	30	0	0	1	0	55	165	285	1	1	39	9	480	32	0	0	0	131	2	107	72	1	695	120	194	65	0	0	1	1	0	0	1	2	34	10	1	327	0	0	126	1	0	0	2	0	2	0	5	573	0	0	1275	41	1	863	123	0	0	0	0	0	1	1	317	1	0	0	3	3	0	6	56	0	0	0	205	0	21	2	2	0	163	2	13	1	103	1	20	1	193	67	0	6	0	1	0	0	0	220	0	0	1	2	1	446	0	97	0	0	2	2	1	0	0	84	0	0	0	58	28	0	235	0	222	1	1	1	2	2	1	116	70	137	79	1	0	44	0	0	243	0	2	0	1	13	12	29	380	90	221	0	1	19	1	0	1	0	0	0	0	1	0	0	0	1	42	1	0	3	0	48	183	1	1	0	1	1	39	0	0	239	344	1	1	1	69	107	1	1	2	0	1	3	0	441	0	2	1	83	4	0	0	63	0	67	0	50	0	50	3	0	2	0	197	5	0	1	6	0	0	0	4	4	4	1	0	0	1	0	0	0	0	0	7	32	0	0	1	101	0	0	0	0	2	2	14	0	62	0	11	0	357	166	19	0	144	0	3	55	64	2	0	0	59	0	0	0	203	0	3	1	1	0	1	1	198	24	0	2	0	17	0	48	5	205	121	1	0	7	9	9	21	3	0	0	0	0	0	0	0	1	0	0	0	74	147	0	0	3	1	0	0	0	0	47	34	0	1	4	0	0	1	0	0	0	2	1	1	0	1	2	56	0	14	1	0	18	0	0	2	0	91	0	1	32	0	22	0	461	0	71	1	1	0	51	41	0	2	0	0	1	1	0	1	0	0	0	26	0	0	0	137	0	0	0	1	0	0	287	0	1	0	25	1	1	4	28	1	1	0	0	277	0	0	0	1	0	1	0	0	0	2	0	1	0	9	116	4	0	0	1	0	0	0	0	0	39	1	71	0	0	86	255	0	0	507	0	0	0	0	1	0	1	0	0	107	1	0	39	0	1	0	0	0	0	0	1	0	1	0	129	0	95	35	2	0	0	0	0	1	0	1	366	0	0	1	0	2	0	0	0	0	19	2	0	0	0	1	20	0	2	0	0	48	1	92	0	0	193	0	1	0	1	0	0	204	0	29	0	98	0	1	0	0	0	0	1	0	0	0	0	0	3	1	1	0	0	0	0	1	1	0	11	0	1	0	3	52	3	0	0	0	0	1	40	228	0	1	0	1	0	1	0	0	1	0	0	0	1	0	0	0	0	0	0	1	0	0	0	1	0	2	184	0	0	98	1	0	0	0	0	0	0	0	0	1	0	0	0	23	0	0	0	74	0	0	0	2	0	2	8	166	1	1	0	0	0	0	1	0	0	0	0	58	17	0	0	1	0	0	0	1	1	0	0	32	0	49	0	0	0	0	0	0	0	0	0	0	1	14	1	1	0	1	0	0	0	0	0	0	0	0	0	0	0	0	0	0	14	0	15	1	0	0	0	0	0	108	0	0	0	0	0	0	0	0	1	0	3	0	0	0	0	0	46	0	0	0	0	0	4	0	0	20	52	0	0	0	184	1	0	0	0	1	0	0	0	0	74	0	0	0	1	0	1	1	0	0	0	0	0	0	0	0	66	0	0	1	0	5	0	0	0	0	0	7	0	0	38	0	145	1	18	0	33	0	1	0	0	0	1	0	1	0	0	0	1	0	0	9	0	0	3	0	1	0	0	0	0	0	0	1	4	0	1	0	0	1	0	1	0	0	0	0	0	0	0	9	0	1	0	5	22	0	23	82	0	0	1	0	32	0	9	50	0	0	1	1	0	41	1	3	0	19	0	0	0	0	0	0	0	0	0	111	12	0	0	0	0	20	0	0	0	534	1	0	0	0	0	8	0	0	0	0	0	0	0	1	0	0	0	0	0	2	0	0	0	0	0	91	0	0	0	0	0	0	0	0	0	0	4	0	1	3	1	1	0	70	0	0	29	0	1	0	22	0	0	0	0	0	0	0	2	1	0	0	0	88	0	0	1	0	1	21	0	0	0	0	12	17	1	2	0	0	0	3	1	1	197	0	5	0	42	0	141	0	0	0	19	0	0	0	0	0	0	0	0	0	1	0	1	14	1	1	10	27	0	1	0	53	2	0	2	0	3	0	0	2	0	0	0	0	0	0	0	1	0	0	1	0	0	0	0	23	0	0	0	0	1	0	0	0	0	0	0	0	0	0	1	13	49	0	0	1	0	0	0	0	1	1	1	13	9	0	0	0	0	234	37	0	3	0	0	0	0	5	0	0	87	0	0	1	0	0	2	0	0	2	1	0	0	1	12	1	0	0	160	0	0	1	3	0	0	0	0	0	22	0	0	0	1	0	152	0	1	0	0	1	0	0	0	0	0	7	0	0	0	0	0	1	0	0	0	22	0	0	0	0	9	0	0	0	0	0	0	0	0	0	0	0	8	0	1	1	0	0	0	0	3	8	0	0	0	0	3	0	52	0	0	1	0	3	1	0	1	0	0	0	14	0	0	0	1	0	0	0	0	0	54	0	0	22	0	0	12	0	1	0	0	0	0	0	14	10	0	0	0	0	8	1	0	0	6	0	1	0	0	0	0	0	0	0	1	0	0	0	1	0	6	0	19	0	0	0	0	1	0	0	8	0	0	0	204	0	41	0	0	1	44	2	1	0	0	0	0	0	0	0	0	0	0	0	0	0	0	3	0	1	1	0	70	75	0	61	0	10	0	0	28	0	1	0	29	2	1	0	15	30	0	0	0	0	3	0	0	0	0	0	0	9	2	0	2	1	0	0	0	1	0	71	0	0	0	1	0	59	0	0	0	0	0	61	0	0	1	0	13	7	0	0	18	7	0	0	0	0	0	0	1	0	0	6	25	0	1	2	0	1	1	0	0	1	0	0	6	0	0	31	55	0	0	0	0	0	0	11	0	1	0	79	15	1	0	0	0	0	0	0	0	1	0	0	0	0	0	0	7	0	0	0	0	0	2	29	0	0	0	0	0	25	0	95	0	0	0	1	0	0	0	86	0	0	0	0	0	0	0	0	0	0	0	0	0	0	0	0	0	29	0	0	0	8	15	0	28	0	0	0	0	0	0	178	12	0	0	0	0	0	1	0	4	0	0	0	17	0	14	35	1	0	0	3	0	0	0	0	1	0	29	0	0	0	1	0	50	23	1	0	0	0	0	44	0	16	14	170	0	0	0	1	17	0	75	0	0	9	0	0	0	0	5	380	0	0	0	2	0	0	0	0	11	0	1	14	0	0	0	0	0	0	0	0	0	0	10	5	1	0	0	0	0	0	0	0	0	0	0	0	0	0	0	24	0	0	0	1	0	0	0	0	0	0	0	0	0	14	0	0	0	0	182	0	113	0	0	0	0	0	0	0	0	0	0	0	0	3	1	0	0	0	1	0	0	0	12	1	1	0	0	4	16	0	0	2	0	0	0	2	1	0	0	1	0	0	0	0	12	0	3	0	0	35	0	0	16	0	0	0	20	0	23	0	0	0	0	0	0	0	0	0	0	0	0	0	0	0	0	10	0	0	0	0	0	0	107	0	0	0	0	0	0	0	11	0	0	0	0	0	3	0	2	11	0	0	9	0	3	0	0	20	66	0	0	0	0	0	0	0	0	0	0	25	3	0	0	8	0	0	0	0	0	0	0	0	1	0	9	0	0	0	0	0	2	0	0	0	0	0	0	5	0	0	0	0	0	0	0	0	0	0	0	35	0	0	0	21	0	0	0	9	6	146	0	0	0	0	0	0	0	14	0	0	0	0	0	1	0	0	0	1	0	0	10	0	0	5	0	0	52	0	1	0	0	7	0	0	0	5	0	0	0	8	0	0	0	0	0	0	0	0	0	0	0	0	0	7	0	0	5	0	6	0	1	0	0	0	0	0	0	0	0	5	0	0	0	0	3	0	14	0	0	0	0	0	0	0	1	2	0	0	0	10	146	14	15	0	0	18	0	0	6	0	77	0	0	0	0	0	0	0	0	0	0	0	0	0	0	0	110	0	0	0	0	0	0	0	19	0	0	0	9	0	0	0	0	55	0	6	0	0	0	0	1	0	0	0	26	0	0	7	0	0	6	0	42	0	0	0	0	0	0	1	0	1	0	0	0	0	1	0	0	0	16	0	1	4	0	1	28	0	0	0	0	0	1	28	0	0	0	0	0	0	0	0	0	0	0	0	0	0	0	1	0	0	1	10	0	0	0	13	0	7	49	0	0	0	0	0	0	0	0	0	0	0	0	0	0	0	0	0	0	1	0	0	0	0	2	0	0	0	0	10	1	4	0	0	1	0	0	9	0	0	0	0	0	0	0	0	0	0	0	2	0	0	0	0	0	0	0	0	9	1	0	0	0	0	0	0	5	0	0	0	0	5	0	0	0	1	3	0	0	42	19	0	0	1	0	0	0	0	1	0	0	0	0	0	0	0	5	10	16	0	0	0	0	1	4	0	5	0	0	0	0	0	0	0	0	7	0	0	0	0	3	0	0	0	1	0	5	0	0	0	0	4	0	0	0	12	0	0	0	0	0	5	0	1	2	0	0	0	0	0	0	0	0	0	0	0	0	0	1	0	0	0	0	0	0	0	0	0	32	0	0	0	0	5	0	0	0	0	1	0	14	0	0	0	0	0	0	0	0	0	0	0	1	0	0	0	0	0	0	0	0	0	1	0	0	0	0	1	0	0	0	0	0	0	0	0	0	1	0	0	0	0	0	0	0	1	0	0	0	0	0	0	0	0	0	0	0	8	0	0	0	0	1	0	96	6	0	8	0	0	16	0	0	0	0	8	0	0	0	59	1	0	0	0	1	0	0	0	1	6	0	0	0	0	0	0	0	0	0	3	0	0	0	0	0	0	5	0	0	0	0	0	0	0	2	0	6	0	11	44	0	0	0	0	0	0	0	5	0	0	0	3	0	0	0	0	0	0	0	0	0	0	0	0	0	0	0	0	0	0	0	1	0	0	0	0	0	0	10	17	0	0	0	87	51	0	0	0	3	0	7	0	0	0	0	0	0	0	0	0	0	5	0	4	0	1	0	0	0	0	0	4	0	0	0	0	0	0	0	0	0	0	0	45	0	0	1	90	1	0	0	0	0	0	0	22	0	0	0	0	0	0	0	0	0	0	0	1	0	0	0	0	0	0	0	0	0	0	0	0	0	1	0	0	3	1	0	0	6	0	0	1	0	98	0	0	0	4	0	0	0	0	0	0	0	0	10	0	0	0	0	0	0	0	1	1	0	0	0	8	0	0	0	0	0	0	0	0	0	0	0	0	0	0	0	3	1	0	0	0	0	2	0	0	0	0	0	0	0	0	0	0	17	0	1	0	0	3	0	4	9	0	0	0	0	0	0	0	0	3	0	3	0	0	2	28	4	0	0	0	5	0	0	0	0	0	0	0	0	0	3	2	0	0	3	1	0	1	0	1	0	0	0	0	1	0	0	0	0	0	0	0	0	0	3	0	0	8	0	0	0	0	0	0	0	0	0	0	0	0	3	0	0	0	13	0	0	0	0	0	0	0	0	0	0	0	0	0	0	0	0	0	0	0	0	0	2	0	0	0	0	0	0	0	0	0	0	3	0	0	0	0	1	0	0	0	0	1	0	0	0	1	0	0	0	0	1	0	0	0	0	0	0	0	2	0	0	0	0	0	0	0	1	0	0	0	0	0	0	0	0	0	0	0	1	1	0	0	4	0	0	0	0	3	0	0	0	0	0	0	0	1	0	0	0	0	0	0	0	0	0	5	0	0	21	14	0	0	0	10	2	0	0	0	0	26	0	0	1	0	0	0	0	0	4	0	1	0	0	0	0	0	0	0	0	0	7	5	0	3	0	3	3	0	0	4	0	0	0	0	0	0	0	0	0	0	4	3	10	0	6	0	0	0	0	8	0	0	0	0	0	139	0	0	0	0	0	0	0	0	9	6	26	0	1	0	0	0	0	0	0	0	0	0	0	0	0	0	2	0	0	0	0	0	2	0	1	1	0	1	0	0	41	0	0	0	0	0	4	0	0	1	0	0	0	0	0	1	0	0	0	0	0	0	1	0	0	0	0	0	0	0	0	0	0	0	2	0	0	0	0	0	0	5	0	0	0	0	0	0	0	0	0	0	0	0	0	0	0	1	0	1	0	0	0	0	0	0	0	0	7	0	0	0	4	0	0	0	0	1	0	23	0	0	0	0	0	8	0	0	0	0	1	5	0	0	0	8	1	0	0	0	0	0	0	0	13	0	4	2	0	0	0	0	0	2	0	0	0	0	5	0	0	2	0	0	0	0	0	0	0	0	0	10	0	2	0	0	0	0	0	4	0	0	0	1	0	1	0	2	0	0	0	0	0	0	0	0	0	0	0	0	0	0	0	1	9	0	0	0	0	0	0	0	0	5	0	0	0	0	0	0	0	7	2	0	0	4	0	2	0	0	1	1	0	0	0	0	0	0	0	0	0	0	0	0	0	0	0	0	0	0	0	0	0	0	0	0	0	0	1	0	0	0	0	0	0	0	55	0	0	0	0	0	0	0	0	0	0	0	0	5	0	0	0	0	0	0	0	0	0	0	0	0	1	7	0	0	0	1	0	0	0	0	0	3	0	0	13	0	0	0	5	0	0	0	0	0	0	0	0	0	0	1	6	0	0	0	0	7	1	2	0	0	0	0	0	0	0	0	0	0	0	0	0	0	0	0	0	0	0	0	0	0	0	0	0	0	0	0	0	0	5	0	0	0	1	6	0	0	0	0	0	0	0	0	0	0	0	0	0	0	0	0	0	0	0	0	0	0	0	0	0	0	0	12	0	15	0	0	0	0	1	1	2	0	0	0	0	0	0	0	0	0	0	0	1	0	0	10	0	0	0	3	0	0	0	0	0	0	0	0	25	0	0	0	0	0	0	0	0	0	0	5	0	0	0	0	0	0	0	0	0	7	1	0	0	3	0	0	2	0	1	0	0	3	0	0	0	0	0	0	0	0	0	0	0	0	0	0	0	0	0	0	0	0	0	1	0	0	3	0	0	3	0	0	0	0	0	0	0	0	0	0	0	0	0	0	0	0	0	1	0	0	0	0	0	4	6	0	0	0	0	0	0	0	0	0	0	0	0	0	0	0	0	0	0	0	0	0	0	0	0	0	0	5	0	0	25	0	7	0	0	2	1	0	0	0	0	0	0	0	0	0	0	0	6	1	1	0	0	1	0	0	0	0	0	0	0	0	0	0	0	0	0	1	0	0	0	0	0	0	0	1	0	0	0	0	0	0	2	0	0	7	0	0	3	4	0	0	0	0	0	0	0	0	0	1	0	1	0	0	0	0	0	0	1	0	0	3	0	0	0	0	3	0	0	0	0	1	0	1	0	0	0	0	0	1	0	0	0	0	0	0	0	0	0	0	0	0	0	0	0	0	0	1	0	0	0	3	0	1	0	0	0	0	0	0	0	0	0	0	0	0	0	1	0	0	0	0	0	2	17	0	1	9	0	9	1	0	0	0	0	0	9	0	0	0	0	0	0	0	0	0	0	0	0	1	0	0	0	0	0	0	0	0	0	0	0	1	11	2	0	0	0	0	0	0	0	1	0	0	0	0	2	0	0	0	0	0	0	0	0	0	0	10	0	13	0	0	0	0	0	0	0	0	0	0	0	0	0	0	0	0	2	0	0	0	2	0	3	0	2	0	0	1	1	0	0	8	2	0	3	0	0	0	6	0	0	0	0	0	1	0	0	0	0	0	0	0	0	0	0	0	0	0	0	0	0	0	0	0	3	26	0	0	0	0	0	11	0	0	0	0	0	6	0	18	0	0	0	1	0	0	1	0	0	5	0	0	0	0	8	0	0	0	0	1	0	0	0	0	0	0	0	0	3	0	0	0	0	2	0	0	0	0	0	0	5	0	0	0	0	0	0	0	0	0	0	0	0	0	0	0	0	0	0	0	0	0	0	0	0	0	1	0	0	0	0	0	0	0	0	1	0	0	0	0	0	0	0	0	0	0	0	0	0	0	0	0	0	0	0	2	0	7	0	0	0	0	0	0	0	0	0	1	0	0	0	0	0	0	0	0	0	1	0	0	0	0	3	0	0	0	0	0	0	0	0	0	0	0	0	0	0	2	0	0	2	0	0	0	0	0	0	0	0	2	0	0	3	0	1	12	0	3	2	0	0	1	0	10	0	1	0	1	0	0	0	0	0	0	0	0	0	30	0	0	0	0	0	0	0	0	0	0	0	0	0	4	1	0	0	0	0	0	0	0	0	0	0	0	0	0	0	0	0	0	0	0	0	0	12	0	0	0	0	0	0	0	0	1	0	0	4	0	0	0	0	0	0	0	0	0	0	0	0	1	0	3	0	0	0	0	0	0	0	0	0	0	0	0	0	0	0	2	0	0	0	0	0	0	0	0	0	0	0	0	0	0	0	0	4	0	0	0	0	0	0	0	4	0	0	0	0	0	0	0	0	0	0	0	0	0	0	0	0	0	0	0	0	1	0	0	0	0	0	0	0	0	0	0	0	0	0	0	1	1	0	0	0	0	1	0	0	0	0	0	8	1	0	0	0	0	0	3	0	0	0	0	0	0	0	0	1	0	0	0	0	0	1	0	0	0	7	0	0	6	1	2	0	2	0	0	0	0	0	0	0	0	0	0	0	0	0	0	0	0	1	2	0	0	0	0	0	0	0	0	0	0	0	1	0	0	0	0	0	0	0	0	1	0	0	0	0	0	0	0	0	10	0	0	1	0	0	0	0	0	0	0	0	0	0	0	1	0	0	3	0	0	0	0	0	0	0	0	0	0	0	2	0	0	0	0	0	0	0	0	0	0	3	0	0	0	1	0	0	0	2	0	0	0	0	0	0	0	0	0	0	0	1	1	4	0	0	0	0	0	0	0	0	0	0	0	9	0	0	0	0	6	0	0	0	2	0	0	0	0	0	0	0	0	0	0	0	0	4	0	0	0	0	0	0	0	0	10	0	0	0	0	0	0	0	0	0	0	0	0	1	0	0	0	29	0	0	0	0	0	0	0	1	0	0	0	0	0	8	0	0	0	0	0	0	0	0	0	0	0	0	0	0	0	3	5	0	0	0	0	0	28	0	0	0	0	0	0	0	0	0	0	3	0	1	0	0	0	0	0	0	0	6	0	0	11	0	0	0	0	0	0	0	0	0	0	0	0	0	1	15	0	0	0	0	0	0	0	0	0	0	0	0	18	0	0	0	4	2	10	0	0	0	0	0	0	0	1	0	1	0	0	0	0	0	0	0	0	0	0	0	0	0	0	1	0	0	0	0	0	1	0	0	0	0	0	0	0	0	0	0	0	4	0	0	0	2	0	0	0	0	0	1	0	0	2	0	0	4	0	1	0	0	0	10	0	0	0	0	0	0	2	0	0	0	0	0	0	0	0	0	0	0	0	0	1	0	0	0	0	0	1	0	0	0	1	0	0	0	0	0	0	0	0	0	0	0	0	0	0	0	0	0	0	0	0	0	4	0	0	0	0	0	0	0	0	0	0	0	0	0	0	0	0	0	0	0	0	0	0	0	0	0	3	0	3	0	0	0	0	0	1	0	0	0	0	0	0	0	0	0	0	0	0	0	0	0	0	0	0	16	0	0	0	0	0	0	0	0	4	0	0	0	2	0	0	0	0	0	0	0	0	6	0	0	0	0	4	1	0	0	0	0	0	0	0	0	0	0	0	0	0	0	0	0	0	0	0	0	0	0	0	0	0	0	0	0	0	0	0	0	0	0	1	0	0	2	0	0	0	2	0	0	0	0	0	7	11	0	0	0	0	0	0	0	0	0	0	0	2	0	0	0	0	0	0	0	0	0	1	0	1	0	0	0	0	0	0	0	0	0	0	0	0	0	1	0	0	0	0	1	0	0	0	0	0	0	0	0	0	0	0	0	0	2	4	0	1	0	2	0	0	0	0	0	0	0	0	0	2	0	0	0	0	0	0	5	0	0	2	0	0	0	0	0	0	0	0	0	0	0	3	0	0	0	0	0	0	9	0	0	0	0	0	0	0	0	0	0	0	0	0	0	0	0	0	0	0	0	0	0	0	0	0	14
277293	145751	542	6110	265	4967	31346	125583	12106	89559	1161	16739	16132	32545	44758	2591	210	7677	224	4040	36790	69	89	57706	9726	49	474	2498	43	138	7188	11020	3439	511	5354	39	284	41	7110	5659	58	12689	104	984	64	10688	36	3139	37	112	9257	1940	91	311	4467	3569	2261	231	4914	21	2036	156	19	52	2675	17	1427	1863	34	54	37	1544	17	5485	278	14	487	13	28	341	11	997	12	847	811	142	16	1677	70	6507	302	106	2510	16	435	375	22	6074	547	17	3711	491	8038	442	11	8	1779	61	363	2156	14	222	2739	229	4144	24	33	51	634	51	78	1036	835	18	1531	106	57	70	514	14	105	1625	25	7	18	4136	13	78	1673	22	387	89	2108	164	303	358	1540	105	1017	57	19	16	144	52	186	24	184	209	180	3613	1989	7827	1616	1113	2951	7	138	11	1053	1162	8	3	4	6	8	844	1779	164	4	4	12	9	23	8	47	63	242	8	723	1877	11	9	3040	70	67	88	4	2624	878	4	247	82	147	1368	135	211	104	8	459	306	9	543	142	7	42	4	3	653	5	24	431	1217	998	10	1060	18	22	10	72	104	8	1931	8	8	0	1098	414	250	242	9	26	1990	1126	3	1	62	8	36	16	343	205	171	32	44	1	54	291	1	3	29	573	89	1072	2	253	11	86	8	6774	7	1	450	2395	40	1	717	1	9	2285	710	459	3	4	807	2	13	61	6	3	7	5	320	14	62	12	2	18	2	225	174	201	261	4	157	1	62	1491	4	4	32	382	799	17	15	202	25	1333	0	184	4	1299	75	281	3	0	4	5	3	102	40	12	2	118	1	1	516	9	0	2	7	3	4	340	6	1	2273	8	405	68	18	42	22	0	2	18	6	9	17	3	1134	0	128	1382	0	3	3	1	0	1	1	3	1842	4	1	3	3	24	169	2	20	408	9	1	29	1	2	217	36	6	20	270	1	80	0	2	5	256	3	2	188	12	2	1	273	2	2	12	117	38	48	276	1	28	28	498	331	3	779	1041	1	3	20	4	325	20	113	15	103	26	13	76	13	0	275	1	1	2	200	173	341	16	17	234	0	0	76	0	0	23	7	39	0	10	280	12	14	447	292	2	22	1	203	0	258	480	247	5	20	316	130	177	163	2	149	17	3	2	10	5	0	2	5	114	85	42	1	437	1	115	41	18	0	778	2	30	630	137	68	99	1	7	0	269	2	15	2	0	5	3	72	15	2	1	2	0	44	343	8	740	7	4	81	1	20	556	61	45	61	20	1	2	1	625	8	126	1	1	64	0	1	2	1	107	16	1	7	3	31	36	2	47	0	205	0	36	170	72	0	88	1	12	2	1	0	505	13	2	0	6	1	12	0	2	2	9	0	11	13	1	8	4	130	116	0	0	2	1	11	611	561	3	2	0	154	733	26	24	3	1	140	17	208	113	0	108	201	3	194	2	4	1	0	67	8	1	1	61	46	8	99	2	1	114	10	4	156	0	0	1	2	0	96	1	28	399	43	7	0	153	49	1	19	16	10	0	137	0	28	2	1	4	12	0	119	395	0	3	23	86	20	102	1	0	4	128	0	59	22	48	0	133	1	84	346	18	19	1	33	4	1	307	99	3	0	0	152	1	155	2	101	2	1	46	14	4	2	1	70	1	3	0	95	93	7	316	0	1	1	0	1	11	1	0	5	116	336	439	99	87	47	1	0	27	13	0	2095	5	4	33	419	101	35	0	0	4	198	2	1	1	3	0	3	0	0	1	1	0	0	430	1	0	25	0	9	237	3	10	0	1	0	60	14	11	326	363	2	0	3	135	243	1	183	1	3	64	30	2	162	17	1	1	149	11	2	1	96	0	67	0	113	2	42	0	2	7	11	97	36	4	24	108	2	0	0	51	13	0	30	45	80	0	1	39	0	9	1	26	244	0	1	1	1	1	0	8	2	1	0	80	0	26	0	256	9	24	171	89	0	13	50	0	61	47	0	11	0	97	3	0	0	148	1	2	0	1	1	0	0	170	23	8	48	0	21	14	17	23	8	162	14	0	10	182	78	1	2	0	6	5	0	0	0	7	0	1	0	1	114	250	0	0	61	0	1	1	0	3	305	100	0	0	14	2	67	0	1	0	4	1	0	0	10	1	8	118	7	0	0	0	1	1	0	25	0	389	1	17	28	0	0	4	5	61	18	0	3	106	181	18	0	4	22	4	0	16	17	0	10	36	6	162	0	0	0	122	67	2	0	0	0	1	56	0	35	0	17	0	0	294	107	0	1	1	0	76	0	1	0	0	0	7	0	0	0	0	2	0	0	360	30	171	0	0	1	0	1	1	1	0	72	3	66	0	0	72	9	0	5	11	0	2	0	0	5	0	1	3	0	59	53	0	51	0	0	0	0	1	0	1	13	1	0	0	267	5	71	5	0	2	61	0	0	0	3	0	1	0	241	0	10	11	0	0	13	4	157	25	0	0	0	0	195	49	99	8	0	99	0	64	0	3	100	14	1	0	0	2	0	158	0	37	1	0	2	0	1	0	0	0	1	20	2	0	0	0	1	0	0	1	1	4	0	0	56	0	69	2	0	1	0	42	199	54	1	7	0	0	43	24	0	1	1	0	0	11	0	0	0	1	1	1	118	1	3	0	0	47	0	34	0	0	6	1	2	53	30	1	1	165	50	0	0	0	3	0	0	0	19	0	10	187	1	3	26	60	0	0	0	0	0	0	1	16	165	0	0	19	1	463	5	0	0	4	2	1	0	0	19	0	0	2	31	0	26	0	34	0	0	34	0	127	0	0	0	1	0	2	0	2	0	1	1	40	0	69	0	0	6	281	0	0	9	9	0	0	1	1	0	0	0	0	8	0	0	0	0	0	0	2	1	5	0	48	1	0	0	0	0	0	0	5	14	0	0	0	1	0	3	0	398	0	0	1	406	1	0	7	81	0	109	20	41	0	0	14	0	3	0	0	1	0	53	6	0	0	0	0	0	0	0	0	0	0	0	0	0	3	0	0	58	0	13	38	39	0	0	0	0	53	0	1	10	0	88	1	82	1	55	10	4	0	0	0	1	2	0	131	0	1	5	12	2	95	0	1	33	0	0	0	1	0	1	4	0	40	5	0	2	0	0	0	0	0	0	4	0	28	0	1	0	41	0	38	0	0	6	0	171	1	0	0	0	0	8	561	30	8	1	1	0	0	0	103	5	22	0	79	72	0	0	0	0	44	0	0	0	8	4	10	0	4	0	16	1	0	0	0	0	0	53	1	0	144	0	0	0	0	3	0	0	1	0	0	0	0	0	0	0	0	1	1	0	165	4	0	0	0	0	0	3	0	0	12	0	0	32	1	0	0	0	2	0	1	0	0	0	0	27	0	1	0	0	0	0	0	11	0	0	4	0	6	0	1	0	1	0	86	9	0	1	0	87	24	0	0	0	0	0	5	1	0	53	33	141	0	15	0	183	1	2	1	22	0	0	1	10	0	11	0	0	0	0	0	5	0	0	2	134	24	0	1	0	15	0	97	0	0	1	0	0	0	0	0	0	0	21	1	2	0	0	1	0	0	0	0	0	0	0	9	0	1	132	0	0	1	1	2	24	0	0	0	0	11	12	0	0	0	11	0	0	0	0	0	0	114	96	0	5	22	6	13	62	21	84	2	1	0	0	0	0	0	19	0	0	13	0	1	0	0	0	30	4	19	0	21	16	143	0	5	9	1	7	0	19	0	0	0	51	2	78	0	26	0	0	1	9	0	0	0	35	0	0	0	64	1	0	104	1	0	0	0	0	19	0	24	0	84	0	20	0	0	14	0	0	0	0	0	1	1	0	0	0	0	43	0	4	3	7	2	0	27	1	56	0	0	0	0	94	0	38	0	0	0	0	20	18	0	7	0	0	0	24	0	0	0	45	0	13	0	0	0	27	2	8	19	0	3	7	0	10	0	0	0	1	1	26	1	0	0	0	0	38	0	0	0	8	0	0	9	0	0	0	0	0	0	0	0	0	0	0	17	0	0	0	0	0	0	18	1	0	0	24	0	3	0	8	0	19	22	0	0	35	0	74	0	0	0	0	1	5	1	0	0	0	0	0	1	0	4	1	0	1	9	4	48	2	0	13	36	0	1	3	1	0	1	13	1	0	0	60	39	3	2	0	0	40	0	0	26	0	1	0	10	94	0	317	1	0	0	11	6	1	61	0	0	0	0	0	32	38	0	0	0	0	28	0	0	0	1	13	1	0	0	36	39	0	0	0	26	1	0	12	0	0	14	7	0	0	1	0	0	0	0	0	0	0	8	33	4	0	1	6	19	11	0	0	0	9	12	19	18	0	3	6	0	0	0	0	0	0	0	4	21	8	5	0	0	0	0	14	1	0	1	0	1	3	6	0	0	0	0	0	3	1	1	0	0	0	7	0	0	0	7	0	0	0	0	0	0	42	2	0	1	1	0	0	66	0	0	0	0	1	0	1	1	11	0	38	0	5	12	0	0	1	14	48	0	0	1	0	0	0	1	8	9	0	0	18	0	14	8	0	0	0	16	0	4	0	0	0	0	18	1	1	0	1	0	43	31	0	1	0	0	0	0	0	30	0	1	0	0	0	7	12	0	8	0	0	0	0	42	0	0	2	0	0	0	0	8	1	0	145	0	3	0	1	21	6	0	0	0	0	23	0	0	0	0	30	0	19	1	0	0	0	0	0	0	0	0	0	0	0	0	0	1	9	0	1	13	0	0	0	0	36	0	0	0	0	202	0	1	155	4	30	0	12	0	0	0	0	3	0	0	0	0	0	0	0	19	0	0	0	0	0	0	0	0	54	0	0	10	0	11	8	0	0	8	0	0	0	11	0	0	0	2	0	0	0	23	10	0	0	5	0	15	22	0	28	0	0	0	0	0	4	0	0	0	0	0	3	1	0	1	11	0	0	2	0	0	0	43	0	0	0	0	0	0	1	0	0	0	1	0	0	1	0	2	0	0	0	0	2	0	9	10	0	0	29	0	13	0	0	13	0	0	3	0	0	0	4	0	0	17	62	16	0	0	1	10	0	0	5	0	0	0	0	0	10	0	3	0	0	0	0	1	15	0	0	0	0	0	0	13	0	0	1	0	2	0	0	0	0	0	0	17	0	0	4	21	0	0	0	11	1	0	0	0	0	0	0	0	0	0	3	5	0	0	0	0	0	14	0	0	0	0	44	0	1	0	10	12	2	0	23	16	0	26	1	0	0	27	8	23	0	11	20	0	0	0	4	0	0	0	0	0	0	0	16	7	0	0	7	0	14	0	0	0	0	0	0	11	32	0	0	6	0	0	0	0	11	15	25	0	0	0	33	0	0	0	34	2	0	0	1	19	0	0	27	2	0	0	0	1	1	0	14	0	0	0	0	1	0	0	0	4	0	7	1	0	0	0	7	0	0	0	0	0	0	0	16	0	0	0	0	0	1	0	1	0	0	9	0	0	0	0	3	9	0	0	0	0	15	3	0	0	13	0	14	0	0	6	1	6	0	0	0	0	1	0	2	0	0	0	1	0	0	2	2	8	0	2	85	0	0	0	0	1	0	0	1	0	0	0	0	0	0	0	0	0	0	0	0	1	0	0	0	0	0	0	0	0	0	8	0	11	0	2	0	0	2	0	0	0	0	0	35	0	20	0	0	7	0	11	0	0	0	0	2	0	45	0	0	0	0	0	0	8	3	48	33	0	0	84	8	1	0	0	0	0	0	0	0	0	1	0	0	1	6	0	0	0	0	0	2	16	4	0	0	0	2	0	3	0	4	0	0	0	0	2	0	0	5	0	0	3	36	0	0	0	0	0	0	0	0	0	0	0	0	3	0	0	0	0	5	0	0	0	1	1	7	0	5	0	0	0	0	0	0	0	0	12	0	0	0	0	18	0	54	0	1	0	0	0	4	0	0	3	0	0	0	10	0	0	2	0	0	1	0	0	2	1	0	0	0	0	0	0	0	4	0	3	0	0	11	0	0	0	0	0	0	12	2	0	0	0	0	79	1	7	0	0	0	0	7	0	10	0	0	0	2	0	0	3	0	0	0	0	2	0	0	0	0	0	0	0	1	0	0	2	0	0	33	0	0	0	2	0	0	5	0	4	0	0	1	0	0	0	0	0	26	12	4	0	0	0	0	0	13	1	0	13	0	12	0	0	0	0	35	2	5	8	0	3	0	0	1	0	0	0	0	4	0	0	0	26	0	0	0	0	0	0	0	0	3	13	0	0	0	3	0	0	3	0	0	6	1	1	0	0	1	0	2	0	0	0	0	0	0	0	3	0	7	0	7	10	0	0	7	0	0	0	1	3	0	0	1	3	0	0	1	0	0	0	0	24	2	0	0	0	4	0	0	6	0	0	0	0	0	0	1	0	0	2	0	13	1	0	0	0	7	0	0	1	14	4	3	19	0	0	0	0	0	1	0	0	0	33	0	3	0	0	6	0	11	5	0	3	4	0	0	0	0	0	0	0	0	1	0	0	0	0	11	0	8	3	0	0	0	74	12	7	5	1	3	4	4	0	0	0	6	0	9	0	0	0	0	0	0	0	0	0	0	0	1	0	0	3	0	0	2	2	0	0	0	0	2	2	0	0	4	0	0	2	0	0	0	0	0	1	1	0	21	0	0	29	0	0	0	0	13	0	0	0	0	22	12	12	0	0	0	0	0	0	0	0	2	0	0	0	0	2	6	0	0	0	0	5	15	0	0	0	0	0	9	0	0	0	4	4	1	0	0	24	0	0	5	3	0	0	0	0	2	0	0	3	0	5	0	0	4	32	3	0	0	0	0	0	4	0	0	0	0	0	5	0	1	1	0	28	0	0	0	1	0	9	0	0	0	0	3	0	0	0	0	24	0	0	0	0	3	0	0	6	0	0	6	0	0	0	0	0	0	0	0	0	3	7	0	0	3	6	0	0	0	0	0	0	2	0	0	0	0	0	0	0	2	0	0	0	0	0	10	0	0	0	0	3	0	0	0	0	0	20	0	0	0	0	1	0	0	0	0	19	0	2	12	0	0	0	1	0	0	3	1	0	0	5	0	0	25	0	0	1	0	3	1	0	0	0	24	0	0	0	3	0	16	0	0	0	2	31	0	0	12	0	77	0	0	2	0	0	0	0	0	0	0	1	0	0	0	0	0	0	0	0	3	3	0	0	6	2	1	0	0	0	10	2	51	0	0	1	0	0	5	0	0	0	0	0	0	0	23	0	0	0	0	0	0	0	1	5	14	0	0	0	0	0	4	0	0	8	0	16	0	0	0	0	0	0	0	0	2	45	6	0	3	0	0	0	19	0	7	1	0	0	2	0	0	0	2	0	0	0	0	0	1	6	0	0	1	0	0	0	0	0	0	0	2	8	5	0	0	0	0	0	0	0	1	0	0	0	6	0	0	5	1	0	4	12	0	0	0	0	0	0	0	1	3	0	8	3	0	9	0	0	0	0	0	0	0	6	1	0	0	0	1	4	0	0	0	0	0	0	0	0	0	0	0	6	0	0	2	0	0	0	0	0	0	0	0	0	0	0	4	0	3	4	0	0	0	0	0	0	1	12	6	0	18	0	11	0	0	0	0	8	0	2	0	2	0	0	0	0	0	0	0	0	0	4	0	0	0	0	15	0	0	0	0	0	0	0	3	0	5	9	0	1	0	0	0	0	0	0	0	0	3	0	0	0	2	0	0	0	0	0	0	0	1	0	0	24	0	0	0	0	0	2	0	0	0	0	9	0	0	2	0	15	0	3	0	0	0	0	0	0	0	0	0	0	0	6	3	13	0	0	0	7	0	0	0	0	9	0	0	0	0	0	0	1	0	0	0	0	0	0	0	0	1	0	0	0	0	0	0	0	0	2	0	0	0	0	0	0	0	0	0	7	0	0	0	0	0	0	1	0	2	0	0	0	0	8	0	0	1	59	0	0	1	0	0	5	10	1	0	0	1	9	0	7	0	7	0	0	0	2	0	16	0	0	6	3	0	0	0	11	0	0	0	0	1	2	0	0	14	0	0	0	4	0	0	0	0	0	0	0	0	9	0	0	0	0	0	0	0	8	18	1	0	0	10	0	0	0	0	4	0	0	0	0	0	0	0	2	2	0	0	0	0	0	0	0	0	3	0	0	0	0	5	10	0	0	4	2	0	0	4	0	0	0	4	0	0	4	0	0	5	0	0	0	0	0	0	0	4	0	0	1	1	3	0	5	1	8	0	0	0	0	0	0	0	94	0	0	0	0	0	4	0	0	0	0	0	0	0	0	0	0	0	0	0	8	0	0	0	0	0	0	2	0	0	0	0	0	0	0	0	7	14	7	0	0	0	0	0	1	19	0	8	13	6	0	1	1	0	0	2	0	15	0	0	0	0	0	0	0	0	0	0	2	0	0	0	0	0	0	0	0	0	0	0	15	0	4	0	0	7	0	25	1	0	0	0	0	1	0	1	0	0	0	0	0	0	0	0	0	0	0	0	0	0	0	5	1	0	14	17	4	1	0	0	0	0	0	0	0	0	0	0	0	5	0	0	0	4	4	0	32	0	0	0	0	0	0	0	0	1	0	0	1	0	0	0	2	0	18	0	0	0	0	0	0	0	0	4	0	1	0	0	0	4	0	0	5	0	0	0	0	0	0	1	8	0	0	0	0	0	0	6	2	0	0	0	0	0	12	0	1	0	0	0	1	3	3	7	3	1	0	0	1	6	0	0	3	0	3	0	0	0	0	0	0	1	0	0	0	0	0	0	0	0	0	0	0	0	2	0	1	0	0	0	0	0	3	0	0	2	0	0	0	21	0	0	3	0	0	0	0	0	0	0	1	0	0	0	7	0	0	0	0	0	0	18	0	0	0	0	0	0	0	0	10	8	1	0	0	0	1	1	0	0	0	0	0	1	0	17	0	3	0	1	0	0	0	0	0	0	0	0	0	0	1	0	2	0	0	0	0	0	2	11	0	10	5	0	0	0	17	0	0	0	0	2	0	0	11	0	0	0	6	2	0	0	0	0	0	0	0	12	0	1	0	0	1	0	0	0	0	0	0	1	0	0	0	0	0	1	0	2	0	1	0	0	0	0	0	0	0	0	0	0	1	2	0	0	14	3	0	0	0	0	5	16	0	0	0	0	0	1	0	10	0	0	0	0	0	0	0	0	0	14	0	0	0	0	0	0	0	3	0	0	0	0	2	0	2	0	0	0	0	0	0	0	1	7	1	0	3	0	0	0	0	0	10	1	0	0	1	0	0	0	0	0	0	0	0	0	0	0	0	0	0	0	10	0	0	0	4	0	0	1	0	0	0	4	0	0	0	0	0	0	0	0	0	0	1	0	0	0	0	0	0	0	0	5	5	0	1	0	21	0	0	0	0	0	0	0	0	0	2	0	0	0	0	0	0	0	1	1	0	0	1	0	0	0	0	0	2	0	1	1	1	0	0	0	0	0	0	0	0	4	11	0	1	0	0	1	0	0	0	0	0	0	0	0	0	1	0	0	0	0	0	0	3	0	0	0	0	2	0	0	2	0	0	0	0	0	0	0	0	0	0	2	3	4	0	0	0	1	0	0	1	1	0	0	0	0	0	0	0	4	4	0	0	3	0	0	0	0	0	0	0	0	0	0	0	0	0	0	0	0	0	0	0	3	4	0	0	0	0	0	0	0	0	0	0	0	0	0	0	0	0	0	0	0	0	0	0	0	0	6	0	0	0	1	0	0	0	0	0	1	0	0	0	1	0	0	0	0	0	14	0	0	0	5	0	0	0	0	5	0	3	0	0	0	0	0	0	0	0	0	0	0	2	0	0	1	0	0	0	0	0	0	0	0	0	0	0	0	12	0	0	1	0	0	0	4	0	0	0	0	0	0	0	0	0	0	0	0	0	0	0	0	2	0	0	0	0	0	0	0	0	0	0	0	1	0	0	0	0	0	0	1	0	0	2	0	0	0	0	0	1	0	0	0	3	0	1	0	1	0	0	0	1	0	0	12	5	4	1	0	0	0	0	0	0	2	1	0	0	0	4	0	0	0	2	0	6	5	0	0	0	1	0	0	0	4	0	0	0	5	0	0	1	0	0	0	0	12	0	0	0	0	0	0	0	0	0	0	0	33	0	0	0	0	0	0	0	0	0	0	0	0	0	0	0	0	0	5	0	0	0	0	0	0	0	0	0	14	0	7	0	0	1	0	0	0	0	0	0	0	0	0	4	0	4	0	1	0	0	0	0	0	0	0	0	7	0	0	0	0	0	0	0	0	0	0	0	0	0	3	0	0	0	0	0	3	0	0	0	1	0	0	16	5	0	0	0	0	5	1	0	0	0	4	0	1	0	0	3	4	0	3	0	0	0	0	0	0	0	1	0	0	0	0	3	0	0	0	0	1	0	3	0	1	0	0	0	0	0	1	0	0	0	0	0	0	0	0	0	0	0	0	1	0	0	0	0	0	0	0	1	0	1	0	0	0	1	0	0	0	0	0	0	0	0	0	0	3	2	5	0	0	0	0	0	0	6	0	0	0	0	0	0	0	0	5	0	2	0	0	0	0	0	0	0	0	0	0	0	0	0	0	0	0	0	1	0	0	0	0	0	0	2	2	0	0	0	0	0	0	0	0	0	0	1	0	0	0	0	0	2	1	0	9	0	0	0	0	0	0	0	0	4	0	0	0	0	0	4	0	0	3	0	0	0	0	6	0	0	3	4	1	0	1	0	0	0	0	0	0	0	0	0	0	0	8	0	0	0	0	0	0	0	0	0	2	0	0	1	0	0	3	3	5	0	0	0	0	5	0	0	0	0	0	0	0	0	0	0	0	1	0	0	3	0	18	0	0	0	0	0	0	0	2	16	0	0	0	0	0	0	0	0	0	0	0	5	0	0	0	0	0	0	3	10	0	0	0	0	0	0	5	0	0	0	0	6	0	0	0	0	0	0	0	0	0	3	0	0	0	0	1	0	0	0	0	0	0	0	1	0	0	0	0	0	0	0	1	6	0	0	0	0	0	0	0	0	0	0	0	0	0	0	6	0	0	0	0	0	0	0	0	0	3	0	0	0	0	8	0	0	1	0	2	0	1	0	0	6	0	2	2	0	0	0	0	16	0	0	0	0	0	0	0	0	0	0	0	1	4	0	0	1	0	15	2	0	0	0	0	0	2	0	0	8	4	0	0	0	0	0	0	0	2	0	0	0	0	0	0	0	0	0	0	0	0	0	8	0	3	0	0	0	0	0	0	1	0	0	0	0	0	0	0	1	0	0	0	0	0	0	0	0	0	3	0	0	0	2	0	0	0	3	3	0	0	0	0	0	0	0	4	0	2	0	0	0	0	0	0	0	0	2	13	0	8	0	0	0	0	0	0	0	1	0	0	0	0	0	0	0	0	0	0	0	0	0	0	0	0	0	0	0	0	6	0	0	0	0	0	0	1	0	0	2	0	7	11	0	0	2	0	0	0	0	0	7	0	0	0	0	0	0	0	0	5	0	0
226940	143136	383	11375	157	15748	9844	87949	810	24769	13662	16609	27199	29731	21198	23990	74	20856	60	999	10537	37	41	10490	25295	85	115	2616	25	38	5229	4933	8360	10464	1316	28	66	25	6901	12237	24	5504	20	147	83	10005	43	2124	23	3358	5718	433	17	1391	5584	5418	3120	144	7127	10	270	76	18	10	4353	13	268	1122	6	35	12	6560	7	2626	962	28	61	9	19	43	16	297	5	171	208	23	12	462	12	4548	335	34	2323	4	5512	199	7	1168	1435	3	1770	328	3647	1549	8	10	2388	20	3777	2947	5	213	2982	216	427	20	3	19	833	8	4	1293	125	9	4981	505	16	908	2674	9	127	1366	6	95	40	2518	10	148	1948	6	52	3450	1841	253	102	1703	438	12	1683	547	6	11	2843	3856	1127	12	1101	78	101	1983	294	751	623	1365	804	3	1711	2	103	270	8	5	3	9	8	1777	70	82	5	0	8	5	7	6	5	10	15	3	1171	703	1	5	483	22	26	82	3	453	1983	3	226	24	298	2539	56	584	64	3	432	274	4	4896	22	7	43	2	5	64	3	37	178	261	108	5	1730	6	3	10	643	8	1	337	1	2	2	1775	504	696	79	6	5	1323	153	1	3	3	4	2	2	10	752	746	6	11	0	904	3110	1	0	59	332	48	231	1	147	3	24	9	117	2	2	816	787	120	3	118	4	0	1310	464	54	2	1	947	1	5	17	2	1	1	2	112	1	8	1	0	3	2	43	111	27	153	0	3	1	56	927	0	1	2	192	101	2	6	20	2	460	15	66	5	657	27	2030	3	3	3	2	1	68	1542	1	1	75	0	0	218	4	1	3	5	0	1	43	957	3	905	10	865	13	1	406	1	2	1	2	0	1	0	2	491	1	7	932	2	0	1	1	0	3	2	1	930	0	0	1	1	1	221	0	40	172	5	0	15	1	1	787	1	3	22	780	1	75	9	0	1	1054	157	2	34	4	1	1	391	17	2	5	63	128	11	103	11	1	1	376	394	2	167	178	2	1	3	10	156	3	88	1	17	53	7	10	89	1	107	0	1	2	130	390	265	0	14	901	270	18	35	0	0	3	3	16	0	3	32	0	247	390	347	2	0	1	1194	0	1008	78	200	4	2	14	57	1021	167	1	137	7	0	0	4	1	0	0	1	75	153	132	3	251	0	15	192	2	0	416	0	14	375	573	14	301	2	0	2	21	1	2	1	1	1	1	1	5	1	212	95	0	4	203	30	68	187	1	12	10	1	781	1302	0	55	0	0	1	1	668	1	150	0	0	81	0	0	3	1	24	8	30	1	2	0	5	0	30	0	229	1	25	36	6	0	201	0	3	0	2	0	237	8	0	3	3	0	0	0	0	1	1	1	295	2	0	1	1	99	135	0	1	0	0	26	730	490	1	0	2	8	461	10	6	1	0	149	0	214	60	0	185	347	117	120	0	0	1	0	10	1	0	2	60	17	0	178	0	1	101	2	3	40	0	0	0	0	0	371	0	2	202	47	1	148	316	0	0	2	1	0	1	9	0	8	0	0	0	0	0	75	133	0	0	1	754	1	95	2	0	0	97	1	81	1	145	2	19	2	173	7	1	9	0	1	0	1	24	198	0	1	0	21	1	287	0	75	1	0	1	0	1	0	1	14	0	1	0	62	730	0	375	0	45	0	0	0	1	1	0	0	294	273	374	0	15	45	0	2	106	6	0	351	0	5	17	339	198	23	40	0	8	88	0	1	0	0	0	3	0	0	0	0	1	0	187	0	0	10	0	3	260	1	3	1	1	0	108	2	2	286	177	6	0	0	313	252	0	17	1	1	0	6	0	154	3	0	0	178	68	2	1	93	1	157	0	37	0	115	5	0	1	1	131	10	1	2	30	0	0	1	5	1	0	0	1	16	0	0	7	7	4	0	6	54	0	0	0	13	1	1	1	0	0	2	23	0	6	1	46	2	104	293	150	1	9	0	0	72	48	0	0	0	45	0	0	0	96	1	0	0	1	2	0	2	134	85	1	53	0	11	0	36	12	77	173	1	0	0	67	42	0	1	1	0	0	0	1	0	0	0	0	2	0	245	234	1	0	79	1	0	0	0	0	111	187	0	0	2	1	2	1	0	0	0	0	1	0	1	1	0	71	1	1	0	0	4	0	1	38	0	190	1	0	13	0	8	2	171	5	10	0	5	85	114	17	0	2	0	1	0	3	0	0	0	9	1	115	1	1	0	134	8	0	0	0	0	0	103	1	30	0	66	0	0	69	76	0	0	3	0	55	0	0	0	0	0	1	0	0	0	0	0	1	0	131	55	27	2	0	133	1	0	0	0	1	9	0	212	0	0	90	109	0	0	149	0	0	1	0	0	1	0	0	0	0	8	0	32	1	0	0	0	1	0	3	14	0	0	0	91	0	141	11	0	3	3	0	0	0	0	0	143	0	13	0	1	2	0	0	0	0	125	1	0	0	1	2	35	10	55	1	0	66	0	76	0	0	133	1	0	1	0	0	0	157	0	227	2	0	0	0	0	0	0	0	0	5	0	0	3	0	0	0	0	0	0	0	1	0	39	0	39	1	0	0	2	35	68	0	0	0	8	0	24	241	0	0	0	3	0	0	1	0	0	0	0	0	53	0	2	1	0	8	0	41	0	0	28	1	1	13	44	0	0	63	19	0	0	0	0	0	0	1	1	0	0	21	0	24	37	5	0	19	0	0	0	0	0	19	107	56	1	7	1	2	3	0	0	2	1	0	0	8	20	0	0	0	8	0	10	0	8	0	1	24	0	65	1	0	0	0	0	0	0	0	0	0	0	15	125	8	0	1	0	7	0	1	0	0	12	0	1	0	1	1	0	2	22	0	0	0	0	0	0	1	0	98	0	3	0	0	0	0	0	0	0	0	8	0	0	0	0	0	2	0	47	0	1	0	0	0	0	150	84	0	7	6	25	1	0	0	0	0	6	1	0	0	29	1	0	0	0	0	0	2	0	0	12	3	0	0	0	0	4	0	0	0	0	66	8	0	0	0	0	18	3	1	23	0	75	1	47	0	54	9	0	0	0	0	0	0	0	10	0	1	0	2	0	24	1	0	8	0	0	0	0	0	1	4	25	58	13	0	0	0	0	0	0	0	0	0	0	13	0	0	0	8	0	0	0	1	10	0	102	23	0	0	0	1	24	6	14	0	1	0	0	1	0	90	4	1	0	106	1	0	0	1	0	0	0	1	0	44	0	2	5	2	0	19	0	0	0	125	0	0	34	0	0	33	0	14	0	0	0	0	0	0	0	0	0	0	0	0	0	0	0	0	0	45	0	0	0	0	0	0	0	0	0	12	3	0	19	0	0	0	0	14	0	0	0	4	1	0	14	0	1	1	0	0	0	0	9	0	0	3	0	21	0	0	0	0	0	48	0	1	0	0	45	17	3	0	0	1	1	4	0	0	59	1	50	0	29	0	85	0	0	0	16	0	6	0	1	0	0	0	0	0	0	0	0	0	0	0	64	141	0	3	0	60	0	4	1	0	0	0	0	0	0	0	0	0	0	0	0	0	0	0	0	0	0	0	1	11	1	0	0	0	10	0	0	0	1	0	0	1	0	0	0	22	7	0	0	0	0	0	0	0	1	0	2	10	15	0	0	2	0	49	112	0	26	0	0	0	0	0	0	0	35	0	0	0	0	0	0	0	1	6	2	3	0	1	24	20	0	2	75	0	2	1	12	0	0	0	69	0	81	0	23	0	0	0	68	0	0	0	0	0	0	0	47	0	0	5	0	0	0	0	0	11	0	0	0	46	0	0	0	0	11	0	0	0	0	0	1	0	0	0	0	0	30	0	0	5	0	0	0	0	16	21	0	0	0	0	15	0	21	0	0	0	1	4	26	0	0	0	1	0	16	0	0	0	18	0	27	0	0	0	66	0	1	9	0	0	9	0	25	0	0	0	0	0	50	2	0	0	0	0	0	0	0	0	17	0	0	1	0	0	0	0	0	0	0	0	0	0	0	0	0	0	0	0	0	0	19	7	0	0	38	8	0	0	59	0	17	22	0	0	38	1	10	1	0	0	0	0	0	0	0	0	0	0	0	0	0	1	0	0	0	7	61	33	0	13	5	34	3	0	3	0	0	0	28	0	1	0	120	33	0	1	0	0	25	0	0	2	1	0	0	2	67	0	117	0	0	0	0	5	0	56	0	0	0	1	0	10	1	0	0	0	0	55	0	0	0	1	9	0	0	0	84	23	0	0	0	11	0	0	5	0	0	6	4	0	0	4	0	0	0	1	0	0	0	0	13	8	0	0	17	39	0	0	0	0	0	0	1	94	0	61	4	0	0	0	0	0	0	0	0	2	0	0	0	0	0	0	4	0	0	0	0	0	1	20	6	0	0	0	0	4	0	61	1	0	0	13	0	0	0	86	0	0	0	0	0	0	0	0	0	0	0	0	0	33	0	0	0	1	0	0	0	6	6	0	15	0	0	0	0	0	0	101	17	0	1	0	0	2	0	0	9	2	2	0	19	0	13	9	0	0	0	12	0	0	0	0	0	0	7	0	0	0	0	0	27	5	0	0	1	0	7	67	0	14	0	3	0	0	0	5	0	0	25	0	0	1	0	9	1	0	8	0	0	0	0	1	0	0	1	0	4	0	0	13	9	0	0	0	0	8	0	0	0	0	44	0	12	0	0	0	0	0	0	0	0	0	0	0	0	0	0	0	3	1	0	0	0	0	0	0	0	0	1	0	0	27	0	0	2	0	6	0	13	0	0	0	0	0	0	0	0	0	0	0	0	35	2	1	0	0	0	0	0	0	26	0	0	6	0	7	18	0	0	19	1	0	0	31	0	0	0	1	0	0	0	4	4	0	1	1	0	19	0	0	10	0	0	0	4	0	2	0	0	0	0	0	0	8	0	0	1	0	0	0	0	0	0	61	0	0	0	0	0	0	24	0	0	0	0	0	0	0	0	1	0	0	0	0	2	0	0	8	0	0	19	0	6	1	0	26	15	0	0	7	0	0	0	0	0	5	0	28	4	0	0	3	0	0	0	0	0	0	0	0	1	0	6	0	1	0	0	0	0	15	0	0	0	0	0	13	0	0	0	0	0	0	1	0	0	0	0	37	0	0	0	0	0	0	0	4	0	28	0	0	0	0	0	0	0	12	0	0	0	0	0	0	0	22	0	0	0	1	18	0	0	0	0	1	17	0	33	4	0	19	24	0	0	15	0	0	0	18	10	0	0	0	0	0	0	0	0	0	0	1	2	7	0	0	6	0	1	0	0	0	0	0	0	0	0	0	0	3	0	9	0	0	37	0	11	0	0	0	18	0	0	0	0	8	0	0	0	20	12	15	4	9	0	0	0	0	19	0	40	0	0	0	0	0	0	0	1	0	0	0	1	0	0	0	37	0	0	0	0	1	0	0	11	0	2	0	1	0	0	0	0	13	11	4	0	0	0	0	1	0	0	0	17	0	1	22	0	0	36	0	23	0	0	0	0	3	1	0	0	0	0	0	1	0	0	0	0	0	2	0	0	12	0	1	15	0	1	0	0	0	0	5	0	0	0	0	0	0	0	0	0	0	0	0	0	0	0	0	0	0	0	24	0	0	0	17	0	10	29	1	0	0	1	0	0	0	0	0	0	0	1	0	0	13	0	2	0	0	0	0	0	0	6	0	0	0	0	0	0	2	0	7	8	0	0	31	0	0	0	0	0	0	0	0	0	0	0	0	0	0	6	0	3	0	0	0	0	0	3	0	0	0	0	0	11	0	0	0	0	7	0	0	0	0	6	0	0	14	2	0	0	0	0	0	0	0	0	0	0	0	1	0	0	0	0	0	11	0	0	0	0	0	2	0	2	0	0	0	0	0	0	0	0	10	0	0	0	0	4	0	0	0	7	0	0	0	0	2	0	6	0	0	0	26	0	0	1	0	0	0	0	0	6	0	0	0	0	0	0	11	0	0	0	0	0	0	4	0	0	3	1	0	0	4	0	0	0	0	0	3	0	1	0	0	0	0	2	0	9	0	0	0	0	0	0	0	0	0	0	0	0	0	0	0	0	0	0	0	0	0	0	0	0	0	6	0	0	0	1	0	0	0	0	2	0	0	0	0	0	0	0	0	0	11	0	0	0	0	0	0	0	0	0	1	0	17	0	0	0	0	0	0	18	5	0	2	0	0	17	0	0	0	0	0	0	0	0	6	1	0	0	0	0	0	0	0	16	5	1	0	0	2	0	0	2	0	0	11	0	0	0	0	0	0	9	0	0	0	0	0	0	0	2	0	6	0	5	11	0	0	1	0	0	0	0	3	0	0	3	12	0	0	0	0	0	0	0	0	0	0	0	0	0	0	0	1	0	0	0	0	0	0	0	0	0	1	2	2	7	0	0	0	5	0	0	0	7	5	2	9	0	0	0	0	0	0	0	0	0	31	0	2	0	1	2	0	1	16	0	2	20	0	0	0	0	0	0	0	0	0	0	0	0	0	0	1	3	19	0	0	1	5	6	2	0	2	8	0	0	0	0	0	5	0	0	3	0	0	0	0	0	0	0	0	0	0	35	0	0	5	0	0	0	0	0	0	3	0	2	0	0	15	0	0	0	0	0	0	0	0	0	0	0	2	14	0	0	10	0	0	0	0	2	0	7	0	1	15	1	0	0	0	0	0	0	0	0	0	10	0	0	0	0	5	0	1	0	0	2	11	1	0	0	0	0	0	6	0	0	0	3	3	1	0	0	8	0	11	4	0	0	0	0	1	1	0	0	2	0	2	0	0	2	13	1	0	0	0	2	0	0	0	0	0	0	0	4	0	7	2	0	9	12	0	0	3	0	4	0	0	0	0	0	0	0	0	0	25	0	0	0	0	4	0	0	2	0	0	0	0	0	0	1	9	0	0	0	0	4	3	0	0	5	2	0	0	0	0	0	0	13	0	0	0	0	0	1	0	12	0	0	0	0	0	2	0	0	0	0	0	0	0	0	0	0	17	0	0	0	0	0	0	0	0	0	14	0	0	6	0	0	0	0	0	0	0	0	0	0	0	0	0	17	0	0	0	0	0	1	0	0	0	2	0	0	7	1	0	0	0	0	0	0	11	0	0	6	0	10	0	0	17	3	0	0	0	0	0	0	0	0	0	0	0	0	0	0	0	0	1	0	0	2	1	0	0	0	4	8	0	0	0	0	21	0	0	7	0	0	0	0	0	0	0	24	0	0	0	0	0	0	0	0	0	19	6	0	0	0	10	7	0	0	9	0	0	0	0	0	0	0	0	0	0	1	3	16	0	4	0	0	0	0	0	4	0	0	0	0	0	0	0	0	0	0	0	0	0	4	5	4	0	0	0	0	0	0	0	0	0	8	0	0	0	0	0	0	0	0	0	0	0	2	0	5	0	0	0	1	0	9	1	0	0	0	0	4	35	0	4	0	0	0	2	0	4	0	0	0	0	0	0	0	3	0	0	0	0	0	0	0	0	0	0	0	4	0	0	0	0	0	5	0	0	0	0	0	0	0	0	0	0	0	0	0	0	0	0	2	4	0	0	0	0	2	0	0	0	3	0	10	0	5	0	0	0	0	8	0	3	0	2	0	0	0	5	0	0	0	0	0	7	0	0	2	0	12	0	0	0	0	0	0	0	5	0	5	1	0	14	0	0	0	3	1	0	0	0	1	0	0	0	26	0	0	0	0	0	0	0	0	1	0	0	0	1	0	0	0	2	0	0	0	1	1	0	0	0	0	5	0	0	0	0	0	0	0	0	0	0	0	0	0	1	1	0	7	0	0	4	0	0	0	0	0	0	0	0	0	0	0	2	0	0	0	7	2	0	0	0	0	0	0	0	0	0	0	0	0	1	0	0	0	0	0	0	0	0	0	0	0	0	0	0	0	3	0	0	1	0	0	0	1	5	0	0	0	6	0	0	0	0	0	8	10	13	0	0	0	6	0	5	0	0	0	0	0	1	0	1	0	0	2	5	0	0	0	13	0	0	0	0	0	3	3	0	0	0	0	0	0	0	0	0	0	0	0	0	0	4	0	0	1	0	0	0	0	5	2	2	0	0	0	0	0	0	0	6	0	0	0	0	0	0	0	0	0	0	0	0	0	0	1	0	0	3	0	0	0	0	6	4	1	0	6	5	0	1	3	0	0	11	0	0	0	11	0	0	1	0	0	0	0	0	0	0	1	0	0	0	0	1	0	0	0	1	0	0	0	0	3	0	4	0	0	0	0	0	0	0	0	0	0	3	0	0	1	16	0	0	0	2	0	0	0	0	0	0	0	0	4	0	0	0	0	0	0	0	0	1	2	13	0	0	0	0	0	0	0	0	0	10	0	0	0	2	0	0	3	0	9	0	0	0	0	0	0	0	0	0	0	0	0	0	0	0	0	0	0	0	0	0	0	3	0	2	0	0	8	0	6	7	0	0	0	0	0	0	0	0	0	0	0	0	0	0	0	0	0	0	0	0	0	0	0	1	0	7	2	13	0	0	0	1	0	0	0	0	0	0	0	0	4	0	0	0	0	0	0	13	0	0	0	0	0	0	8	0	13	0	0	0	7	0	0	0	0	8	0	0	0	2	0	0	3	0	2	0	0	0	0	0	6	0	0	3	0	0	0	0	0	0	0	10	0	0	0	0	0	0	5	0	0	0	0	0	0	0	1	0	0	11	0	0	9	3	0	0	0	0	0	0	0	0	6	9	9	0	0	0	0	0	0	0	1	0	0	5	0	0	0	0	2	4	0	0	0	2	0	6	0	0	0	0	0	1	0	0	0	0	0	0	0	0	0	0	0	0	0	0	0	0	2	0	0	0	0	0	1	0	0	0	0	0	20	0	0	0	0	0	0	0	0	5	0	1	0	0	0	3	7	2	1	1	0	0	1	0	4	0	4	13	0	0	0	0	0	0	0	0	0	0	0	2	0	3	0	0	0	0	0	2	0	1	3	1	0	0	0	8	1	0	0	0	0	0	0	3	0	0	0	0	0	0	0	0	0	0	0	0	0	0	2	4	0	3	0	0	0	0	0	0	0	0	0	0	0	0	0	0	0	0	0	0	0	0	12	0	3	0	1	0	0	4	2	0	0	2	4	0	0	0	0	3	7	0	0	0	0	0	0	0	4	0	0	0	0	0	2	0	1	0	0	0	0	0	0	0	0	0	2	2	0	0	0	6	0	7	0	1	0	0	0	5	0	3	0	0	0	1	0	0	0	0	0	4	0	0	0	2	5	0	0	0	0	0	3	0	0	0	0	0	0	0	0	4	0	0	0	3	1	0	0	0	6	0	3	0	0	0	0	0	0	0	0	0	0	2	0	0	1	0	0	0	0	0	3	6	0	9	0	7	0	0	0	0	0	0	0	0	0	0	0	0	0	0	0	0	0	1	0	0	1	1	0	0	0	0	0	1	0	1	0	0	0	0	0	0	0	0	0	0	4	2	0	0	0	0	0	0	0	0	0	0	0	0	0	0	1	0	0	0	0	0	0	0	0	0	0	0	0	0	0	5	0	1	3	0	0	0	0	0	0	0	3	2	0	0	0	0	2	3	0	0	0	0	0	0	0	2	0	1	1	1	0	0	0	0	0	7	0	0	0	4	0	0	1	0	0	0	0	4	0	0	0	0	0	2	2	1	0	0	0	0	0	0	0	0	0	0	0	0	0	0	0	0	0	0	0	0	0	0	0	2	0	0	0	0	0	0	0	0	2	0	0	0	0	0	0	0	0	0	0	0	0	1	3	0	0	0	0	0	0	0	0	0	0	0	0	0	0	0	0	1	0	0	0	0	0	0	2	0	0	0	0	0	0	0	0	0	0	0	0	0	0	0	0	0	7	0	0	0	0	0	0	0	0	0	0	0	0	0	0	0	0	0	0	0	0	1	0	0	0	0	0	0	0	0	0	0	0	0	0	0	1	1	0	0	0	0	1	0	0	0	0	0	12	3	0	0	0	0	0	3	0	2	0	0	4	3	0	2	0	0	1	0	0	0	2	0	0	0	0	0	0	4	1	0	1	0	4	0	0	1	1	0	0	0	0	0	0	0	3	0	0	0	1	0	0	0	3	0	0	0	0	0	0	0	0	2	0	1	19	0	0	0	0	0	1	0	0	0	0	0	0	0	0	0	0	0	3	0	0	0	0	0	0	0	0	0	0	0	5	0	0	6	0	0	0	0	0	0	0	0	0	0	0	1	0	3	0	0	0	0	0	0	0	0	0	0	0	0	1	0	0	0	0	0	0	0	0	5	0	0	0	0	0	0	3	0	0	1	0	0	0	5	1	0	0	0	0	5	0	0	0	0	0	3	0	0	0	1	4	0	24	0	0	0	0	0	0	0	13	0	4	0	0	8	0	0	0	0	2	2	2	0	0	1	0	0	0	0	0	0	0	0	2	0	0	0	5	0	0	0	0	1	0	0	1	0	0	0	0	0	0	0	0	0	0	0	0	0	1	0	0	0	0	1	0	0	3	5	4	0	0	0	0	1	0	0	0	0	0	0	0	0	0	0	1	0	0	0	0	0	0	0	0	0	0	0	0	0	0	0	0	0	0	0	0	0	0	0	0	0	0	1	0	0	0	0	0	0	0	0	0	0	0	0	0	1	0	0	0	5	0	3	0	0	3	0	0	1	0	0	0	0	0	0	0	0	0	3	0	0	4	0	0	0	0	0	0	0	1	1	0	0	1	0	0	0	0	7	0	0	4	0	0	0	0	0	0	0	1	0	0	0	0	0	1	0	0	0	0	0	0	0	1	0	0	0	2	1	0	0	0	0	0	0	0	0	0	0	0	0	0	2	0	0	0	0	0	0	0	0	0	0	1	5	1	0	0	0	0	0	3	0	0	0	0	0	0	0	0	0	0	0	0	0	0	0	0	0	0	7	5	0	0	0	0	0	1	0	0	0	0	5	0	0	0	0	0	0	0	0	0	0	0	0	0	1	0	7	0	0	0	0	0	0	0	0	2	2	0	0	0	1	0	0	0	0	0	0	0	1	0	0	0	0	0	0	0	0	0	0	0	1	0	0	0	0	0	2	0	0	2	0	2	0	2	0	0	0	0	0	0	0	0	0	0	2	0	0	0	0	0	5	0	0	0	0	0	0	0	0	0	0	0	0	1	0	0	0	0	0	1	0	0	1	0	0	0	0	0	0	0	0	0	0	0	0	0	0	2	1	0	1	0	0	0	0	3	0	0	0	0	1	0	0	0	0	0	0	0	0	0	1	0	0	0	0	3	0	0	0	0	0	0	4	0	0	0	0	0	0	0	0	1	0	0	0	1	0	0	0	2	0	0	0	0	0	1	1	0	3	0	2	3	0	0	6	0	0	0	0	0	0	0	0	0	0	0	0	1	0	0	1	0	0	0	0	0	0	0	0	0	0	0	1	0	0	0	0	0	0	8	0	0	0	0	0	1	0	0	0	0	0	2	0	0	0	0	0	0	0	0	0	0	0	1	0	1
[truncated: 1,140,911 more chars]
