# Supplementary material for: Water masses shape pico-nano eukaryotic communities of the Weddell Sea
Source: Commun Biol. 2023 Jan 18;6:64. doi: 10.1038/s42003-023-04452-7 (PMC9849203; doi:10.1038/s42003-023-04452-7)
Supplement: Supplementary file 6 — Supplementary Data 3 [file 42003_2023_4452_MOESM6_ESM.xlsx]

## Sheet: Sheet1
				read number	OTU number	trophic mode
Alveolata				78300940	2930
	Apicomplexa			82021	28
	Ciliophora			2189125	353	heterotrophic
	Dinoflagellata			76025885	2543
		Dinophyceae		54500519	771
			photosynthetic or mixotrophic	4055579	130	photosynthetic or mixotrophic
			heterotrophic	277888	16	heterotrophic
			unknown trophic mode	50167052	625	unknown trophic mode
		Noctilucales		11528	1
		Paragymnodinium		706	1
		Syndiniales		21313852	1748	heterotrophic
		unknown Dinoflagellata		199280	22
	Perkinsidae			1342	5
	unknown Alveolata			2567	1
Amoebozoa				57198	19
Apusomonadida				111349	4
Archaeplastida				427690	73
	Chlorophyta			371937	60	photosynthetic
	Rhodophyta			542	1
	Streptophyta			55211	12
Centrohelida				8447	5
Cryptista				795911	23
	Cryptophyceae			795364	22
		Cryptomonadales		784857	16	photosynthetic
		Cyathomonadacea		7710	4
		Kathablepharidacea		2797	2
	unknown Cryptista			547	1
Discoba				2327143	234
	Euglenozoa			2325091	233
		Diplonemea		2291676	204	heterotrophic
		Kinetoplastea		33415	29
	Heterolobosea			2052	1
Haptophyta				2498618	66	photosynthetic
Opisthokonta				8651757	487
	Holomycota			1164550	126
		Ascomycota		600002	53	heterotrophic
		Basidiomycota		354088	51	heterotrophic
		Chytridiomycota		198352	6
		Mucoromycota		117	1
		Opisthosporidia		5968	3
		unknown Holomycota		6023	12
	Holozoa			7487207	361
		Annelida		307297	60	heterotrophic
		Arthropoda		456102	26
			Copepoda	349847	18	heterotrophic
			Hexapoda	1448	4
			Malacostraca	96620	2
			Ostracoda	202	1
			unknown Arthropoda	7985	1
		Brachiopoda		1268	2
		Bryozoa		365	2
		Chaetognatha		14697	4
		Choanoflagellata		1952766	43	heterotrophic
		Cnidaria		3115918	104	heterotrophic
		Craniata		125839	12
		Ctenophora		857212	20	heterotrophic
		Echinodermata		45949	15
		Filasterea		145	1
		Ichthyosporea		7214	5
		Hemichordata		6188	3
		Mollusca		19522	13
		Nemertea		30242	12
		Porifera		10039	11
		Rotifera		900	1
		Tunicata		535544	27	heterotrophic
Picozoa				1374003	20	heterotrophic
Rhizaria				33435501	620
	Cercozoa			1378843	137
		Chlorarachnea		7320	5
		Glissomonadida		345	1
		Granofilosea		71935	4
		Imbricatea		123290	31
		Thecofilosea		1175953	96	heterotrophic
	Endomyxa			128	1
	Retaria			32052807	479
		Foraminifera		5534	8
		Radiolaria		32047273	471
			Acantharea	15839312	145	heterotrophic
			Polycystinea	3286181	153	heterotrophic
			RAD-A	49729	18
			RAD-B	11787104	124	heterotrophic
			RAD-C	497169	11	heterotrophic
			Taxopodida	62486	4
			unknown Radiolaria	525292	16
	unknown Rhizaria			3723	3
Stramenopiles				18146495	536
	Bigyra			3255257	214	heterotrophic
	Bigyromonadea			234	1
	Gyrista			14828874	303
		MAST-1		3422909	62	heterotrophic
		MAST-2		145334	7
		Ochrophyta		11255557	223
			Chrysista	2198083	69	photosynthetic
			Diatomista	9057474	154	photosynthetic
		Peronosporomycetes		2468	7
		Pirsoniales		2606	4
	unknown Stramenopiles			62130	18
Telonemia				257900	31	heterotrophic
