# Supplementary material for: Water masses shape pico-nano eukaryotic communities of the Weddell Sea
Source: Commun Biol. 2023 Jan 18;6:64. doi: 10.1038/s42003-023-04452-7 (PMC9849203; doi:10.1038/s42003-023-04452-7)
Supplement: Supplementary file 7 — Supplementary Data 4 [file 42003_2023_4452_MOESM7_ESM.xlsx]

## Sheet: Sheet1
clade		variable	deviance explained (%)	p-value
Acantharea	otu number	oxygen	91.3	<2e-16
Acantharea	otu number	oxygen saturation	91.2	<2e-16
Acantharea	otu number	salinity	87.9	<2e-16
Acantharea	relative abundance	depth	80.7	<2e-16
Acantharea	otu number	depth	79.5	<2e-16
Acantharea	relative abundance	salinity	78.9	<2e-16
Acantharea	otu number	temperature	69.6	<2e-16
Acantharea	relative abundance	oxygen	69.4	<2e-16
Acantharea	relative abundance	oxygen saturation	68.1	<2e-16
Acantharea	otu number	longitude	55.8	<2e-16
Acantharea	otu number	elevation	53.9	<2e-16
Acantharea	otu number	latitude	51.2	<2e-16
Acantharea	relative abundance	temperature	46.7	<2e-16
Acantharea	otu number	fluorescence	40.5	<2e-16
Acantharea	relative abundance	elevation	35.6	<2e-16
Acantharea	relative abundance	latitude	30.4	1.26e-05
Acantharea	relative abundance	fluorescence	29.2	2.87e-05
Acantharea	relative abundance	longitude	27.1	<2e-16
Annelida	otu number	elevation	8.4	0.12
Annelida	otu number	longitude	8.14	0.00575
Annelida	otu number	latitude	7.61	0.00343
Annelida	otu number	oxygen saturation	52.5	<2e-16
Annelida	otu number	oxygen	51.9	<2e-16
Annelida	otu number	salinity	49.4	<2e-16
Annelida	relative abundance	depth	46.3	<2e-16
Annelida	relative abundance	salinity	35.7	<2e-16
Annelida	relative abundance	oxygen saturation	32.2	<2e-16
Annelida	relative abundance	oxygen	32	<2e-16
Annelida	otu number	depth	31.4	<2e-16
Annelida	otu number	temperature	31.2	<2e-16
Annelida	relative abundance	fluorescence	30.2	2.05e-05
Annelida	relative abundance	longitude	25.9	<2e-16
Annelida	relative abundance	temperature	19.2	2.21e-06
Annelida	otu number	fluorescence	18	5.77e-07
Annelida	relative abundance	latitude	17.1	0.000371
Annelida	relative abundance	elevation	10.6	0.0406
Ascomycota	otu number	temperature	9.21	0.0314
Ascomycota	relative abundance	salinity	4.85	0.0497
Ascomycota	relative abundance	depth	4.78	0.0806
Ascomycota	otu number	salinity	26.5	<2e-16
Ascomycota	relative abundance	oxygen saturation	2.83	0.122
Ascomycota	relative abundance	oxygen	2.63	0.136
Ascomycota	relative abundance	fluorescence	2.32	0.201
Ascomycota	otu number	oxygen	19.5	0.000171
Ascomycota	otu number	fluorescence	19.1	<2e-16
Ascomycota	otu number	elevation	18.4	0.000636
Ascomycota	otu number	oxygen saturation	18	0.000224
Ascomycota	otu number	latitude	17.9	0.00429
Ascomycota	otu number	depth	16.9	0.000195
Ascomycota	relative abundance	elevation	1.79	0.24
Ascomycota	otu number	longitude	0.89	0.825
Ascomycota	relative abundance	temperature	0.872	0.4
Ascomycota	relative abundance	latitude	0.622	0.504
Ascomycota	relative abundance	longitude	0.223	0.752
Basidiomycota	otu number	longitude	7.97	0.0471
Basidiomycota	relative abundance	oxygen saturation	7.08	0.012
Basidiomycota	relative abundance	oxygen	6.99	0.0117
Basidiomycota	relative abundance	salinity	6.75	0.0173
Basidiomycota	relative abundance	elevation	6.7	0.0163
Basidiomycota	relative abundance	temperature	5.75	0.0488
Basidiomycota	relative abundance	depth	4.47	0.0375
Basidiomycota	relative abundance	fluorescence	4.39	0.0636
Basidiomycota	otu number	salinity	35.1	<2e-16
Basidiomycota	otu number	depth	29.3	3.09e-07
Basidiomycota	otu number	elevation	22.2	4.84e-05
Basidiomycota	otu number	latitude	22	0.00193
Basidiomycota	otu number	oxygen saturation	21.1	8.48e-07
Basidiomycota	otu number	oxygen	20.6	6.55e-07
Basidiomycota	otu number	fluorescence	19.7	<2e-16
Basidiomycota	otu number	temperature	13.6	0.00193
Basidiomycota	relative abundance	longitude	0.734	0.419
Basidiomycota	relative abundance	latitude	0.0892	0.793
Bigyra	relative abundance	salinity	78.8	<2e-16
Bigyra	relative abundance	elevation	73.7	<2e-16
Bigyra	relative abundance	oxygen saturation	73.5	<2e-16
Bigyra	relative abundance	oxygen	72	<2e-16
Bigyra	relative abundance	latitude	66.3	<2e-16
Bigyra	relative abundance	temperature	59.9	<2e-16
Bigyra	relative abundance	longitude	48.6	<2e-16
Bigyra	relative abundance	depth	45.1	<2e-16
Bigyra	otu number	salinity	40	<2e-16
Bigyra	otu number	oxygen	38.5	<2e-16
Bigyra	otu number	elevation	37.8	<2e-16
Bigyra	otu number	latitude	37.7	9.62e-07
Bigyra	otu number	oxygen saturation	37.2	<2e-16
Bigyra	otu number	depth	31.1	<2e-16
Bigyra	otu number	fluorescence	18.3	2.73e-06
Bigyra	otu number	temperature	15.3	0.00284
Bigyra	relative abundance	fluorescence	11.9	0.00278
Bigyra	otu number	longitude	1.92	0.292
Chlorophyta	relative abundance	salinity	82.5	<2e-16
Chlorophyta	relative abundance	oxygen	77.4	<2e-16
Chlorophyta	relative abundance	oxygen saturation	76.8	<2e-16
Chlorophyta	relative abundance	depth	73	<2e-16
Chlorophyta	relative abundance	temperature	52.8	<2e-16
Chlorophyta	otu number	latitude	52.6	<2e-16
Chlorophyta	otu number	elevation	52.2	<2e-16
Chlorophyta	otu number	salinity	50.2	<2e-16
Chlorophyta	otu number	longitude	43.6	<2e-16
Chlorophyta	relative abundance	elevation	43.3	<2e-16
Chlorophyta	relative abundance	latitude	42.9	<2e-16
Chlorophyta	otu number	oxygen	40.6	<2e-16
Chlorophyta	relative abundance	fluorescence	40.3	<2e-16
Chlorophyta	otu number	oxygen saturation	37.6	<2e-16
Chlorophyta	relative abundance	longitude	33.1	<2e-16
Chlorophyta	otu number	temperature	29.7	<2e-16
Chlorophyta	otu number	depth	23.2	3.35e-06
Chlorophyta	otu number	fluorescence	20.1	4.26e-05
Choanoflagellata	relative abundance	longitude	8.52	0.016
Choanoflagellata	relative abundance	depth	7.87	0.0903
Choanoflagellata	otu number	longitude	7.8	0.00192
Choanoflagellata	otu number	oxygen saturation	58.7	<2e-16
Choanoflagellata	otu number	oxygen	58.1	<2e-16
Choanoflagellata	otu number	salinity	43.8	<2e-16
Choanoflagellata	otu number	depth	39.6	<2e-16
Choanoflagellata	relative abundance	oxygen	37.2	1.94e-06
Choanoflagellata	relative abundance	oxygen saturation	37.2	7.2e-07
Choanoflagellata	relative abundance	temperature	34.7	6.87e-07
Choanoflagellata	otu number	fluorescence	34.5	<2e-16
Choanoflagellata	relative abundance	salinity	32.6	4.47e-06
Choanoflagellata	otu number	temperature	32.4	2.05e-07
Choanoflagellata	relative abundance	elevation	28	1.48e-06
Choanoflagellata	otu number	elevation	21.3	7.44e-05
Choanoflagellata	otu number	latitude	16.2	0.000188
Choanoflagellata	relative abundance	latitude	1.71	0.17
Choanoflagellata	relative abundance	fluorescence	1.62	0.56
Chrysista	relative abundance	oxygen	8.93	0.0555
Chrysista	relative abundance	oxygen saturation	7.31	0.0902
Chrysista	relative abundance	fluorescence	44.6	<2e-16
Chrysista	otu number	depth	4.6	0.21
Chrysista	otu number	latitude	32.9	1.3e-06
Chrysista	relative abundance	latitude	31.9	<2e-16
Chrysista	otu number	elevation	31	<2e-16
Chrysista	relative abundance	longitude	30.1	<2e-16
Chrysista	otu number	salinity	24	4.85e-06
Chrysista	relative abundance	elevation	22.3	6.67e-06
Chrysista	otu number	oxygen	21.2	4.38e-05
Chrysista	relative abundance	temperature	20.6	0.000273
Chrysista	otu number	temperature	20.5	4.66e-05
Chrysista	otu number	oxygen saturation	18.9	0.000157
Chrysista	otu number	fluorescence	16.9	5.98e-05
Chrysista	relative abundance	salinity	13.6	0.0107
Chrysista	otu number	longitude	12.7	0.0201
Chrysista	relative abundance	depth	1.27	0.259
Ciliophora	otu number	oxygen	52.5	<2e-16
Ciliophora	otu number	oxygen saturation	48.9	<2e-16
Ciliophora	otu number	depth	46.2	<2e-16
Ciliophora	otu number	salinity	43.9	<2e-16
Ciliophora	otu number	fluorescence	42.4	<2e-16
Ciliophora	relative abundance	oxygen	40.8	<2e-16
Ciliophora	relative abundance	depth	38.1	<2e-16
Ciliophora	relative abundance	salinity	31.7	<2e-16
Ciliophora	relative abundance	oxygen saturation	24	<2e-16
Ciliophora	otu number	elevation	22.7	4.88e-05
Ciliophora	relative abundance	latitude	21.8	4.74e-05
Ciliophora	relative abundance	temperature	20.6	0.000281
Ciliophora	relative abundance	elevation	20.2	1.36e-06
Ciliophora	otu number	temperature	19	6.59e-07
Ciliophora	relative abundance	fluorescence	18.1	0.000719
Ciliophora	otu number	latitude	17.8	2.5e-05
Ciliophora	relative abundance	longitude	14.6	0.0047
Ciliophora	otu number	longitude	11.7	0.000148
Cnidaria	otu number	oxygen	58.1	<2e-16
Cnidaria	otu number	oxygen saturation	57.1	<2e-16
Cnidaria	otu number	salinity	55.7	<2e-16
Cnidaria	otu number	depth	49.2	<2e-16
Cnidaria	relative abundance	depth	44.1	<2e-16
Cnidaria	relative abundance	salinity	38.6	<2e-16
Cnidaria	relative abundance	oxygen	36.5	<2e-16
Cnidaria	relative abundance	oxygen saturation	36.3	<2e-16
Cnidaria	otu number	fluorescence	29.8	<2e-16
Cnidaria	otu number	temperature	29.7	3.23e-06
Cnidaria	relative abundance	temperature	27.1	<2e-16
Cnidaria	relative abundance	elevation	22.1	5.61e-05
Cnidaria	otu number	elevation	18.3	0.00408
Cnidaria	relative abundance	fluorescence	14.6	0.00208
Cnidaria	relative abundance	latitude	14.1	0.00562
Cnidaria	relative abundance	longitude	13.7	0.000185
Cnidaria	otu number	longitude	13.2	0.00057
Cnidaria	otu number	latitude	12.9	3.9e-05
Copepoda	relative abundance	fluorescence	7.13	0.165
Copepoda	relative abundance	salinity	6.99	0.107
Copepoda	relative abundance	longitude	6.86	0.0096
Copepoda	relative abundance	latitude	5.09	0.0242
Copepoda	otu number	latitude	4.5	0.25
Copepoda	otu number	fluorescence	4.2	0.168
Copepoda	otu number	longitude	3.67	0.23
Copepoda	otu number	salinity	3.54	0.426
Copepoda	relative abundance	oxygen	3.19	0.57
Copepoda	relative abundance	oxygen saturation	2.54	0.548
Copepoda	relative abundance	depth	2.13	0.804
Copepoda	otu number	oxygen	12.4	0.00748
Copepoda	otu number	oxygen saturation	11.7	0.0143
Copepoda	otu number	temperature	11.6	0.00805
Copepoda	relative abundance	elevation	1.18	0.312
Copepoda	otu number	elevation	0.851	0.824
Copepoda	otu number	depth	0.33	0.554
Copepoda	relative abundance	temperature	0.0771	0.826
Cryptomonadales	relative abundance	salinity	84.2	<2e-16
Cryptomonadales	relative abundance	oxygen saturation	78.6	<2e-16
Cryptomonadales	relative abundance	oxygen	76.6	<2e-16
Cryptomonadales	otu number	salinity	55	<2e-16
Cryptomonadales	relative abundance	depth	54.7	<2e-16
Cryptomonadales	otu number	depth	53.8	<2e-16
Cryptomonadales	otu number	latitude	51.9	<2e-16
Cryptomonadales	otu number	oxygen saturation	43.2	<2e-16
Cryptomonadales	otu number	elevation	42.4	<2e-16
Cryptomonadales	relative abundance	latitude	41.8	<2e-16
Cryptomonadales	otu number	oxygen	40.5	<2e-16
Cryptomonadales	relative abundance	temperature	36.8	<2e-16
Cryptomonadales	otu number	temperature	35.9	1.27e-06
Cryptomonadales	relative abundance	elevation	34.3	<2e-16
Cryptomonadales	otu number	longitude	33.4	2.36e-07
Cryptomonadales	relative abundance	longitude	26.7	1.07e-05
Cryptomonadales	relative abundance	fluorescence	18.2	<2e-16
Cryptomonadales	otu number	fluorescence	17.3	0.00341
Ctenophora	relative abundance	longitude	9.2	0.032
Ctenophora	otu number	elevation	61.9	<2e-16
Ctenophora	otu number	oxygen saturation	60.9	<2e-16
Ctenophora	otu number	oxygen	60	<2e-16
Ctenophora	otu number	latitude	55.3	<2e-16
Ctenophora	otu number	temperature	55	<2e-16
Ctenophora	otu number	salinity	50.3	<2e-16
Ctenophora	otu number	depth	42.9	<2e-16
Ctenophora	otu number	longitude	39.4	<2e-16
Ctenophora	relative abundance	oxygen	26.7	<2e-16
Ctenophora	relative abundance	oxygen saturation	26.4	1.55e-06
Ctenophora	otu number	fluorescence	25.1	1.22e-05
Ctenophora	relative abundance	temperature	25	<2e-16
Ctenophora	relative abundance	salinity	23.4	5.65e-05
Ctenophora	relative abundance	depth	20.9	0.000341
Ctenophora	relative abundance	elevation	20.3	0.00134
Ctenophora	relative abundance	latitude	17.7	0.00321
Ctenophora	relative abundance	fluorescence	11.7	0.00896
Diatomista	relative abundance	elevation	9.01	0.00272
Diatomista	otu number	longitude	7.56	0.11
Diatomista	relative abundance	oxygen	51.5	<2e-16
Diatomista	relative abundance	salinity	48.2	<2e-16
Diatomista	relative abundance	oxygen saturation	47.1	<2e-16
Diatomista	otu number	latitude	43.1	<2e-16
Diatomista	relative abundance	depth	42.4	<2e-16
Diatomista	otu number	elevation	38.8	<2e-16
Diatomista	relative abundance	fluorescence	35	<2e-16
Diatomista	otu number	fluorescence	3.24	0.086
Diatomista	otu number	salinity	22.1	2.8e-05
Diatomista	otu number	oxygen saturation	18.4	6.46e-05
Diatomista	otu number	temperature	18.1	0.000217
Diatomista	otu number	oxygen	17.4	0.000108
Diatomista	relative abundance	temperature	14	0.00673
Diatomista	otu number	depth	13.5	2.85e-05
Diatomista	relative abundance	latitude	13.4	0.034
Diatomista	relative abundance	longitude	0.0841	0.814
Dinophyceae	relative abundance	depth	78.8	<2e-16
Dinophyceae	relative abundance	salinity	68.8	<2e-16
Dinophyceae	relative abundance	oxygen	66.2	<2e-16
Dinophyceae	relative abundance	oxygen saturation	65.6	<2e-16
Dinophyceae	relative abundance	elevation	60.6	<2e-16
Dinophyceae	relative abundance	longitude	56.6	<2e-16
Dinophyceae	otu number	oxygen	55.3	<2e-16
Dinophyceae	otu number	oxygen saturation	52.9	<2e-16
Dinophyceae	relative abundance	temperature	51	<2e-16
Dinophyceae	relative abundance	latitude	49	<2e-16
Dinophyceae	otu number	depth	48.6	<2e-16
Dinophyceae	otu number	salinity	44.1	<2e-16
Dinophyceae	otu number	fluorescence	37.5	<2e-16
Dinophyceae	otu number	temperature	34.3	<2e-16
Dinophyceae	otu number	elevation	32.1	3.93e-07
Dinophyceae	otu number	latitude	21.2	<2e-16
Dinophyceae	otu number	longitude	15.7	0.00018
Dinophyceae	relative abundance	fluorescence	13.1	0.00776
Diplonemea	otu number	oxygen saturation	94.4	<2e-16
Diplonemea	otu number	oxygen	94.1	<2e-16
Diplonemea	relative abundance	oxygen	89.1	<2e-16
Diplonemea	relative abundance	oxygen saturation	88.6	<2e-16
Diplonemea	relative abundance	salinity	86.4	<2e-16
Diplonemea	otu number	salinity	85.2	<2e-16
Diplonemea	relative abundance	depth	80.8	<2e-16
Diplonemea	otu number	depth	76.8	<2e-16
Diplonemea	relative abundance	temperature	74.5	<2e-16
Diplonemea	otu number	temperature	69.2	<2e-16
Diplonemea	relative abundance	elevation	57.6	<2e-16
Diplonemea	otu number	elevation	57.5	<2e-16
Diplonemea	relative abundance	latitude	57.5	<2e-16
Diplonemea	relative abundance	fluorescence	56.9	<2e-16
Diplonemea	otu number	latitude	55.6	<2e-16
Diplonemea	otu number	longitude	55	<2e-16
Diplonemea	relative abundance	longitude	48.6	<2e-16
Diplonemea	otu number	fluorescence	41.8	<2e-16
Haptophyta	relative abundance	salinity	85.5	<2e-16
Haptophyta	relative abundance	oxygen	76.9	<2e-16
Haptophyta	relative abundance	depth	75.2	<2e-16
Haptophyta	relative abundance	oxygen saturation	74.9	<2e-16
Haptophyta	relative abundance	fluorescence	59.6	<2e-16
Haptophyta	relative abundance	temperature	44.2	<2e-16
Haptophyta	relative abundance	latitude	37.9	<2e-16
Haptophyta	relative abundance	elevation	36.7	<2e-16
Haptophyta	relative abundance	longitude	29.7	7.08e-07
Haptophyta	otu number	depth	28.4	1.7e-06
Haptophyta	otu number	salinity	27.9	<2e-16
Haptophyta	otu number	oxygen	25.6	1.33e-06
Haptophyta	otu number	oxygen saturation	25.3	1.43e-06
Haptophyta	otu number	elevation	24.1	6.42e-05
Haptophyta	otu number	latitude	21.1	0.00554
Haptophyta	otu number	fluorescence	14.8	4.49e-05
Haptophyta	otu number	temperature	0.917	0.314
Haptophyta	otu number	longitude	0.126	0.713
MAST-1	otu number	oxygen saturation	7.58	0.00231
MAST-1	otu number	oxygen	7.23	0.00296
MAST-1	relative abundance	elevation	67.6	<2e-16
MAST-1	relative abundance	latitude	59.8	<2e-16
MAST-1	relative abundance	salinity	54.5	<2e-16
MAST-1	relative abundance	depth	49.1	<2e-16
MAST-1	otu number	depth	47.6	<2e-16
MAST-1	relative abundance	oxygen saturation	47.4	<2e-16
MAST-1	relative abundance	oxygen	47	<2e-16
MAST-1	relative abundance	temperature	42.7	<2e-16
MAST-1	otu number	elevation	41	<2e-16
MAST-1	otu number	latitude	39.7	<2e-16
MAST-1	relative abundance	longitude	34.3	<2e-16
MAST-1	otu number	longitude	3.84	0.0283
MAST-1	otu number	fluorescence	3.75	0.0491
MAST-1	otu number	temperature	3.39	0.0377
MAST-1	relative abundance	fluorescence	15.2	9.53e-05
MAST-1	otu number	salinity	15.2	0.00104
Picozoa	relative abundance	salinity	81.7	<2e-16
Picozoa	relative abundance	oxygen saturation	75.1	<2e-16
Picozoa	relative abundance	oxygen	73.6	<2e-16
Picozoa	relative abundance	elevation	72.7	<2e-16
Picozoa	otu number	temperature	7.08	0.0677
Picozoa	relative abundance	temperature	64.7	<2e-16
Picozoa	relative abundance	latitude	62.9	<2e-16
Picozoa	relative abundance	longitude	56.6	<2e-16
Picozoa	otu number	fluorescence	5.62	0.00771
Picozoa	relative abundance	depth	46.4	<2e-16
Picozoa	otu number	longitude	3.05	0.0665
Picozoa	otu number	elevation	22.8	0.000332
Picozoa	relative abundance	fluorescence	22.8	6.88e-05
Picozoa	otu number	depth	22.5	4.61e-05
Picozoa	otu number	latitude	22	0.000923
Picozoa	otu number	oxygen saturation	17.7	0.000459
Picozoa	otu number	oxygen	16.6	0.000499
Picozoa	otu number	salinity	16.5	0.00125
Polycystinea	otu number	oxygen saturation	87.3	<2e-16
Polycystinea	otu number	oxygen	87.3	<2e-16
Polycystinea	relative abundance	depth	81.9	<2e-16
Polycystinea	relative abundance	salinity	78.1	<2e-16
Polycystinea	relative abundance	oxygen saturation	77.9	<2e-16
Polycystinea	otu number	salinity	77.8	<2e-16
Polycystinea	relative abundance	oxygen	77.5	<2e-16
Polycystinea	otu number	depth	72.8	<2e-16
Polycystinea	otu number	temperature	71.8	<2e-16
Polycystinea	otu number	elevation	63.3	<2e-16
Polycystinea	otu number	latitude	59.7	<2e-16
Polycystinea	otu number	longitude	55.2	<2e-16
Polycystinea	relative abundance	temperature	51.8	<2e-16
Polycystinea	relative abundance	elevation	43.9	<2e-16
Polycystinea	relative abundance	latitude	40.2	<2e-16
Polycystinea	relative abundance	longitude	39.3	<2e-16
Polycystinea	relative abundance	fluorescence	39	1.2e-06
Polycystinea	otu number	fluorescence	37.5	<2e-16
RAD-B	otu number	oxygen	88.5	<2e-16
RAD-B	otu number	oxygen saturation	88.2	<2e-16
RAD-B	otu number	salinity	82.9	<2e-16
RAD-B	otu number	depth	82.6	<2e-16
RAD-B	relative abundance	oxygen	82.3	<2e-16
RAD-B	relative abundance	oxygen saturation	81.5	<2e-16
RAD-B	relative abundance	depth	76.1	<2e-16
RAD-B	relative abundance	salinity	71.5	<2e-16
RAD-B	otu number	temperature	67.5	<2e-16
RAD-B	relative abundance	fluorescence	55.5	<2e-16
RAD-B	otu number	elevation	54.4	<2e-16
RAD-B	otu number	longitude	53.3	<2e-16
RAD-B	otu number	latitude	50.7	<2e-16
RAD-B	relative abundance	temperature	50.3	<2e-16
RAD-B	relative abundance	elevation	36.6	5.59e-07
RAD-B	relative abundance	latitude	35.4	1.44e-06
RAD-B	otu number	fluorescence	34	<2e-16
RAD-B	relative abundance	longitude	26.2	<2e-16
RAD-C	otu number	depth	70.9	<2e-16
RAD-C	otu number	oxygen saturation	66.3	<2e-16
RAD-C	otu number	oxygen	65.8	<2e-16
RAD-C	otu number	salinity	61.9	<2e-16
RAD-C	otu number	temperature	53.7	<2e-16
RAD-C	relative abundance	oxygen saturation	53	<2e-16
RAD-C	relative abundance	oxygen	51.9	<2e-16
RAD-C	otu number	latitude	43.7	<2e-16
RAD-C	otu number	longitude	39.9	<2e-16
RAD-C	otu number	elevation	38.4	<2e-16
RAD-C	relative abundance	fluorescence	35.3	<2e-16
RAD-C	relative abundance	temperature	32.8	<2e-16
RAD-C	relative abundance	latitude	28.4	2.34e-06
RAD-C	relative abundance	longitude	27.2	<2e-16
RAD-C	relative abundance	elevation	24.5	3e-06
RAD-C	otu number	fluorescence	24.4	1.1e-06
RAD-C	relative abundance	salinity	21.2	1.2e-05
RAD-C	relative abundance	depth	15.5	0.000147
Syndiniales	otu number	oxygen	93.4	<2e-16
Syndiniales	otu number	oxygen saturation	92.8	<2e-16
Syndiniales	relative abundance	oxygen	85.9	<2e-16
Syndiniales	relative abundance	oxygen saturation	85.6	<2e-16
Syndiniales	otu number	salinity	78.6	<2e-16
Syndiniales	relative abundance	salinity	76.4	<2e-16
Syndiniales	relative abundance	temperature	74	<2e-16
Syndiniales	otu number	temperature	71.1	<2e-16
Syndiniales	otu number	depth	70.4	<2e-16
Syndiniales	relative abundance	depth	62.4	<2e-16
Syndiniales	relative abundance	elevation	56.1	<2e-16
Syndiniales	otu number	elevation	54.6	<2e-16
Syndiniales	otu number	latitude	54.1	<2e-16
Syndiniales	otu number	longitude	53.8	<2e-16
Syndiniales	relative abundance	latitude	49.7	<2e-16
Syndiniales	relative abundance	longitude	46.8	<2e-16
Syndiniales	otu number	fluorescence	44.6	<2e-16
Syndiniales	relative abundance	fluorescence	40.3	<2e-16
Telonemia	otu number	fluorescence	9.28	0.0589
Telonemia	otu number	latitude	60.6	<2e-16
Telonemia	otu number	elevation	55.4	<2e-16
Telonemia	relative abundance	latitude	5.51	0.0706
Telonemia	otu number	oxygen	47.9	<2e-16
Telonemia	otu number	oxygen saturation	47.2	<2e-16
Telonemia	otu number	longitude	45.4	<2e-16
Telonemia	otu number	temperature	41.2	<2e-16
Telonemia	relative abundance	depth	38.8	<2e-16
Telonemia	relative abundance	salinity	32.7	<2e-16
Telonemia	relative abundance	fluorescence	25.2	<2e-16
Telonemia	otu number	salinity	24.1	5.88e-06
Telonemia	relative abundance	oxygen	20.7	1.1e-06
Telonemia	otu number	depth	20.3	0.000139
Telonemia	relative abundance	elevation	2.01	0.157
Telonemia	relative abundance	oxygen saturation	19.4	4.6e-07
Telonemia	relative abundance	temperature	15.1	1.17e-05
Telonemia	relative abundance	longitude	1.87	0.155
Thecofilosea	relative abundance	depth	4.79	0.108
Thecofilosea	otu number	elevation	37.6	<2e-16
Thecofilosea	otu number	latitude	36.9	<2e-16
Thecofilosea	otu number	salinity	21.2	0.000227
Thecofilosea	otu number	oxygen	20.1	1.8e-05
Thecofilosea	otu number	oxygen saturation	19.7	2.67e-05
Thecofilosea	otu number	fluorescence	17	0.000822
Thecofilosea	otu number	temperature	15.9	0.000129
Thecofilosea	otu number	longitude	10.2	0.04
Thecofilosea	otu number	depth	1.93	0.511
Thecofilosea	relative abundance	elevation	1.66	0.204
Thecofilosea	relative abundance	fluorescence	1.12	0.723
Thecofilosea	relative abundance	temperature	1.04	0.664
Thecofilosea	relative abundance	latitude	0.908	0.32
Thecofilosea	relative abundance	salinity	0.903	0.361
Thecofilosea	relative abundance	longitude	0.834	0.346
Thecofilosea	relative abundance	oxygen	0.0892	0.773
Thecofilosea	relative abundance	oxygen saturation	0.073	0.795
Tunicata	otu number	latitude	9.47	0.000237
Tunicata	relative abundance	salinity	8.81	0.015
Tunicata	otu number	longitude	7.83	0.00147
Tunicata	otu number	elevation	7.25	0.0656
Tunicata	otu number	oxygen saturation	49	<2e-16
Tunicata	otu number	oxygen	46.7	<2e-16
Tunicata	otu number	depth	45.5	<2e-16
Tunicata	otu number	fluorescence	36	<2e-16
Tunicata	otu number	salinity	35.9	<2e-16
Tunicata	relative abundance	elevation	33.2	1.68e-06
Tunicata	relative abundance	oxygen	28.7	6.6e-05
Tunicata	relative abundance	oxygen saturation	25.4	0.000426
Tunicata	relative abundance	latitude	25.1	1.46e-06
Tunicata	otu number	temperature	21.5	2.9e-05
Tunicata	relative abundance	temperature	18.9	0.00118
Tunicata	relative abundance	longitude	15	0.000125
Tunicata	relative abundance	fluorescence	11.1	0.00939
Tunicata	relative abundance	depth	10.3	0.0622
