# Supplementary material for: Water masses shape pico-nano eukaryotic communities of the Weddell Sea
Source: Commun Biol. 2023 Jan 18;6:64. doi: 10.1038/s42003-023-04452-7 (PMC9849203; doi:10.1038/s42003-023-04452-7)
Supplement: Supplementary file 8 — Supplementary Data 5 [file 42003_2023_4452_MOESM8_ESM.xlsx]

## Sheet: Sheet1
out	swarm_abundance	taxonomy	oxygen	oxygen_stat	oxygen_p.value	water_mass	water_mass_stat	water_mass_p.value
01d9a2da7de107d0094b5f1a338733cfd8219d35	297	Cnidaria	208-250	0.799208	9.999e-05	WDW_WSDW	0.763644	0.00039996
03a99b9b6606fbfc2ce38bf049fe506e655b1d61	16325	RAD-B	208-250	0.967378	9.999e-05	WDW_WSDW	0.972932	9.999e-05
041ea6c780c65591c9ca9530339d8b9736759111	2378	Tunicata	208-250	0.830514	9.999e-05	WDW_WSDW	0.890374	9.999e-05
043e25271a207421b57a72106b1984f0e412eb56	2542	Syndiniales	208-250	0.942839	9.999e-05	WDW_WSDW	0.978855	9.999e-05
045eb389fcf7adbe264d61f869498d86c9ca77f7	9651	Syndiniales	208-250	0.952353	9.999e-05	MWDW_WDW_WSDW	0.957043	9.999e-05
078bacb707390ba55d2fa30447116235df5b2de8	924	Diatomista	208-250	0.903382	9.999e-05	WDW_WSDW	0.935771	9.999e-05
07a414eed43a79779b477d3be52e56534d046ce7	1091	Diplonemea	208-250	0.911138	9.999e-05	WDW_WSDW	0.946962	9.999e-05
07b4ce30941a674f054c17df14bdc211c86fc98e	3855	Diplonemea	208-250	0.943606	9.999e-05	WDW_WSDW	0.939212	9.999e-05
08f4034354538ea6cf4c0fb2f3441a4f3d492354	1651	Syndiniales	208-250	0.791768	9.999e-05	WDW_WSDW	0.78871	0.00019998
09980254dd8508d4ebb39878151976149e53ffac	176	Syndiniales	208-250	0.756195	9.999e-05	WDW_WSDW	0.729659	0.00029997
09e1a68dcfa602c1c4b290a13d697ae8de35496e	5634	RAD-C	208-250	0.958426	9.999e-05	WDW_WSDW	0.964628	9.999e-05
0c639d8636e4960e1234888c9d67385153b0a690	4363	Polycystinea	208-250	0.932832	9.999e-05	WDW_WSDW	0.952692	9.999e-05
0caeb52694c9325537aeb37d797a617e4f77ee7d	4312	Diplonemea	208-250	0.851953	9.999e-05	WDW_WSDW	0.860026	9.999e-05
0d7d33495734d2dd2cbd5a71b2d1b965321d7a93	127	Acantharea	208-250	0.786853	9.999e-05	WDW_WSDW	0.82464	9.999e-05
0daf453e4cde0e5a30cc014c89490b548e189ac3	5333	RAD-B	208-250	0.896692	9.999e-05	WDW_WSDW	0.968161	9.999e-05
0f1b37fc71224fab8ae8e805d04aba683d49feef	1254	Syndiniales	208-250	0.913915	9.999e-05	WDW_WSDW	0.942347	9.999e-05
0fac6ad3f242f6e83142633f88dc96999384d1f7	4956	RAD-B	208-250	0.920855	9.999e-05	WDW_WSDW	0.915469	9.999e-05
10f335bf75d4f4c97181feeb49589331b323fe33	615	Acantharea	208-250	0.935648	9.999e-05	WDW_WSDW	0.964126	9.999e-05
114358e4c8d817ec1de06c9bce0386ec1ac67ccd	11777	Dinophyceae	208-250	0.944378	9.999e-05	WDW_WSDW	0.943537	9.999e-05
13183f5a43125967ddf38bb2da4b29064123793b	679	Syndiniales	208-250	0.922402	9.999e-05	WDW_WSDW	0.919121	9.999e-05
144a6ee10a43c5b485a69945ba9cd53a933b5d96	2626	RAD-B	208-250	0.890254	9.999e-05	MWDW_WDW_WSDW	0.87663	9.999e-05
14b0ab75b8207e49dd1b6e1fee6623fb3afb0c58	307	Acantharea	208-250	0.763535	9.999e-05	WDW_WSDW	0.783014	0.00039996
14c41ce815e178cb921e2cca458012e8c24880fa	1034	Syndiniales	208-250	0.931239	9.999e-05	WDW_WSDW	0.931614	9.999e-05
16a61794713c0bed26aeaa9e13bb7cb96d63de4d	132	Acantharea	208-250	0.819961	9.999e-05	WDW_WSDW	0.815658	9.999e-05
177b5abcdee5a51ec5473e2645281f579cae87fd	918	Syndiniales	208-250	0.883417	9.999e-05	WDW_WSDW	0.935502	9.999e-05
18667efbcd5e4131603fceaa93c1ca027eaa8614	1494	Acantharea	208-250	0.921506	9.999e-05	WDW_WSDW	0.950402	9.999e-05
189c5c30c7a65bb39f90b8bbbe88b48279a1ae29	14767	Syndiniales	208-250	0.97745	9.999e-05	WDW_WSDW	0.98283	9.999e-05
19c8bb67c1d047dbbb8b80f99f5c241f82527c02	1067	Syndiniales	208-250	0.889528	9.999e-05	WDW_WSDW	0.87747	9.999e-05
1b27d6ce65425d893fea7dc019d2b87bbccf8ff1	2230	Acantharea	208-250	0.809724	9.999e-05	WDW_WSDW	0.831162	9.999e-05
1b93b98791dbe78ffaa79df348cd9a1fd9fea6da	3692	Acantharea	208-250	0.907759	9.999e-05	WDW_WSDW	0.962311	9.999e-05
1cd73468f3cb8a4eb4e40c4b2876f5714c269eb6	2191	Polycystinea	208-250	0.81073	9.999e-05	WDW_WSDW	0.796587	0.00019998
1d2e9e90334b1f42a5bf96241c23eafee24ee73d	2350	Syndiniales	208-250	0.959166	9.999e-05	WDW_WSDW	0.968328	9.999e-05
1d31f815809442a7cb5ea196e32f7ff90e935637	200	Syndiniales	208-250	0.795822	9.999e-05	WDW_WSDW	0.785674	0.00019998
1e22894537a1031a85ecb02031123c52d0ef19b3	765	Acantharea	208-250	0.810526	9.999e-05	WSDW	0.874042	9.999e-05
1fa0f2dad71667b4d31e44b947074d025f5c9966	694	Syndiniales	208-250	0.768446	9.999e-05	WDW_WSDW	0.781373	9.999e-05
1ffc51c5bb3e8e107df3b624c03922dda5746eaf	384	Kinetoplastea	208-250	0.785668	9.999e-05	WDW_WSDW	0.891981	9.999e-05
212a81c14176f4229738bd6d9d2a8e89315bfcfd	11791	Syndiniales	208-250	0.946984	9.999e-05	WDW_WSDW	0.959408	9.999e-05
215d784a92e5f6d0812230b870a2d21689abb07e	5816	Dinophyceae	208-250	0.894287	9.999e-05	WDW_WSDW	0.917074	9.999e-05
22a4adf9f28e92989eda39aca2965ebc7b824246	1760	Polycystinea	208-250	0.926239	9.999e-05	WDW_WSDW	0.934557	9.999e-05
22ba29c83a8cf78d2de0552cee23f7e6bcb76d83	452	Syndiniales	208-250	0.811913	9.999e-05	WDW_WSDW	0.873681	9.999e-05
230449fd6f37ac9b926a86369d984838a074598a	2048	Syndiniales	208-250	0.895086	9.999e-05	WDW_WSDW	0.935034	9.999e-05
255e8d7c854a49dcf425745c92bc0c6870d25a59	199	Dinophyceae	208-250	0.74767	9.999e-05	WDW_WSDW	0.758726	9.999e-05
25d5eb72817cce5033dee31be781d519f661c9b4	1103	Haptophyta	208-250	0.847123	9.999e-05	WDW_WSDW	0.89608	9.999e-05
26cecfac9dbca5393a9631658f590a43da9ec3c8	348	Bigyra	208-250	0.855494	9.999e-05	WDW_WSDW	0.827666	9.999e-05
27e13317f75fd0d195826effad808224665629ab	6424	Syndiniales	208-250	0.960167	9.999e-05	WDW_WSDW	0.970293	9.999e-05
285b076301db3e5a0c54239adac18e6d0eca1fe9	2950	Dinophyceae	208-250	0.952078	9.999e-05	WDW_WSDW	0.965164	9.999e-05
2891185350786cd35d9e1567edca2a2b1633738c	2970	Telonemia	208-250	0.93939	9.999e-05	WDW_WSDW	0.935158	9.999e-05
28eb100261bd15777c4603e31c4baadc4977b2cb	658	Dinophyceae	208-250	0.90113	9.999e-05	WDW_WSDW	0.928685	9.999e-05
29e1db391d8cd93e50db77db5fc5692dbb518012	25246	Ciliophora	208-250	0.976266	9.999e-05	SuW_MWDW_WDW_WSDW	0.986529	9.999e-05
29ee8aab7366cfe239cb1ec48675fc1edff3e538	2534	unknown Radiolaria	208-250	0.849773	9.999e-05	WDW_WSDW	0.852475	9.999e-05
2b0de5fede4c1bf0e93fedd90f664fe7c62f8f8f	452	Syndiniales	208-250	0.797602	9.999e-05	WDW_WSDW	0.810435	9.999e-05
2b4e56135f77efe648cb56a93b0d9f284cb80762	1059	Bigyra	208-250	0.954951	9.999e-05	MWDW_WDW_WSDW	0.9444	9.999e-05
2b4ea2501c583d61fdeec93bbf61df736e0712ec	3890	Syndiniales	208-250	0.942422	9.999e-05	WDW_WSDW	0.931459	9.999e-05
2b7b4f70772cca89e2f365b3a38aaf4b557c3b62	526	Syndiniales	208-250	0.861299	9.999e-05	WDW_WSDW	0.870059	9.999e-05
2bc349cbab480d40f79c90462b1a7edf458ee5c7	600	Syndiniales	208-250	0.805062	9.999e-05	WDW_WSDW	0.848509	9.999e-05
2c67a1cc538340236f5ec98753c8d67b725e8135	17381	MAST-1	208-250	0.984412	9.999e-05	WDW_WSDW	0.983004	9.999e-05
2cc69dbb6f3c84480816f82c5b8843f4e00e4abd	296	Acantharea	208-250	0.863104	9.999e-05	WDW_WSDW	0.890239	9.999e-05
2cec146563a426a5324a88f48d410220e0b9b9f4	1205	Bigyra	208-250	0.932032	9.999e-05	WDW_WSDW	0.970456	9.999e-05
2cffdc0cf910919653e85c2be2ba076bd584d8ba	1009	Bigyra	208-250	0.868196	9.999e-05	WDW_WSDW	0.944044	9.999e-05
2d07a24dddb5caac1a8b85a4d6db2ae9e6b219b2	1541	Syndiniales	208-250	0.971648	9.999e-05	WDW_WSDW	0.974599	9.999e-05
2d6497f0b4509a32d7f48e55c7ebf667d4a435da	364	Chlorophyta	208-250	0.808453	9.999e-05	MWDW_WDW_WSDW	0.795982	9.999e-05
2d9a6db51fa764cd0b53470f7a84e428a76104f6	285	Syndiniales	208-250	0.800211	9.999e-05	WDW	0.783172	9.999e-05
2f7b196bb168c0588e576896bb0bbf2ddfcc3485	2220	Diplonemea	208-250	0.882043	9.999e-05	WDW_WSDW	0.902824	9.999e-05
30b35272b96bc7faabfa4b5bb94aa04b45fc9ec6	1317	Acantharea	208-250	0.934406	9.999e-05	WDW_WSDW	0.957906	9.999e-05
3189a8e582c36fe3c261daabf69bbc2d74930c36	7275	Syndiniales	208-250	0.92667	9.999e-05	WDW_WSDW	0.972172	9.999e-05
31ced16fb02fffdb4d36f065d642bc15e0ee3bd3	386	Syndiniales	208-250	0.74169	9.999e-05	WSDW	0.862974	9.999e-05
3226b8e86ab91c997a9558e909ee99f7773dbf88	773	Syndiniales	208-250	0.784947	9.999e-05	WDW_WSDW	0.809267	0.00049995
33177235cde1d7186d18cb4efe1301c5696f2a4b	145	Syndiniales	208-250	0.718795	9.999e-05	WDW_WSDW	0.742006	0.00029997
335b9cf5dc48c2c6fa1a20d46c5848ce5bf2e750	344	Bigyra	208-250	0.851049	9.999e-05	WDW_WSDW	0.809284	9.999e-05
33c05485896a54941aed8cf5980d0a97a3e15b4d	5549	Syndiniales	208-250	0.918689	9.999e-05	WDW_WSDW	0.910023	9.999e-05
33e17f9d60785fbbdc6a68fa10ec75a16a907af7	7588	Syndiniales	208-250	0.943575	9.999e-05	WDW_WSDW	0.954306	9.999e-05
33e82affa5c5286ca14d71150b84df92fc02b397	710	Cnidaria	208-250	0.82664	9.999e-05	WDW_WSDW	0.842057	9.999e-05
35540b723f1508ee339f6d6566dc00f909bde63a	1658	Syndiniales	208-250	0.900807	9.999e-05	WDW_WSDW	0.956793	9.999e-05
359bbf27b0393632de22d2d6fa246e70affa3314	527	Syndiniales	208-250	0.883652	9.999e-05	WDW_WSDW	0.909159	9.999e-05
36bf7c5fad0c62bd8cd2b228321446b22c5ad6d4	4081	Syndiniales	208-250	0.81755	9.999e-05	WDW_WSDW	0.820294	9.999e-05
372c39daf7909133126a40b0b42a259dc1a3b89e	2574	Syndiniales	208-250	0.855224	9.999e-05	WDW_WSDW	0.857112	9.999e-05
37423aae5708d10c5a53444951bbea1d3edd217e	1822	RAD-A	208-250	0.944309	9.999e-05	WDW_WSDW	0.961735	9.999e-05
3932535c286990e00559aeffb9341cbd67b8c1bd	3753	Dinophyceae	208-250	0.832909	9.999e-05	WDW_WSDW	0.823651	9.999e-05
3ae3bb987c12ccae7601e25a9d4e6f5f719fbe7a	364	Diplonemea	208-250	0.821803	9.999e-05	WDW_WSDW	0.844954	9.999e-05
3aedca224b963bf27e12d50db152be902aa81e2a	1338	Diplonemea	208-250	0.911647	9.999e-05	WDW_WSDW	0.910445	9.999e-05
3b902b8b3365f96d20b6e3d6d39a3000e5c0a104	1931	Dinophyceae	208-250	0.893062	9.999e-05	WDW_WSDW	0.938462	9.999e-05
3c95fa215275234ece00495a02f107a211ceb8a7	603	Chlorarachnea	208-250	0.803805	9.999e-05	MWDW_WDW_WSDW	0.761757	0.00019998
3fcb8f4eefd0cf75d5fdd7438a3e1e1dc326c5aa	1637	Syndiniales	208-250	0.936304	9.999e-05	WDW_WSDW	0.921053	9.999e-05
3fd9274e656250163127d143609dda35231e90f2	3303	Syndiniales	208-250	0.884518	9.999e-05	WDW_WSDW	0.871347	9.999e-05
4039f2ab6bac2e630f4c13faee236b31723572f2	222	Dinophyceae	208-250	0.83666	9.999e-05	WDW_WSDW	0.830613	9.999e-05
41b28c28217e8503e3343534a898df45bde047ac	225	Dinophyceae	208-250	0.830747	9.999e-05	WDW	0.800514	9.999e-05
432a7d92ce495307066ba6ec0e1cca43176cac8d	7934	Syndiniales	208-250	0.890105	9.999e-05	MWDW_WDW_WSDW	0.875809	0.00019998
4370a13fd25935ef3267fdff16415943079f1ff3	242	Diplonemea	208-250	0.798386	9.999e-05	WDW_WSDW	0.853681	9.999e-05
43a276af84c7a79c2a1ebddd5ad933d34aac71e8	1824	Syndiniales	208-250	0.897556	9.999e-05	WDW_WSDW	0.953928	9.999e-05
4470b154a8eadb82b2afc4e0b400870c53fddd56	1815	Dinophyceae	208-250	0.847791	9.999e-05	WDW_WSDW	0.865207	9.999e-05
4547720c638311c9b2506349ea3666f40120dd28	1993	Dinophyceae	208-250	0.885798	9.999e-05	WDW_WSDW	0.915148	9.999e-05
45f7f690c3a2b7d799dfe7e1479bce34fea40dda	1382	Syndiniales	208-250	0.834604	9.999e-05	WDW_WSDW	0.859372	9.999e-05
4601e347570d7318d11ee75b756367715be85945	2236	Acantharea	208-250	0.94186	9.999e-05	WDW_WSDW	0.949136	9.999e-05
4676db7a7e30ce82c490fe88c438e7bd9a4fc91d	2807	Syndiniales	208-250	0.967031	9.999e-05	WDW_WSDW	0.967388	9.999e-05
47bf354b38dc520ef88c4a1b720970c60b62bbdf	1632	Diplonemea	208-250	0.922473	9.999e-05	WDW_WSDW	0.96015	9.999e-05
47c9e0f3004b97456176bb349cdf1a5c36fc0c0f	11890	RAD-B	208-250	0.96106	9.999e-05	WDW_WSDW	0.968752	9.999e-05
480865e980bd4d7ff7b04c4d6b2a26d78d37e26d	3046	Syndiniales	208-250	0.854736	9.999e-05	MWDW_WDW_WSDW	0.837113	9.999e-05
48fd26f9c1fee40c8bdf5ef2b83c44b1508f1382	3647	Syndiniales	208-250	0.948012	9.999e-05	WDW_WSDW	0.98362	9.999e-05
4936dc730a6a8a4926aea7bc4bade158d8942611	6570	Syndiniales	208-250	0.893725	9.999e-05	WDW_WSDW	0.930593	9.999e-05
4a4c41a1eaa74c6f220110391e9b0e3c6e18c3ab	2222	Diplonemea	208-250	0.903102	9.999e-05	WDW_WSDW	0.905851	9.999e-05
4b801ad21aa1349684495d11ac910d1c8ed52fb9	732	Syndiniales	208-250	0.882646	9.999e-05	WDW_WSDW	0.889953	9.999e-05
4bc200ac34336ff95c2f13238e6502ed1a627b67	671	Dinophyceae	208-250	0.871694	9.999e-05	WDW_WSDW	0.91257	9.999e-05
4c2fc875c090ac58e6cfbcda2be583c908bfc436	1633	Syndiniales	208-250	0.823878	9.999e-05	WDW_WSDW	0.856633	0.00019998
4cc784664ebffd7eff0691a1a66af4890386d3d7	869	Syndiniales	208-250	0.914135	9.999e-05	WDW_WSDW	0.931726	9.999e-05
4dabe91a0b3a110ee414c74bed4528e1421df005	9380	Acantharea	208-250	0.919155	9.999e-05	WDW_WSDW	0.910279	9.999e-05
4eaad4ea012b07549d41aa89e18f2fcc2871197c	459	Polycystinea	208-250	0.718795	9.999e-05	WDW	0.739268	0.00049995
4ec073a20e1f604bf8a3b855eb266abc354acc65	2404	Syndiniales	208-250	0.821731	9.999e-05	WDW_WSDW	0.814442	9.999e-05
4efe0f06ee3dbe8309e2795fb9c58260d5288d8e	3028	Bigyra	208-250	0.947787	9.999e-05	WDW_WSDW	0.981367	9.999e-05
4f0d05bc4a9260ad34ac25c49d542123cad4291c	550	Syndiniales	208-250	0.879468	9.999e-05	WDW_WSDW	0.930121	9.999e-05
4f8182dedd8dc96d609e8ed4a05151b8ff6edccd	2278	Syndiniales	208-250	0.80808	9.999e-05	WDW_WSDW	0.817405	0.00019998
5092dd56a584d249a44e445436d21458fc9401b5	700	Syndiniales	208-250	0.873694	9.999e-05	WDW_WSDW	0.884975	9.999e-05
520a45b4027774e5861cc5d07a5e28c6b9e445c1	7481	Syndiniales	208-250	0.912342	9.999e-05	WDW_WSDW	0.897364	0.00049995
522460c60420468bdd2990a1b90d79fd6c842d10	279	Dinophyceae	208-250	0.774597	9.999e-05	WDW_WSDW	0.787538	0.00019998
54cd0a8d6c178c1f2d123e34b333f3601a0a957b	479	Syndiniales	208-250	0.893982	9.999e-05	WDW_WSDW	0.892578	9.999e-05
555e52ff807b92c82fcb2503193fcbc2881ebe0a	1434	Syndiniales	208-250	0.883174	9.999e-05	WDW_WSDW	0.958486	9.999e-05
55a6141afaa0c04baa8c58f7622b0682570d398c	897	Syndiniales	208-250	0.833881	9.999e-05	WDW	0.940115	9.999e-05
55cd073440e2bdf3cc6efd96856a468667a9810b	6912	Syndiniales	208-250	0.957862	9.999e-05	WDW_WSDW	0.968587	9.999e-05
56839a95d98cee08bda30db19ee6ba909d8b39f8	1068	Dinophyceae	208-250	0.876713	9.999e-05	WDW_WSDW	0.884916	9.999e-05
5722e91438b9413080a4bf97608081a2a258dcb2	596	Acantharea	208-250	0.922773	9.999e-05	WDW_WSDW	0.935485	9.999e-05
583519cdd265f06cdac1acf66adead3e42444818	168	Syndiniales	208-250	0.786184	9.999e-05	WDW_WSDW	0.843898	9.999e-05
589bb58ac03d80a464caadaf736a46dd0d1ab389	826	Syndiniales	208-250	0.849821	9.999e-05	WDW_WSDW	0.864688	9.999e-05
59234d4db1d799131748b1dbdc6d30071293a0df	792	Syndiniales	208-250	0.809924	9.999e-05	WDW	0.823007	9.999e-05
598664ab090a22fca4abab2a969837cdaa491d9c	198	Syndiniales	208-250	0.789384	9.999e-05	WDW_WSDW	0.800208	9.999e-05
5a0d98412a8c07af3c64acfe3ef84a9760380ffa	2282	Tunicata	208-250	0.879237	9.999e-05	WDW_WSDW	0.891114	9.999e-05
5a53fc067e73bd40b8490c7e6ed4fd51f93af13a	1487	RAD-A	208-250	0.941804	9.999e-05	MWDW_WDW_WSDW	0.916905	9.999e-05
5a90e4d6670b9b39e681d99423d99e157d5f83a9	460	Syndiniales	208-250	0.855903	9.999e-05	WDW_WSDW	0.924225	9.999e-05
5adbf39e44571058a07b8717860e9b69fb014591	714	Syndiniales	208-250	0.9516	9.999e-05	WDW_WSDW	0.948404	9.999e-05
5bbd33eb4842dda5f35718d003dd1172ca233f6e	3867	Syndiniales	208-250	0.961691	9.999e-05	WDW_WSDW	0.976506	9.999e-05
5f5a948c05f3b85013409eea5dbef4b0b0a7aafd	2681	RAD-C	208-250	0.780005	9.999e-05	WSDW	0.950303	9.999e-05
615d306f5e4411f18a7df5419b7fbca2f0f2366c	2102	Diplonemea	208-250	0.924271	9.999e-05	WDW_WSDW	0.915242	9.999e-05
6168fb5ce40743cfd93b7eb5ca255eb85601ca08	2408	Dinophyceae	208-250	0.807519	9.999e-05	MWDW_WDW_WSDW	0.778583	9.999e-05
61ef93ddf9e587d8c7ddf51d6d35e3f751892587	951	Syndiniales	208-250	0.918539	9.999e-05	WDW_WSDW	0.924474	9.999e-05
63eaab58367cd8a417d20f9aa5e06f56732cfbb5	375	Syndiniales	208-250	0.873764	9.999e-05	WDW_WSDW	0.853239	9.999e-05
653f4f2f1d08a0db427d87b1074842b5abba32c3	1562	Ciliophora	208-250	0.899121	9.999e-05	WDW_WSDW	0.925255	9.999e-05
659a4da7fc13cdb68197f3a423fde64882f6161d	565	Diplonemea	208-250	0.892572	9.999e-05	WDW_WSDW	0.870033	9.999e-05
675d1b811b2aedc915d67a31349a5745b441ca91	556	Diatomista	208-250	0.820614	9.999e-05	WDW	0.815664	9.999e-05
6822cf0a1fa6f9b9924d721569b3c2d4d2d1aa23	243	Syndiniales	208-250	0.805349	9.999e-05	WDW_WSDW	0.836302	9.999e-05
68bef72a408d9973ebb66e101d3a05dac7b76318	3378	Syndiniales	208-250	0.818929	9.999e-05	WDW_WSDW	0.828122	9.999e-05
6a84f89aefa5030c33469aa755dad5f873fdafd6	486	Acantharea	208-250	0.728773	9.999e-05	WDW_WSDW	0.739008	0.00089991
6b1c3b034fdf5305c338c1ff55bc30bfc2918365	2642	Bigyra	208-250	0.904435	9.999e-05	MWDW_WDW_WSDW	0.899885	9.999e-05
6b5d63fd83f54fd5a92491117e8a9d4abde4859d	1719	MAST-1	208-250	0.929947	9.999e-05	WDW_WSDW	0.931341	9.999e-05
6c22ea925d7736a9d3338191df4a2338a3e7f8b7	100	RAD-B	208-250	0.789322	9.999e-05	WDW_WSDW	0.804382	9.999e-05
6c3700f5bcf7cdf420261c04367c0a10050404bf	139	Bigyra	208-250	0.730365	9.999e-05	WDW_WSDW	0.750439	0.00019998
6c776cd19b731e47bff816472d7fcc881843c944	1704	Syndiniales	208-250	0.90747	9.999e-05	WDW_WSDW	0.930216	9.999e-05
6d45334fe09a65883aee0eb47b90101367a86016	1261	Syndiniales	208-250	0.815979	9.999e-05	WDW	0.821773	9.999e-05
6e82611fbf8ff253654739306fbf37cc83ec62fa	1287	Syndiniales	208-250	0.900966	9.999e-05	WDW_WSDW	0.892411	9.999e-05
6f63c6c61446ab59e3479f917c7ead99971917f4	1408	Syndiniales	208-250	0.804202	9.999e-05	WDW	0.823446	9.999e-05
6fed69d8681eeabb9da1bd17e28935f6fe7a5a4c	1136	Syndiniales	208-250	0.908894	9.999e-05	WDW_WSDW	0.909841	9.999e-05
7179cda490f25c0c32c0dd0f3c51d0251d10c520	397	Dinophyceae	208-250	0.823334	9.999e-05	WDW_WSDW	0.805791	0.00019998
71b2dce65b4fed0b149b1c4c12f6bdb485709fb0	335	Syndiniales	208-250	0.848664	9.999e-05	WDW_WSDW	0.842217	9.999e-05
721b28b3f6e2d54f3405ef4d5520158c812be28e	4872	Syndiniales	208-250	0.925046	9.999e-05	WDW_WSDW	0.910939	9.999e-05
727bc81a6b874d17d7166a758b35ac028a264c8d	2418	Syndiniales	208-250	0.928398	9.999e-05	WDW_WSDW	0.965113	9.999e-05
74055cd89d5b3e83c275748a770117d69cbfa695	1313	Syndiniales	208-250	0.950469	9.999e-05	WDW_WSDW	0.926564	9.999e-05
74a72c2c5e9dd6d388ece76678bc01ee991c79af	935	Syndiniales	208-250	0.820514	9.999e-05	WDW	0.853648	9.999e-05
74e2b69638f0f145c48015457a524eb62a0c0d0b	9539	Diplonemea	208-250	0.924076	9.999e-05	WDW_WSDW	0.944958	9.999e-05
75430391386ce830a1f32b3032473fe2d0c5e4ac	357	Diplonemea	208-250	0.831416	9.999e-05	WDW_WSDW	0.851771	9.999e-05
76163572c5ac9b57b419a8dd969de6367ae69f6a	1267	Syndiniales	208-250	0.847423	9.999e-05	WDW_WSDW	0.851373	0.00019998
7622f633f5d2018e006f732512eaddff28ab58ca	2909	Acantharea	208-250	0.913051	9.999e-05	WDW_WSDW	0.909695	9.999e-05
763c1ee36036fd4dfaf21b6932c527eb92ec65f8	1611	Syndiniales	208-250	0.93953	9.999e-05	WDW_WSDW	0.945974	9.999e-05
76dc479f14cacf819748077bc8da99cc860fe4a7	1507	Syndiniales	208-250	0.853921	9.999e-05	WDW_WSDW	0.874483	9.999e-05
779bb3f1668f73cc4a50a687acd559fcfe7790e0	5081	Syndiniales	208-250	0.93728	9.999e-05	WDW_WSDW	0.953619	9.999e-05
782edbd075347b64833bd03bf3ce30ab2222d11b	675	Syndiniales	208-250	0.88332	9.999e-05	WDW_WSDW	0.912016	9.999e-05
78586ad36b0269201c1b327ef2b1b3e1107b4cfa	1117	Syndiniales	208-250	0.946164	9.999e-05	WDW_WSDW	0.946172	9.999e-05
7a4ecc498bacca67129f3ebd166938693c775f9b	1908	Diplonemea	208-250	0.898199	9.999e-05	WDW_WSDW	0.889985	9.999e-05
7b9f3ef84c0bb0cd4d12fddf430f519576b7162a	2163	Bigyra	208-250	0.948318	9.999e-05	MWDW_WDW_WSDW	0.928885	9.999e-05
7d0feeda74f653a8470b6610f65c8f765c7bf74c	7501	Syndiniales	208-250	0.975766	9.999e-05	WDW_WSDW	0.982132	9.999e-05
7e7a8fe56564a946399b4c9b27c339354d6ce3d1	601	Syndiniales	208-250	0.818504	9.999e-05	WDW_WSDW	0.801542	0.00019998
7ed41d17d58cc5963a93517e769f99753c91dfbc	3962	Tunicata	208-250	0.867082	9.999e-05	WDW_WSDW	0.867268	0.00019998
807d79498dd8b3d7eb774d6ecb17615b40657f80	533	Syndiniales	208-250	0.864228	9.999e-05	WDW	0.864872	9.999e-05
80cf696fd5ca7cd123625f68eb49fd0e86860aa8	1503	Syndiniales	208-250	0.952816	9.999e-05	WDW_WSDW	0.971933	9.999e-05
80eb800f64470b8de06697f329317bb4c6512a2e	2996	Syndiniales	208-250	0.929784	9.999e-05	WDW_WSDW	0.935474	9.999e-05
82bb67e0fc448daea5870bbf70c99ab6c3668590	179	Syndiniales	208-250	0.74162	9.999e-05	WDW_WSDW	0.745738	9.999e-05
831923098b935a07a4c4bf6a6a6017f606ea20ee	420	Choanoflagellata	208-250	0.907477	9.999e-05	WDW_WSDW	0.927833	9.999e-05
83b6cfa6dcb9cee1b113474c4b062c017963959b	1556	Dinophyceae	208-250	0.795448	9.999e-05	WDW_WSDW	0.810204	0.00049995
840739cf4e80ca5725455b95ea6dc0c2d065cdf0	5475	Taxopodida	208-250	0.963953	9.999e-05	WDW_WSDW	0.971758	9.999e-05
8428ebae22b0a6c5bb25a94391d8f4f7e3522a91	507	Syndiniales	208-250	0.757362	9.999e-05	WDW_WSDW	0.743631	0.00019998
84deb391c31c3f2aff7ca42e7c7b66ff206f55b4	1627	Syndiniales	208-250	0.932841	9.999e-05	MWDW_WDW_WSDW	0.935564	9.999e-05
85f3323705b5d323d522fd70722e57acea74b3d0	1965	unknown Dinoflagellata	208-250	0.833274	9.999e-05	WDW	0.83065	9.999e-05
8737beacc6d3a33dc769274ead1ec9c3395be7c5	9064	Dinophyceae	208-250	0.934196	9.999e-05	WDW_WSDW	0.956868	9.999e-05
87fe7d9566e437c61e123f1702195285514f1013	131	Syndiniales	208-250	0.696043	9.999e-05	WDW_WSDW	0.69338	0.00029997
8950c255926bf6e15d60491bad139f84a1a3cafa	222	Acantharea	208-250	0.875595	9.999e-05	WDW_WSDW	0.868271	9.999e-05
89a34e0e7af97475c6997155a76ce335bfcd528b	8671	RAD-B	208-250	0.967658	9.999e-05	MWDW_WDW_WSDW	0.97783	9.999e-05
8a2fc993173f5531e9ec1e2e8e63b47a0892a3b3	254	Acantharea	208-250	0.858782	9.999e-05	WDW_WSDW	0.885811	9.999e-05
8ca5dc4eadf66781e84474c87597d6444f091c0f	904	Acantharea	208-250	0.76962	9.999e-05	WDW_WSDW	0.843474	9.999e-05
8cf312c1e91f32d2a342832fb275bd263e5320c7	605	Syndiniales	208-250	0.861579	9.999e-05	WDW_WSDW	0.884767	9.999e-05
8d005869baef330ef5d40b8f29a91946761e5c69	250	Syndiniales	208-250	0.804068	9.999e-05	WDW_WSDW	0.8341	9.999e-05
908463fbe6d55bb0b8091b2af768eb1769f90f17	692	Syndiniales	208-250	0.832263	9.999e-05	WDW_WSDW	0.884567	9.999e-05
91ecba2efc8b031b1b268cf03c69355559c4b4ce	1328	Syndiniales	208-250	0.710688	9.999e-05	WDW_WSDW	0.719571	0.00039996
92f0c2d1f79111c33b0422afe807eebaeaa91967	4713	Syndiniales	208-250	0.961589	9.999e-05	WDW_WSDW	0.982008	9.999e-05
931805a4142f7ff392c843a8b9d5698785e83602	1028	Syndiniales	208-250	0.89427	9.999e-05	WDW_WSDW	0.91414	9.999e-05
93737493911a7e772ead7c4fc2202cc3c40ba492	4773	Syndiniales	208-250	0.9422	9.999e-05	WDW_WSDW	0.954776	9.999e-05
94272aed344811509ab21a52edba6b3ff3df2630	1274	Syndiniales	208-250	0.856883	9.999e-05	WDW_WSDW	0.882435	9.999e-05
95e86b79184122b7c9b0e5269fdb823561d50645	446	Bigyra	208-250	0.871218	9.999e-05	WDW_WSDW	0.882567	9.999e-05
972fe80b262d81f4f17b197f769e27537e5a2fb7	2530	Syndiniales	208-250	0.88946	9.999e-05	MWDW_WDW_WSDW	0.875694	9.999e-05
9738af3883fd147b0e0d54988cc45c21a634c24b	670	Dinophyceae	208-250	0.850914	9.999e-05	WDW_WSDW	0.828991	9.999e-05
97c590cfc230f4c5afc6b61d5ca85629bcf2feb9	195	Syndiniales	208-250	0.788898	9.999e-05	WDW_WSDW	0.831925	9.999e-05
98c43214fe056294760077c3167e7b44085bd406	3491	Syndiniales	208-250	0.943055	9.999e-05	WDW_WSDW	0.964795	9.999e-05
99adeaa87790724a343842fb2a63a66645353f49	1511	Syndiniales	208-250	0.872061	9.999e-05	WDW_WSDW	0.862898	9.999e-05
9b0290f6115baeebc1c008e66b3ce2c9035ff050	175	Haptophyta	208-250	0.796477	9.999e-05	WDW_WSDW	0.829147	9.999e-05
9b31da2710f4d2b6937a1a26902a20bba62a4373	3812	Syndiniales	208-250	0.947258	9.999e-05	WDW_WSDW	0.950037	9.999e-05
9bddd9798de81c5509a8f849b3ecdea08048d240	405	Kinetoplastea	208-250	0.86266	9.999e-05	WDW_WSDW	0.899602	9.999e-05
9bf1c034da05d3c138ecfe0c4a1fb895b6514dea	1970	Diplonemea	208-250	0.922882	9.999e-05	WDW_WSDW	0.922648	9.999e-05
9dc78ba10092f343863ac3a5b28220209c6c0943	1931	Syndiniales	208-250	0.846856	9.999e-05	WDW	0.878633	9.999e-05
9e32c40334c90741e945a2d043412b9e32c8a1cf	141	RAD-B	208-250	0.782461	9.999e-05	WDW_WSDW	0.757997	9.999e-05
a20fec77cc4a018200fa099079c1233c1823afcc	1219	Syndiniales	208-250	0.803186	9.999e-05	WDW	0.793655	9.999e-05
a26b829dd10b062e393b5cbb6882b9daaa77d11a	607	Syndiniales	208-250	0.923564	9.999e-05	WDW_WSDW	0.922758	9.999e-05
a29b680464eb8eaf5b01f08c79854b41bd4fe6ff	5742	Annelida	208-250	0.955111	9.999e-05	WDW_WSDW	0.951331	9.999e-05
a2ea8bd8978bf18ecb8c49741d8c6d8df915abd6	1041	Bigyra	208-250	0.787115	9.999e-05	WSDW	0.896988	9.999e-05
a3532b03330c01c6da185e4b99d0f5531956640d	1331	Syndiniales	208-250	0.884437	9.999e-05	WDW_WSDW	0.942281	9.999e-05
a4168d72aa89748aa173e5eb214bd16e516f82f6	326	Dinophyceae	208-250	0.744209	9.999e-05	WDW_WSDW	0.771333	9.999e-05
a633766aaa98361511a2ca8b667302eb5be0029d	1897	Diplonemea	208-250	0.824557	9.999e-05	WDW_WSDW	0.810614	9.999e-05
a740693f392d915201dbadcd6dd8356ec21ef018	4598	Syndiniales	208-250	0.96435	9.999e-05	WDW_WSDW	0.950028	9.999e-05
a7598074e20ba7483c3b9996b72e37e7696370b8	424	Bigyra	208-250	0.802329	9.999e-05	WSDW	0.881491	9.999e-05
a79579308f5c985099c4063d0e36e974ab3cf5f3	1069	Syndiniales	208-250	0.888807	9.999e-05	WDW_WSDW	0.940923	9.999e-05
a7a731a2cf7ad531541d421aa45d6ddc66a1f0d6	164	Acantharea	208-250	0.806226	9.999e-05	WDW_WSDW	0.835402	9.999e-05
a7b2a7a52132f476aabfc0709b973657a54134a7	1152	Syndiniales	208-250	0.850026	9.999e-05	WDW_WSDW	0.865668	9.999e-05
a81d012088baf700c44b6f3269f379578592cdb8	2971	Syndiniales	208-250	0.914287	9.999e-05	WDW_WSDW	0.922759	9.999e-05
a86edf62aeaf54d1db3aa3dafcfb3487c4a16856	4905	unknown Stramenopiles	208-250	0.96672	9.999e-05	WDW_WSDW	0.988238	9.999e-05
aa4af0025c8fa34c5e0755c9fffc02149387bb29	3298	Diplonemea	208-250	0.834749	9.999e-05	MWDW_WDW_WSDW	0.829441	9.999e-05
aaa495848a0e39bb5606fec94b808d0dfd1ad2aa	1416	Dinophyceae	208-250	0.800557	9.999e-05	WDW_WSDW	0.805605	0.00019998
ac72b2e3597e64413943b7d919926a04e1d6ae83	2550	Syndiniales	208-250	0.854272	9.999e-05	WDW_WSDW	0.885378	0.00019998
acc6e5459ce2acf3f24a4ab42e7ba5156ae50379	1248	Syndiniales	208-250	0.850479	9.999e-05	WDW_WSDW	0.906378	9.999e-05
ada3155cefec795182d0503046828333e79ca3cd	266	Diplonemea	208-250	0.841232	9.999e-05	WDW_WSDW	0.890902	9.999e-05
af4523a5de68c6d6f0d8e5b2d6f846bba93e5789	956	Bigyra	208-250	0.936294	9.999e-05	MWDW_WDW_WSDW	0.892131	9.999e-05
afd1118d04ec0e76b84dd551d9ea0e227d431c38	3242	Syndiniales	208-250	0.897934	9.999e-05	WDW_WSDW	0.926439	9.999e-05
afdf85084030075ca4295d2c26b230f634051f69	318	Haptophyta	208-250	0.790008	9.999e-05	WDW_WSDW	0.832961	9.999e-05
b07fc10594297c4ace2b6dd3f9b8052de4ec77e4	7055	Syndiniales	208-250	0.931703	9.999e-05	WDW_WSDW	0.938756	9.999e-05
b0bd4a90f14eb746462e0b6e86cad1a493e38766	7903	Syndiniales	208-250	0.96858	9.999e-05	WDW_WSDW	0.968038	9.999e-05
b27c27b5b80898303288a14e20c88d62ac55b2a4	160	Syndiniales	208-250	0.832604	9.999e-05	WDW_WSDW	0.833124	9.999e-05
b2cbea65cc1bd5ffb93004231ceeb354ed6f562b	715	Syndiniales	208-250	0.825218	9.999e-05	WDW_WSDW	0.799748	9.999e-05
b32c734f90153980753d2e1bde70518035af6458	3615	Syndiniales	208-250	0.963745	9.999e-05	WDW_WSDW	0.975324	9.999e-05
b4eb281c9c3ced5cf93f2a2515fd5923b6661019	21292	Haptophyta	208-250	0.968145	9.999e-05	MWDW_WDW_WSDW	0.971166	9.999e-05
b504716417fc93b6de4699e96f0c2b9ccc46defa	811	Syndiniales	208-250	0.824669	9.999e-05	WDW_WSDW	0.85971	9.999e-05
b623c7462282689d60d12b90a1dfb0348d7498c2	12340	Diplonemea	208-250	0.882351	9.999e-05	WDW_WSDW	0.879328	9.999e-05
b64302abd6da63e1df0ce55a9f2a91c1d2c75977	2126	Syndiniales	208-250	0.885078	9.999e-05	WDW_WSDW	0.895175	9.999e-05
b6b7567a57949a663e6401dcfdda5aa620583ceb	1467	Syndiniales	208-250	0.865079	9.999e-05	WDW_WSDW	0.912007	9.999e-05
b6f6cd2e4ff048295b59920811fbac0f0f209bc0	527	Diplonemea	208-250	0.838144	9.999e-05	WDW_WSDW	0.85773	9.999e-05
b77bbc96b99486abb52d9f9edf208c972ad5350f	624	Dinophyceae	208-250	0.770485	9.999e-05	WDW_WSDW	0.729001	0.00059994
b7ca20911175b332c09e936098c69102e78eed26	2155	RAD-A	208-250	0.965841	9.999e-05	WDW_WSDW	0.958873	9.999e-05
b7d2de4ccf071296ef964df72b216f08880a3877	3091	Bigyra	208-250	0.963429	9.999e-05	WDW_WSDW	0.976595	9.999e-05
b97652171194a5611dedd5e52e1a39c6715b435c	442	Diplonemea	208-250	0.80204	9.999e-05	WDW_WSDW	0.83172	9.999e-05
bb2c2c9391d7012cba0926c72637c38213ebacb3	489	Ciliophora	208-250	0.74162	9.999e-05	WDW_WSDW	0.706008	0.00089991
bbec19666a3927da4fe337877d82d13f512998ad	1304	Choanoflagellata	208-250	0.86522	9.999e-05	WDW_WSDW	0.888429	9.999e-05
bd2a2c495d92289b4c0802105686c18521961186	626	Diatomista	208-250	0.901286	9.999e-05	WDW_WSDW	0.913318	9.999e-05
bd6232c2f0c28dd66523577ccf074c02322e6500	177	RAD-B	208-250	0.792086	9.999e-05	WDW_WSDW	0.815505	9.999e-05
bf235b58c98d7d341a6f14abb362c8dd9162b942	273	Dinophyceae	208-250	0.708343	9.999e-05	WDW_WSDW	0.773711	9.999e-05
c12f980a9aa7945fe61f595f26ef9d7cc60bb677	2011	RAD-B	208-250	0.794501	9.999e-05	WSDW	0.982763	9.999e-05
c166e7f349dc3a9ad100edcb92c8f8c25de40e95	1321	Syndiniales	208-250	0.898131	9.999e-05	WDW_WSDW	0.903069	9.999e-05
c18b53d3196d6eac7ccdcb69b153b5f65b40047c	244	RAD-B	208-250	0.871386	9.999e-05	WDW_WSDW	0.911315	9.999e-05
c1d82328a27cf5c3de5a469b3d7bc1ebe488ab4d	1297	Diplonemea	208-250	0.789881	9.999e-05	WDW_WSDW	0.807658	9.999e-05
c2089bb896b0fffb1dc290847890adf25551e09c	188	Syndiniales	208-250	0.828299	9.999e-05	WDW_WSDW	0.886346	9.999e-05
c51f41e4477bca2f743017f855889a959d12f7f4	7753	Tunicata	208-250	0.934455	9.999e-05	WDW_WSDW	0.931087	9.999e-05
c53a340cf00689519a357276b06ca129eeadb562	15207	Dinophyceae	208-250	0.90451	9.999e-05	WDW_WSDW	0.922083	9.999e-05
c71524751ba2b24612532ac1d485c9357607e2c2	271	Syndiniales	208-250	0.832995	9.999e-05	WDW_WSDW	0.873026	9.999e-05
c769e6da6f5da2d279e8f4c0ae1f65b2b4cadd68	2598	Syndiniales	208-250	0.926179	9.999e-05	WDW_WSDW	0.935991	9.999e-05
c776b834b1765281fce33dc6035b2d4737dd576b	548	Syndiniales	208-250	0.905789	9.999e-05	WDW_WSDW	0.926251	9.999e-05
c7fc26a2f65480b59172f7a29767cbcb5cd3e751	1521	Acantharea	208-250	0.935431	9.999e-05	WDW_WSDW	0.954835	9.999e-05
c80fa1d0f92eef84500c973b1576446e4689e5e8	1162	Dinophyceae	208-250	0.812803	9.999e-05	WDW_WSDW	0.873733	9.999e-05
c81a960d0a596fcda105b07e6eeb4859cc4c4033	1086	Syndiniales	208-250	0.900247	9.999e-05	WDW_WSDW	0.913361	9.999e-05
c8594198dfb6dde28ed6589fd2f75646a1cdc69d	128	Diplonemea	208-250	0.82664	9.999e-05	WDW_WSDW	0.825519	9.999e-05
c8ae829debf6d18ab019ef1ca595bf49c0104c0c	2977	Syndiniales	208-250	0.88763	9.999e-05	MWDW_WDW_WSDW	0.87513	9.999e-05
c93496b1f031f028617e7e9948899b1c43f2444c	4605	Syndiniales	208-250	0.977853	9.999e-05	WDW_WSDW	0.986695	9.999e-05
c9c6e363c9f0a076b75a95a749a5a6f8b2cc364a	9914	unknown Radiolaria	208-250	0.9759	9.999e-05	WDW_WSDW	0.980628	9.999e-05
c9e94e36ffbd789844084bf6ca949d8b8b593f57	7589	Syndiniales	208-250	0.963639	9.999e-05	WDW_WSDW	0.971187	9.999e-05
ca2d13e1349041ff26b718de869976ef15484e38	3666	Syndiniales	208-250	0.893051	9.999e-05	WDW_WSDW	0.890355	9.999e-05
cad772e10a5f6a69b16224834ce5ebc7f634cfa6	2979	Syndiniales	208-250	0.861508	9.999e-05	WDW_WSDW	0.879198	0.00029997
cae284928d68c1ff5667f04ea38ce7b748577829	496	Syndiniales	208-250	0.754622	9.999e-05	WDW_WSDW	0.839191	9.999e-05
cb2f39efcea7ea60436fd510a440b6ecab0d537c	6744	Diplonemea	208-250	0.834847	9.999e-05	WDW_WSDW	0.841868	0.00019998
ccb55198bc3ac707dbee3e30f514c86074f8753a	5181	Syndiniales	208-250	0.911386	9.999e-05	WDW_WSDW	0.931998	9.999e-05
ce2188af1325958290fe644c94d604cc69d05585	8882	Syndiniales	208-250	0.951834	9.999e-05	WDW_WSDW	0.980849	9.999e-05
ce40558a7000f1e0817787f058ca334c2280d844	45855	Polycystinea	208-250	0.988735	9.999e-05	MWDW_WDW_WSDW	0.992519	9.999e-05
ce81c5cd44e5fd80c336f8ed80719548d6c50788	1679	Syndiniales	208-250	0.791225	9.999e-05	WSDW	0.851047	9.999e-05
cf027d838173b856119c81b7c7f94e01b8af0420	1846	Syndiniales	208-250	0.978323	9.999e-05	WDW_WSDW	0.97011	9.999e-05
cfd12f017127d27f0fc344c9f00a380a3599da23	1691	Syndiniales	208-250	0.828185	9.999e-05	WDW_WSDW	0.900016	9.999e-05
d0844d7f0f74af9a91299bb7d35643d2c7576442	316	Polycystinea	208-250	0.764558	9.999e-05	WDW_WSDW	0.716607	0.00129987
d2df8802dc39fceb80f6ae73c12283293ede6d2b	1189	RAD-B	208-250	0.910887	9.999e-05	WDW_WSDW	0.871765	9.999e-05
d31618cf7f46d53ae0df08cf41dbc929c701d95b	11263	unknown Dinoflagellata	208-250	0.914932	9.999e-05	WDW_WSDW	0.931969	9.999e-05
d45bc4b7448368efbf34d2a19b4d36b9adb20904	653	Dinophyceae	208-250	0.837975	9.999e-05	WDW_WSDW	0.860056	9.999e-05
d4769d93b4e86306ca4118eaeb5ee9bddedb723c	973	Bigyra	208-250	0.878392	9.999e-05	WDW_WSDW	0.925754	9.999e-05
d4b5aa19204d15a1142d46059e0f92036610d95c	2585	Syndiniales	208-250	0.81735	9.999e-05	WDW_WSDW	0.853092	9.999e-05
d8e48a65b0144f852b69a91f956330be55ff2688	605	Dinophyceae	208-250	0.744861	9.999e-05	WDW_WSDW	0.771361	9.999e-05
da1adcbbce0e86917de2bbc85777e9c8809fc130	2098	Acantharea	208-250	0.931163	9.999e-05	WDW_WSDW	0.94473	9.999e-05
dad896d9b8cbdfc6e1af74dc282250c3d8bea8c6	1281	Syndiniales	208-250	0.742067	9.999e-05	WDW	0.764734	0.00019998
db0c068aeee032cfce9a6602176e0edca20526cf	1161	Syndiniales	208-250	0.883542	9.999e-05	MWDW_WDW_WSDW	0.87765	9.999e-05
db1a5131afebd4450e14c21a5c7fa145828c5d74	324	Syndiniales	208-250	0.818494	9.999e-05	WDW_WSDW	0.821463	0.00029997
dbb621ac09e240670611cb0c5e0a26a9e82d4da4	1073	Syndiniales	208-250	0.88488	9.999e-05	MWDW_WDW_WSDW	0.876977	9.999e-05
dbb94db332ed127cb3b251bfcc96b81cf07192d7	1625	Acantharea	208-250	0.945431	9.999e-05	WDW_WSDW	0.969476	9.999e-05
dd4e77d65c4d39b4f5c865d2b8507154ea793c7a	3363	Diplonemea	208-250	0.876685	9.999e-05	WDW_WSDW	0.869812	9.999e-05
deebb5d2ec410331c4af984ff25061055a74c86e	5009	Syndiniales	208-250	0.844895	9.999e-05	WDW_WSDW	0.846358	9.999e-05
dfd85528312f1a152189d6ebe0d2c69e4c1f2ffc	2305	Bigyra	208-250	0.966068	9.999e-05	WDW_WSDW	0.959776	9.999e-05
dff21ba2e5539c58620c8141f4f0fd642621634b	4867	Polycystinea	208-250	0.914568	9.999e-05	WDW_WSDW	0.911911	9.999e-05
dffb2c82dd7d2931eaffd5f30f896c5db6f5ddbd	318	Cnidaria	208-250	0.863956	9.999e-05	WDW_WSDW	0.865962	9.999e-05
e1107139a7143c26022f29f8f0b6e80f274c1a81	2035	Syndiniales	208-250	0.891361	9.999e-05	WDW_WSDW	0.922908	9.999e-05
e1993d6f230a1d63cafdd900b868e66268ad12e5	138	Dinophyceae	208-250	0.80176	9.999e-05	WDW_WSDW	0.846108	9.999e-05
e1de00276e4d23a510a97baadc13b8e0f98ca255	464	Diplonemea	208-250	0.793418	9.999e-05	WDW	0.839997	9.999e-05
e46bb25f53ae46ea0e9fc0fc7496b9a6f0b7b356	1090	Bigyra	208-250	0.854657	9.999e-05	WDW	0.89004	9.999e-05
e551eaa61683249fab271ee5f983e543f95de716	3268	Ciliophora	208-250	0.918185	9.999e-05	WDW_WSDW	0.934895	9.999e-05
e89307ee0a1fed420fe696c0b8849449ab6eb704	1311	Syndiniales	208-250	0.837909	9.999e-05	WDW_WSDW	0.839122	9.999e-05
e8c07fbbed108af28e8bcdbe2de6f7d8c2d906a4	475	Acantharea	208-250	0.922627	9.999e-05	WDW_WSDW	0.937469	9.999e-05
ea9b9b1f51e81f19b0ac39a76fb60afd2ef7a62b	6763	Syndiniales	208-250	0.9356	9.999e-05	SuW_WDW_WSDW	0.932225	9.999e-05
ec3a5dee4015eb4cc0d0a96a0d712ee55c9046b0	132	unknown Radiolaria	208-250	0.800188	9.999e-05	WDW_WSDW	0.84973	9.999e-05
ede41dc5c83c124b06df05893b231ad9301b6d15	352	Syndiniales	208-250	0.730553	9.999e-05	WDW_WSDW	0.755466	0.00019998
ee12c7983b9e05b1ba69cfa4c014e3808c93800e	1224	Syndiniales	208-250	0.874648	9.999e-05	WDW_WSDW	0.879311	9.999e-05
eeec4eae13cf63cb70f0e6be7405e0ea11f031e1	2594	Syndiniales	208-250	0.906409	9.999e-05	MWDW_WDW_WSDW	0.875517	9.999e-05
ef655e4966ce5975dd34ff72964c3350f56f139d	6687	Syndiniales	208-250	0.94718	9.999e-05	WDW_WSDW	0.964472	9.999e-05
f039c87bba891dc440981ea333d946ca17a5d8ab	1259	Ciliophora	208-250	0.732212	9.999e-05	WSDW	0.881233	9.999e-05
f0ea35427e8460e7be35d654078c32e96572f4f9	4461	Dinophyceae	208-250	0.884244	9.999e-05	WDW_WSDW	0.875084	9.999e-05
f0f195322eca0f8a11bdf469740b6e8ea88b5d5d	1830	Syndiniales	208-250	0.882799	9.999e-05	WDW_WSDW	0.897044	9.999e-05
f12e922fc43d82d1e1f05bae37e65118d989942b	788	Acantharea	208-250	0.926955	9.999e-05	WDW_WSDW	0.933037	9.999e-05
f21c2a7d609bad1203ce58bec2536cf00ace4634	1380	Diplonemea	208-250	0.892801	9.999e-05	WDW_WSDW	0.894668	9.999e-05
f25661c1b6839f7646fba403c258d2bd62094059	201	Bigyra	208-250	0.760963	9.999e-05	WDW_WSDW	0.772721	9.999e-05
f282edc871e749772e35280960c525cfda65cf12	1315	Syndiniales	208-250	0.852808	9.999e-05	WDW_WSDW	0.891879	9.999e-05
f2b195f6f4ad3c52edb07223ae1750483f79c2e1	220	Diplonemea	208-250	0.858873	9.999e-05	WDW_WSDW	0.908794	9.999e-05
f37605af27b6346c98d2674a31ecbfc8c7812442	407	Syndiniales	208-250	0.799968	9.999e-05	WDW_WSDW	0.83682	9.999e-05
f4267c0b3be55a3249dee80004de6ef4c56ba27c	883	Acantharea	208-250	0.86702	9.999e-05	WDW_WSDW	0.845708	9.999e-05
f4716bd1e1ae04f0b0803c0a6bfb04fa35e339ff	1054	Syndiniales	208-250	0.959384	9.999e-05	WDW_WSDW	0.97918	9.999e-05
f540b1ab24962130a7d59616f7aa273f0b490d6c	2315	Syndiniales	208-250	0.834894	9.999e-05	WDW_WSDW	0.853509	9.999e-05
f5d47a7719e3de70468ab6bc99d4e3765d27e99d	255	Bigyra	208-250	0.771184	9.999e-05	WDW_WSDW	0.801311	9.999e-05
f72898680d96f319c0133c7fd32d995f3ca77886	389	Haptophyta	208-250	0.791463	9.999e-05	WDW_WSDW	0.793985	9.999e-05
f7c1195b19d3a858ea2bcf551796c479bbf3cd77	3611	Syndiniales	208-250	0.799252	9.999e-05	WDW_WSDW	0.846986	9.999e-05
f913b75dc34a0f492daeec1917fec30e2481584a	779	Syndiniales	208-250	0.791846	9.999e-05	WDW	0.838115	9.999e-05
fa682cea7880c88bf860546eb81c688d232e1044	7464	Syndiniales	208-250	0.917091	9.999e-05	WDW_WSDW	0.945443	9.999e-05
fcc8ad5d845ba5dbab62c20fc67a626237326aa0	609	Syndiniales	208-250	0.859975	9.999e-05	WDW_WSDW	0.859441	9.999e-05
fcf3f5c4cf8772e2c2024b35d7ddd146a01619c4	3615	Syndiniales	208-250	0.807234	9.999e-05	WDW_WSDW	0.792196	0.00019998
fdacbec20001ce249b9921766f840e6150268925	198	Bigyra	208-250	0.74162	9.999e-05	WDW_WSDW	0.70964	0.0009999
fe8d9bd15af8e84c9198ac66aa84e32e6c876fad	651	Syndiniales	208-250	0.917592	9.999e-05	WDW_WSDW	0.923086	9.999e-05
fea2636f04e8f9fae9ef55a2e58eb15ad10791fb	4085	Syndiniales	208-250	0.942283	9.999e-05	WDW_WSDW	0.931617	9.999e-05
febfb0fb4653bb49624a300cd8614cad1cc3f85c	2607	Syndiniales	208-250	0.844521	9.999e-05	WDW	0.924142	9.999e-05
fff14d337d6fd51fd29fc59e99941af506d9bd62	1213	Syndiniales	208-250	0.831292	9.999e-05	WDW_WSDW	0.85313	9.999e-05
ffffa9469764c810a0970f6aabbab3d721a157dc	339	Diplonemea	208-250	0.803556	9.999e-05	WDW_WSDW	0.799763	9.999e-05
0977e6c9eb5fe7a3524f2faacb4fad5a3d69f977	645	Bigyra	208-250	0.797951	0.00019998	WDW	0.92888	9.999e-05
0bb5a16c8a713d09a6c2d9d31362200f5a1665d3	5864	Syndiniales	208-250	0.810565	0.00019998	WDW_WSDW	0.821273	9.999e-05
0f0d4354fe13f2fa73e44e633fc0a1c78b881fcb	904	Dinophyceae	208-250	0.757995	0.00019998	WDW	0.809865	9.999e-05
1248ebea61949de57303f761c7d70f0e64f6ee09	779	Syndiniales	208-250	0.779902	0.00019998	WDW_WSDW	0.812453	0.00019998
24e909f7b2540819f93f9d46d81a0493c1a9e0bc	391	Syndiniales	208-250	0.724985	0.00019998	WDW_WSDW	0.724848	0.00089991
29f1ef1d868539eb002bc65dda34c7fd1f86ba62	779	Diplonemea	208-250	0.752208	0.00019998	WDW_WSDW	0.759912	9.999e-05
2c4406e5cccc31d2f13a5e0656c7be4e54cde774	641	Syndiniales	208-250	0.723048	0.00019998	WSDW	0.762602	0.00029997
393d07e74f0d678a728ce48f8fa7b1c295d4af79	718	Syndiniales	208-250	0.768739	0.00019998	WDW_WSDW	0.78003	0.00029997
3c84386bdd6f48fc07519f05a1334bbd352becf2	1167	Syndiniales	208-250	0.79005	0.00019998	MWDW_WDW_WSDW	0.784209	9.999e-05
3dc412f538fff6c114228907a5e4799518a63639	1052	Dinophyceae	208-250	0.777322	0.00019998	WDW_WSDW	0.773835	0.00029997
463eaef1d8ae2e244eb032096a4aa5afbf7d994f	8882	Dinophyceae	208-250	0.925266	0.00019998	WDW_WSDW	0.963602	9.999e-05
4c8cf104dca862b95a2c9b8718e881c4277e0da0	940	Syndiniales	208-250	0.736743	0.00019998	WDW_WSDW	0.775146	0.00019998
52066294918451378947a0e1a1e4194730b7f1dc	213	Dinophyceae	208-250	0.781996	0.00019998	WDW	0.821183	9.999e-05
547b6f399ea3ffef6e5a7c2242f294a1c7d65d0e	5286	Syndiniales	208-250	0.890593	0.00019998	WSDW	0.96271	9.999e-05
5fb473afc343c4857a0dda4fe0856e7816468011	207	Syndiniales	208-250	0.730116	0.00019998	WDW_WSDW	0.757938	0.00029997
6558435354aa7d15eba32a5f2351e441c3ad8dfc	1697	Syndiniales	208-250	0.870221	0.00019998	WDW_WSDW	0.89937	9.999e-05
661d1a3284077a1934e9cfde1db5184f4f805b03	8322	Syndiniales	208-250	0.916608	0.00019998	WDW_WSDW	0.937518	9.999e-05
749783bb1ac0219cdb8d4a3b1cb22d20695af623	1132	Syndiniales	208-250	0.82601	0.00019998	WDW_WSDW	0.837192	9.999e-05
77d86c27c494160b66c4f8091f0fa428050e476b	6626	Acantharea	208-250	0.809921	0.00019998	WSDW	0.923558	9.999e-05
7868121d60fb86767f0bf8769fec70f053bfd47f	200	Haptophyta	208-250	0.745693	0.00019998	MWDW_WDW_WSDW	0.698313	0.00089991
7c7e7657aed8fb833588979b0b27171083475e83	135	Syndiniales	208-250	0.789943	0.00019998	WDW_WSDW	0.822333	9.999e-05
9c157907f24acf2b26376b119819ad858bc55b2f	683	Syndiniales	208-250	0.80149	0.00019998	WDW	0.836326	9.999e-05
ae1f961ef72fba0d5dbe6700b488573ed406239f	144	Syndiniales	208-250	0.73075	0.00019998	WDW_WSDW	0.722517	0.00019998
aeac157f487d59b01222f26a56dd26e08c897925	632	Acantharea	208-250	0.79214	0.00019998	WDW_WSDW	0.843277	9.999e-05
b48a625b50ef305e344a243e18ccea2e198f5832	501	Syndiniales	208-250	0.794167	0.00019998	WDW_WSDW	0.802406	0.00039996
b97dd89fa42c1d7b310a837c5c8ca8086a1ade19	417	Syndiniales	208-250	0.718795	0.00019998	WDW_WSDW	0.653046	0.0019998
bf78821207c39163c035eb9b8a34fad72e7bb9e7	4479	Syndiniales	208-250	0.907573	0.00019998	MWDW_WDW_WSDW	0.914184	9.999e-05
c108ee329ae93f068c4a1d2aed694910b4e58d52	128	Syndiniales	208-250	0.722045	0.00019998	MWDW_WDW_WSDW	0.685445	0.00169983
c3aaae63d0b3863cb1b9d09c107f893bd26a8ec4	3424	Syndiniales	208-250	0.819276	0.00019998	WDW_WSDW	0.832703	9.999e-05
c67aaddee28af3e0bfaed93e1d07ae20d433c2c3	2160	Syndiniales	208-250	0.81535	0.00019998	WDW	0.890332	9.999e-05
cd57ffdf02012ecb58d38d9f501007fd4858f7d4	33078	Polycystinea	208-250	0.976351	0.00019998	WDW_WSDW	0.984419	9.999e-05
cd954cf65bfdb851a99a86809c4ad28c629ead1d	1242	Syndiniales	208-250	0.774685	0.00019998	WDW_WSDW	0.821142	0.00049995
d6e869d92ba950eb12308a4e9e91ac218a794ce2	856	Syndiniales	208-250	0.806325	0.00019998	WDW_WSDW	0.902726	9.999e-05
d76024e7744cc378e1b282848216513b03dec31e	302	Diplonemea	208-250	0.726171	0.00019998	WSDW	0.829699	9.999e-05
d7ea49611c68a49b9f4e70772364f2bcb40e4f16	467	Ciliophora	208-250	0.719779	0.00019998	MWDW_WDW	0.760695	0.00039996
dcf55a775531eb67ddf2b31f1529e0b65cc2c8f7	621	Syndiniales	208-250	0.781961	0.00019998	WDW	0.802505	0.00029997
e0a25a3b01e58547562bd3dbcc7a758dc4e5a303	11675	Polycystinea	208-250	0.866589	0.00019998	SuW_WDW_WSDW	0.891441	9.999e-05
f055eed1a8b1ca9f9c9375e12541f25da756d8b7	881	Syndiniales	208-250	0.759682	0.00019998	WSDW	0.82463	9.999e-05
f45fe93aee055535fc9f32bc3ca7d68a1e5e81ac	726	Ciliophora	208-250	0.793359	0.00019998	WSDW	0.813358	9.999e-05
f9d763558a774d4a2731fe775d769b4acfeed645	977	Dinophyceae	208-250	0.755355	0.00019998	WDW_WSDW	0.770746	0.00039996
043b9101c2587772475029fd09e25bd7f8dfb5f9	473	Syndiniales	208-250	0.753526	0.00029997	WDW_WSDW	0.774259	0.00049995
09d7aca18f6e9be0403dd52fa0297fd862133570	685	Syndiniales	208-250	0.793341	0.00029997	WDW	0.915116	9.999e-05
165d3029bcaf2af6af078aa4d0ff1073ebc1b6f7	1371	Dinophyceae	208-250	0.770051	0.00029997	WSDW	0.881614	9.999e-05
1c914a618f4a681b8c0559e5d053efb353e881b9	1301	Syndiniales	208-250	0.774315	0.00029997	WSDW	0.948993	9.999e-05
26a02bcef9b504638c5473f2f3239c22d64399b1	377	Syndiniales	208-250	0.707107	0.00029997	WDW	0.708403	0.0009999
3c9dd68f767b6910c29c9d45e7a9893e45cf9d3b	200	Syndiniales	208-250	0.732405	0.00029997	WDW	0.777893	0.00019998
5421140710d040321c703373f32f8bfeb37f3343	554	Syndiniales	208-250	0.779254	0.00029997	WDW_WSDW	0.801315	0.00029997
596d96b3e4896d672adeefefdae00e8405561a15	25843	Syndiniales	208-250	0.940242	0.00029997	WDW_WSDW	0.955809	9.999e-05
6d290873c4b053c886f19f0689a079a0aeab8f30	1711	Diplonemea	208-250	0.724851	0.00029997	WDW_WSDW	0.708107	0.00229977
6f7c6a5406fe754c69947a7de1475a5e3f7b9810	390	Syndiniales	208-250	0.726659	0.00029997	WDW	0.772716	0.00019998
764cd829419d1274c5a10d9fa2337dc19422fae9	4468	Syndiniales	208-250	0.788956	0.00029997	MWDW_WDW_WSDW	0.777883	0.00049995
9d668d3e431da9a7750f7fa5d6752b65ea06d3be	824	Syndiniales	208-250	0.764929	0.00029997	WSDW	0.893571	9.999e-05
a6abb0ab676049754a1f61522c0907a5519f6238	1424	Syndiniales	208-250	0.784766	0.00029997	WSDW	0.856603	9.999e-05
abbec45c75474ebf8fbf49efabcff52601736684	955	Polycystinea	208-250	0.743751	0.00029997	MWDW_WDW_WSDW	0.71628	0.00049995
b22b3bd4ee0b92674bc020aeca5b5a8192da0a59	2159	Syndiniales	208-250	0.777849	0.00029997	WSDW	0.822187	9.999e-05
b6275de1e0cfcb6a6d067b75a0bdfc2895f3050a	427	Diplonemea	208-250	0.726651	0.00029997	WDW_WSDW	0.736814	0.00069993
b7780fbc152996e125027e7c5f0059c710db9b6f	118	Syndiniales	208-250	0.694501	0.00029997	WDW	0.850517	9.999e-05
c404aab7f957d452637cd1b11bed2de1bb7870ef	289	Syndiniales	208-250	0.74162	0.00029997	WDW_WSDW	0.718099	0.00239976
c6d1d80ac5a17e94a1170ff5c8fb7af9cbae7db4	328	Syndiniales	208-250	0.722746	0.00029997	WDW	0.853987	9.999e-05
c725b4ec77a82424811262e2773b3b9d5728d388	102	Acantharea	208-250	0.702914	0.00029997	WDW_WSDW	0.689863	0.00089991
cb344f6856c9513c83279eab5e56cbadcfa47287	2676	Syndiniales	208-250	0.777507	0.00029997	WDW_WSDW	0.79658	9.999e-05
cd869ed020a3bb8be2a40f52649ea95080ae161d	118	Kinetoplastea	208-250	0.707107	0.00029997	WDW	0.732541	0.00029997
e8b6817c566d3bacf8c66a71e262c1339403efd1	415	Syndiniales	208-250	0.774697	0.00029997	WDW_WSDW	0.828219	9.999e-05
e93dcf7373a2ed67a2e3cbd432e3da8db134e96e	13569	Ciliophora	208-250	0.91944	0.00029997	SuW_WDW_WSDW	0.950416	9.999e-05
ea2fe74b6176fa3707ce5494f2a2310f654e22da	996	Syndiniales	208-250	0.774592	0.00029997	WSDW	0.875061	9.999e-05
f9b80182a2e695e605b0c0d2c485f230a87325ba	542	Syndiniales	208-250	0.721524	0.00029997	WDW_WSDW	0.735786	0.0009999
fc6e2abc0d383709e426d3eb3d6aae7f87e2def5	134	Diplonemea	208-250	0.695222	0.00029997	WDW_WSDW	0.732828	0.00029997
009a03ed65ab9cb9c60b02959972d6f0040c48b1	395	Syndiniales	208-250	0.711083	0.00039996	WDW_WSDW	0.735412	0.00029997
04eb893a3f8eac26d963f74a1b85e5269dcf6c95	1744	Syndiniales	208-250	0.76028	0.00039996	WSDW	0.921759	9.999e-05
157abc53c1ac6168dc80c9dfb39a3231759ecff1	296	Syndiniales	208-250	0.708541	0.00039996	WDW_WSDW	0.735461	0.00039996
1b353cc9232c86140e8c546d94ef0668a4ad2b56	422	Diplonemea	208-250	0.730155	0.00039996	WSDW	0.801695	9.999e-05
288baee83003c0a0e3d2be00159a304fa23e8ab0	4225	Dinophyceae	208-250	0.809098	0.00039996	WSDW	0.868018	9.999e-05
3017838137508b9b290c5750291a168bb426f941	357	Syndiniales	208-250	0.728508	0.00039996	WDW_WSDW	0.762953	0.00039996
32ebf51debd986d7a1e27f439688013309e48ff1	230	Syndiniales	208-250	0.695222	0.00039996	WDW	0.805949	9.999e-05
37e5ebcf684e9124d1d63a22ee870897ebb94adc	131	Diplonemea	208-250	0.718795	0.00039996	WSDW	0.768087	0.00019998
59d1c6ea349daa7b13d7008bab2ec040a61c5dd1	537	Dinophyceae	208-250	0.747765	0.00039996	WSDW	0.858115	9.999e-05
74ca1bdd86870c40205a8460a2ddfdba741227a3	4288	Dinophyceae	208-250	0.856425	0.00039996	WDW_WSDW	0.888571	9.999e-05
7714748023137d968acaf016b60703bb2c5adca2	17932	Dinophyceae	208-250	0.914401	0.00039996	MWDW_WDW_WSDW	0.913882	0.00019998
85c852cb7b3bf5d8944dd2fa63da31ed11c2ec78	195	Polycystinea	208-250	0.67082	0.00039996	WDW	0.716411	0.00069993
98dd24ca3639a8bf7f386f5b3954b25448520a6c	892	Syndiniales	208-250	0.801484	0.00039996	WDW	0.848461	0.00019998
a17dd0807f123bd84cf4396027768721fe904dba	478	Syndiniales	208-250	0.764322	0.00039996	WDW_WSDW	0.785718	0.00029997
c655bd3d26e67b71421f6105f94e50c9c0aa1163	666	Syndiniales	208-250	0.725628	0.00039996	WDW	0.761315	0.00029997
ecdcd9a8eb736ff9f96a1a7c0448caf001ab544d	1947	Syndiniales	208-250	0.79207	0.00039996	WDW_WSDW	0.79137	0.00029997
f816c3f0fdb39be803bb382f089d4a49f8f824f3	236	Bigyra	208-250	0.712329	0.00039996	WDW	0.825095	9.999e-05
fff0bd2bc5ad0823b01d0c9d8b71db3140586212	605	Syndiniales	208-250	0.755532	0.00039996	WDW_WSDW	0.770868	0.00019998
0b1d3c22ade9629f2c57f19f33d6f1bcc6f1e36b	201	Syndiniales	208-250	0.697081	0.00049995	WDW_WSDW	0.75966	0.00019998
22352ccfc04703182e45e7ff4aa7a4dc54bb8e0e	312	Syndiniales	208-250	0.678471	0.00049995	WDW_WSDW	0.703929	0.00059994
285eb16be0f99d43c645fb3a1a2fd304bd4eb6fa	1185	Ciliophora	208-250	0.715827	0.00049995	WDW	0.742278	0.00079992
37e40070eeaf9935f81bbc544b59aac6dbc9c52a	295	Syndiniales	208-250	0.741998	0.00049995	WDW	0.755272	0.00109989
4dce6bc7d157f2d5c4e41c0337af545ed14a9e9a	216	Syndiniales	208-250	0.727601	0.00049995	WDW_WSDW	0.782479	9.999e-05
57f16643a21e0c0aa6e39df8ea5f2bc7c80dbcca	537	Syndiniales	208-250	0.695794	0.00049995	WSDW	0.7938	0.00029997
59155463ae5bb6dd585a73b2606fd53a3a2d26ea	269	Syndiniales	208-250	0.713116	0.00049995	WDW_WSDW	0.717533	0.00079992
80ab00ee66fc9167e07c8f9007926c539b06ec14	2311	Syndiniales	208-250	0.723714	0.00049995	WDW	0.716707	0.00209979
851f83de386e4738adeff3ac572526be5040be21	4399	Dinophyceae	208-250	0.851232	0.00049995	WDW	0.913977	9.999e-05
89857e1f116c68187a34c6e5fd1198137a428d9c	155	Syndiniales	208-250	0.72168	0.00049995	WDW	0.762859	0.00019998
972f3ebb2952314246f4a97c74048bfd3a502b6a	3547	RAD-B	208-250	0.82038	0.00049995	WSDW	0.911357	9.999e-05
97e58dd0a44f077aa60f4aa1ef4f77d9c21c8bcd	806	Dinophyceae	208-250	0.722285	0.00049995	WSDW	0.878485	9.999e-05
a884ecf6b2a2611f8d873e33167a131fc444560c	1265	Syndiniales	208-250	0.718631	0.00049995	WSDW	0.873136	9.999e-05
b184202ecd45477cd32dfcd60998a7f272cd078a	100	Diplonemea	208-250	0.675425	0.00049995	WDW_WSDW	0.725651	0.00029997
cfacc46c09bd79d8430e14eb1dedb328b080a8c1	303	Ciliophora	208-250	0.733469	0.00049995	MWDW_WDW_WSDW	0.741109	0.00029997
df6ab71f34da8599e1fcecb12639c482c15295d6	1730	Syndiniales	208-250	0.793393	0.00049995	WDW_WSDW	0.85596	9.999e-05
e6be692fbc244bb9d2e1d4aeb62351d0206ed4c1	507	Syndiniales	208-250	0.725158	0.00049995	WDW_WSDW	0.770821	9.999e-05
3ad433421a9b323989ae4bacc3dd07cd914d220f	288	Syndiniales	208-250	0.747097	0.00059994	WDW	0.759154	0.0009999
4038b3df4f386add15e5f3732275df32e9280f8f	327	Ciliophora	208-250	0.70036	0.00059994	WDW_WSDW	0.720828	0.00049995
530262d1695d2266a01593a7af45cd2d8a9568bb	906	Diplonemea	208-250	0.738801	0.00059994	WDW	0.787644	0.00029997
7a4ff0c515a7e3e902aac616270404bb870bcd9c	254	Syndiniales	208-250	0.759843	0.00059994	WDW	0.872974	9.999e-05
875549826c33c2632d3338fb240d62b238252151	275	Syndiniales	208-250	0.719095	0.00059994	WDW	0.793015	0.00019998
986b1d4f618d40c686e3e6eace0c54bb1372eace	2291	Syndiniales	208-250	0.746936	0.00059994	WSDW	0.890366	9.999e-05
c27470c3120e4a7bab1025f92b986f34c0c0fb37	507	RAD-B	208-250	0.702494	0.00059994	WDW_WSDW	0.744688	0.00019998
cb1cec382dbdd16cecaaf6ecd433be3de29994af	196	Dinophyceae	208-250	0.687706	0.00059994	WSDW	0.71479	0.00029997
6ec22c834ad0fe1ff996347ea7863c91fcfd2187	514	Syndiniales	208-250	0.701261	0.00069993	WDW_WSDW	0.74402	0.00079992
8b567295ee83b45a8ed74fed06d5693e4d820fee	148	Diplonemea	208-250	0.658281	0.00069993	MWDW_WDW_WSDW	0.592749	0.00849915
b8ebcfc884ff1610f067a0838b1a3028620ead0c	538	Thecofilosea	208-250	0.721206	0.00069993	WDW_WSDW	0.771422	0.00039996
e004a90fdffc271e0bf485a281697317661bf17e	1196	Dinophyceae	208-250	0.713317	0.00069993	WDW_WSDW	0.722959	0.00039996
1253b514d4c5db10be8775348b279da498310854	385	Syndiniales	208-250	0.69143	0.00079992	WDW_WSDW	0.721724	0.00069993
1f3017b27b4327ad4517faa3cb6afb8c5c212c47	2656	Polycystinea	208-250	0.767594	0.00079992	WDW	0.806563	0.00069993
2224551be345548704af6f19ee5992a58bccc784	713	Polycystinea	208-250	0.730309	0.00079992	WSDW	0.764266	9.999e-05
2a4fa6b5db094d91d917982fd0f72574c09e2700	1051	Syndiniales	208-250	0.704235	0.00079992	WSDW	0.812012	9.999e-05
2de49499a72132f6edb2852e4ae7d15c320c7148	173	Syndiniales	208-250	0.67082	0.00079992	WDW_WSDW	0.691204	0.00089991
3e65480840aeac3efa7e548bb5215bbc039ef371	2016	Dinophyceae	208-250	0.796355	0.00079992	WDW	0.826922	9.999e-05
762e0ad4bc1318390c333dade3407dca8517c4b6	127	Dinophyceae	208-250	0.695147	0.00079992	WDW_WSDW	0.757191	0.00059994
93ccd3e864b534a01bf6a3f20f7fe643788dff9e	1386	Syndiniales	208-250	0.749822	0.00079992	WDW	0.863076	9.999e-05
bf6af5eaeb6fab281fe20b7821d731e796458122	218	Syndiniales	208-250	0.700226	0.00079992	WDW_WSDW	0.691773	0.00259974
caa94692e36fe3d44676e50eddd559ad67941b68	305	Syndiniales	208-250	0.706891	0.00079992	WSDW	0.889588	9.999e-05
d3eab5e729c7ca717ae60e5de6fa3850776e378c	166	Syndiniales	208-250	0.662275	0.00079992	WDW_WSDW	0.704167	0.00059994
00793757889c1cd3064da49b8dba690b98e66ef1	151	Syndiniales	208-250	0.67082	0.00089991	WSDW	0.754512	9.999e-05
027fcec84fc8cfba6b6362e4fe64598d94cb434d	1332	Kinetoplastea	208-250	0.747295	0.00089991	WSDW	0.919259	9.999e-05
3f8d2d9ff7b6b830b1bacdcb8150161a764a5e92	298	Syndiniales	208-250	0.690259	0.00089991	WSDW	0.818871	9.999e-05
45f2c0d248d24a18feedb5f22d45f475bfdb08be	229	Acantharea	208-250	0.70988	0.00089991	WDW_WSDW	0.713087	0.00259974
623f8d4dfd758844fcb5f4af79c20aab9e4c10c3	1779	Polycystinea	208-250	0.749095	0.00089991	WDW_WSDW	0.753543	0.00209979
698d0bcab4e7575f7a5a5938fdee7001d171fbe6	824	Dinophyceae	208-250	0.745362	0.00089991	WDW	0.802351	9.999e-05
83ab5d9259866505d46fc47607951d607b2075c0	904	Syndiniales	208-250	0.724204	0.00089991	WSDW	0.951374	9.999e-05
86d2d3d0682f4a080c8886752a9ae97c49ca037a	285	unknown Stramenopiles	208-250	0.719482	0.00089991	WDW	0.797689	0.00029997
93711c4bf43726f33a8f69aaa9131995cebbe612	159	Ciliophora	208-250	0.703725	0.00089991	MWDW_WDW_WSDW	0.707107	0.00059994
98185eb891ceedcb78147bac2d3b2463f0f4f43c	201	Syndiniales	208-250	0.689424	0.00089991	WDW_WSDW	0.747356	0.00039996
a3cf85019966c9cae9f5b99d6e2cce0022140011	154	Polycystinea	208-250	0.668716	0.00089991	MWDW_WDW_WSDW	0.606789	0.00649935
a69c9fde1d6845bf1f57af8fe291a3cc5a01dc6b	179	Diatomista	208-250	0.670555	0.00089991	WDW_WSDW	0.693818	0.00169983
c94c1606e664a45cddf7f7229f4ebe75e66f9265	331	Ciliophora	208-250	0.719834	0.00089991	WDW	0.859155	9.999e-05
d9ff7c8b94f307926214492a7e2af1c1f81a714e	2829	Diplonemea	208-250	0.766922	0.00089991	WDW_WSDW	0.757692	0.00239976
f45c8275a21daa9c710fe4ad2cfb88a646733ac9	352	Syndiniales	208-250	0.645497	0.00089991	WSDW	0.78415	9.999e-05
fb340b86cb6c0621a07becb43e9d36c5cc7c9f58	149	Syndiniales	208-250	0.699395	0.00089991	WDW	0.755864	0.00019998
25f544e4d8902077b0e94e80c07a7c9da8144b24	4219	Syndiniales	208-250	0.777951	0.0009999	WDW_WSDW	0.784759	0.00059994
8e3eceb36c312e5ffd63b55cacc66bf242e6a232	155	Bigyra	208-250	0.689508	0.0009999	WDW_WSDW	0.690199	0.00189981
9e8aafec85e59528be932bf3e848a93d32119c3b	506	Bigyra	208-250	0.695015	0.0009999	WDW	0.814785	9.999e-05
a0098b625642c258a78357002b30d845fee452c8	558	Syndiniales	208-250	0.696213	0.0009999	WDW_WSDW	0.706386	0.00089991
c012d8de89242483c8b28afd805b0edc01c63be0	2112	Syndiniales	208-250	0.725774	0.0009999	WDW_WSDW	0.718358	0.00239976
31948ef4349261d7e9d0f7ee581e22fa979bcb94	824	Syndiniales	208-250	0.685331	0.00109989	WDW_WSDW	0.716707	0.00109989
8b4b4aca43e91fa2f690a895cf1416b5f2f321e8	432	Syndiniales	208-250	0.685032	0.00109989	WDW	0.719347	0.00059994
8b875af06d9b7477e7cf62242dcf59794dad3ff0	3646	MAST-1	208-250	0.753984	0.00109989	WDW_WSDW	0.762479	0.00049995
925751d563baee4a63feab36a75542230efa656d	145	unknown Dinoflagellata	208-250	0.67082	0.00109989	WDW_WSDW	0.707107	0.00049995
b4bd58da6788a06acccd7d12e971538638dc52a7	190	Syndiniales	208-250	0.694744	0.00109989	WDW	0.674321	0.00289971
d7a3f8693fa823065ef2ceb743c3b48ce1a0850d	142	Diplonemea	208-250	0.674869	0.00109989	WDW_WSDW	0.709754	0.0009999
f3a274df0b1fc4b189ddd283166bd9f1fdc23093	1543	Syndiniales	208-250	0.735795	0.00109989	WDW	0.863456	9.999e-05
1cb7f748dfa083ce3dfa5fdf33662630ff9cfa4a	1553	unknown Radiolaria	208-250	0.691757	0.00119988	WDW_WSDW	0.717404	0.00139986
1d910c9c276ed86fa75a9129aeb9820d02323c12	700	MAST-1	208-250	0.656272	0.00119988	WSDW	0.750512	0.00049995
2aef434127cc87d3489e639e132f2bcb90d62d24	190	Syndiniales	208-250	0.679895	0.00119988	WDW_WSDW	0.673522	0.00229977
3456f55f5d81d4aab6932ea6ebf86a0cf04d90de	560	Dinophyceae	208-250	0.723602	0.00119988	WDW_WSDW	0.767391	0.00029997
792f1c6017f47d1656e7c286c8cfb5e4d5160bf7	392	Syndiniales	208-250	0.67082	0.00119988	WSDW	0.907045	9.999e-05
a71b807f0691e66fd2a677eb02f5577ba483a476	215	Syndiniales	208-250	0.645497	0.00119988	WSDW	0.668037	0.00149985
fec13d06a94ed6ca9d7ba2bd9e231d63e4e316dd	612	Syndiniales	208-250	0.717738	0.00119988	WDW_WSDW	0.710007	0.00109989
09108c9738f276c3ac845fe8bc2a545d1fd1801f	700	Polycystinea	208-250	0.71073	0.00129987	WDW_WSDW	0.717239	0.00179982
191be257222b6618d6ccc8aef09720a11855e8dc	863	Diplonemea	208-250	0.6935	0.00129987	WSDW	0.845561	9.999e-05
4ba2d856f7070c370c64bbefcdee2f1b54bb8b9a	417	Syndiniales	208-250	0.690439	0.00129987	WDW	0.742595	0.00019998
8e8b481f916fa61412f03d9195440de0330b3bc3	890	Syndiniales	208-250	0.690111	0.00129987	WSDW	0.907352	9.999e-05
2884c0bd59445ebbff57940b9d9dded637e91f73	478	Syndiniales	208-250	0.685305	0.00139986	WSDW	0.777247	0.00029997
29633de610c0f8ffefec68a7b6d0ed6d2578cfc9	248	Syndiniales	208-250	0.67728	0.00139986	WDW_WSDW	0.649702	0.00379962
359ca7a78019a66a86498694c03f048152b6de5f	381	Syndiniales	208-250	0.726213	0.00139986	WDW	0.918989	9.999e-05
7c85eb6c23613c56e7c3038d35f5691adb38c358	410	Acantharea	208-250	0.68776	0.00139986	WDW_WSDW	0.686287	0.00209979
ad4bfbb1cee8a57d5b512942bafd475284100597	122	Syndiniales	208-250	0.648074	0.00139986	WDW_WSDW	0.703055	0.00059994
b97fd824fec32e8e5032945c99ad63c21d25757b	796	Syndiniales	208-250	0.703492	0.00139986	WDW_WSDW	0.752424	0.00029997
d533e78423fe2e304cea4d4e9e8fb82782343ef7	120	Acantharea	208-250	0.645875	0.00139986	WDW_WSDW	0.635642	0.00369963
350fc11fc7b1654e5585d070171bff101531bd9d	110	Syndiniales	208-250	0.668105	0.00149985	MWDW_WDW_WSDW	0.642299	0.0039996
5dfe2c53944813a5eaa2c17ce24e1f0bd82f1c3d	276	Syndiniales	208-250	0.679407	0.00149985	WDW_WSDW	0.745356	0.00039996
78820fd06bbfc0edb8bb96a58f59028a21878726	242	Syndiniales	208-250	0.658281	0.00149985	WSDW	0.887035	9.999e-05
793bad83693e2363be0432a6cd5f0d808f1b730c	478	Syndiniales	208-250	0.747801	0.00149985	MWDW_WDW_WSDW	0.744348	0.00249975
cdd514d141948f079665fa296a774e012c8be1ad	198	Syndiniales	208-250	0.632456	0.00149985	WDW_WSDW	0.666667	0.00149985
cf77872e996043d939a3d34f0754ecadb1868afe	206	Diplonemea	208-250	0.692704	0.00149985	WDW	0.71557	0.00179982
60e129acf22c16d5384a84f30f150b10357f21c2	443	Bigyra	208-250	0.71215	0.00159984	WDW_WSDW	0.788101	0.00029997
14cdca260c4ff1cfc5f5e708a14bf1a543d9634f	119	Syndiniales	208-250	0.619139	0.00169983	WDW_WSDW	0.565488	0.009999
599127b096b0dfe2e629e393a9a97518ec453f96	517	Dinophyceae	208-250	0.708758	0.00169983	WDW_WSDW	0.733804	0.00059994
c8603aefae651bd8fb32b2755493153ad35c3f60	551	Syndiniales	208-250	0.688389	0.00169983	WDW_WSDW	0.701577	0.00339966
11a7efbe0d48cd2683e61cefe80dd06cd1441d93	3440	Syndiniales	208-250	0.72812	0.00179982	WDW	0.828824	9.999e-05
41bb7cfe5988c68816af26da36248af300a7df88	189	Polycystinea	208-250	0.655168	0.00179982	WDW_WSDW	0.712723	0.00059994
71bff1409640ea7fa9ecb2ee976c250df6815c2e	362	Syndiniales	208-250	0.686783	0.00179982	WDW_WSDW	0.730673	0.00079992
ea1f6c82efe55e5599e401b86144e7e691caa7e0	1682	Syndiniales	208-250	0.734995	0.00179982	WDW	0.82821	0.00029997
0e1b621c16b6de313c02c760576daea74dc7cad7	2114	Syndiniales	208-250	0.672233	0.00189981	WDW_WSDW	0.678556	0.00259974
0d233f1fe952d3c640b56ad583046e7fd479da3c	1494	Mollusca	208-250	0.717766	0.0019998	WDW_WSDW	0.712493	0.00279972
1361447471337780af43247aa8b9ba046f1a06a7	296	Syndiniales	208-250	0.656108	0.0019998	SuW_WDW_WSDW	0.663229	0.0029997
61748b08558cf6ef644402a630ab2106fbeb0b4b	2432	Syndiniales	208-250	0.778527	0.0019998	WDW	0.877402	9.999e-05
da32f4ae8c6e12d4a1e3c2b426db32f2080e9a28	113	Haptophyta	208-250	0.646036	0.0019998	WDW_WSDW	0.670084	0.00129987
2ae7d519d6ad28d13bccee197a72ed854f6ba381	1018	Cnidaria	208-250	0.663836	0.00209979	WSDW	0.863038	9.999e-05
31f67ce516a8eddb853bceb1fd92d706022306d6	1348	Polycystinea	208-250	0.716517	0.00209979	WSDW	0.809511	0.00039996
47b45dfd716e6501b54f62c8ee992727b4f6828a	114	Syndiniales	208-250	0.645497	0.00209979	WDW_WSDW	0.63195	0.00519948
80c96ea34e784e55bf22e7d3f9e0af4e111fea9f	179	Syndiniales	208-250	0.67114	0.00209979	WDW	0.809909	9.999e-05
9e8188e328b7b5debc0362e494c8217dbbc06299	745	Syndiniales	208-250	0.719791	0.00209979	WDW	0.916576	9.999e-05
052af0c6079ef54baa606aba35daac5dccfd0664	259	Syndiniales	208-250	0.632456	0.00219978	WSDW	0.704531	0.00069993
309cf2e867803ae802a3d717912a80a0b0588237	199	Syndiniales	208-250	0.631897	0.00219978	WDW_WSDW	0.621935	0.00379962
885b61c16e06b5888e81cc6941c3a7805ee9f8ec	1321	Syndiniales	208-250	0.662068	0.00219978	WDW_WSDW	0.662957	0.00239976
aaeed3ad633de436c84f79a925d941a57083714b	501	Syndiniales	208-250	0.674479	0.00219978	WDW_WSDW	0.717195	0.00159984
acf82d5360dd1fc3bddf4dad8fb1870133a46477	163	Syndiniales	208-250	0.645497	0.00219978	WDW_WSDW	0.680414	0.00069993
bf2ffceea88ee224043a750c50e8bdd7dc87a4d4	229	MAST-1	208-250	0.668356	0.00219978	WDW_WSDW	0.714837	0.00029997
048c14ac3ed5e652f2eca27a897ceb6be17a14a6	473	Syndiniales	208-250	0.655086	0.00229977	WSDW	0.804262	9.999e-05
0f6858950bb59edfa3082e6af6378663f4ab8916	298	Syndiniales	208-250	0.64089	0.00229977	WSDW	0.789176	0.00019998
c8af9eeb6c58d3ef39595861bbcde976b65ea80a	455	Polycystinea	208-250	0.690608	0.00229977	WDW_WSDW	0.721263	0.00089991
e5963d07ce3bdda66b00c9abc846ac6bfe536f8b	134	Syndiniales	208-250	0.6504	0.00229977	WDW_WSDW	0.629196	0.00439956
ed941c49ff99c93b26281266f54c124203fff1e6	154	RAD-A	208-250	0.619139	0.00229977	WDW_WSDW	0.618376	0.00389961
f2568869508b3d10368135c8a492bea99d9e13d4	261	Diplonemea	208-250	0.718058	0.00229977	WDW	0.709885	0.00349965
3e5de6d2b9ea74afd9c85cfe29c2056f54e7ac61	314	Imbricatea	208-250	0.673935	0.00239976	WDW_WSDW	0.653655	0.00419958
145150d11990491a04bb2fce49f6c75082e967e5	179	Syndiniales	208-250	0.647584	0.00249975	WDW_WSDW	0.699863	0.00069993
9e5e4ff630a17c516271b722153fb5af662f91d2	573	Ciliophora	208-250	0.629919	0.00249975	WDW_WSDW	0.646911	0.00549945
a41b829feaf6cfe08115b8f4deebb2aa8c405ef5	758	Syndiniales	208-250	0.677233	0.00249975	WDW	0.796219	9.999e-05
a55a0a2a289ca4f84889bba8ac5cb3ec5583a9b1	10024	Dinophyceae	208-250	0.840066	0.00249975	WDW_WSDW	0.845299	0.00059994
3a56d1887399f9cd189759989dbd1dab52cbd896	167	Syndiniales	208-250	0.641821	0.00259974	WDW_WSDW	0.625012	0.0049995
4ceec1880ec435fcd585c181ced2f54d740ae17e	448	Syndiniales	208-250	0.674861	0.00259974	WDW	0.834284	9.999e-05
6c46ed5ecef817e0bf41734142e023c68dbb38af	986	Dinophyceae	208-250	0.687864	0.00259974	WSDW	0.851721	9.999e-05
7aff9fe80b67c22f29043e475629125da47d5a4a	131	Ciliophora	208-250	0.632456	0.00259974	WDW	0.766965	0.00019998
92644932c89ab8d5a13a0a7f88e1cbbeb8addd10	249	Syndiniales	208-250	0.652239	0.00259974	WSDW	0.831798	9.999e-05
ad2da661540bd8b0c2cb0e4cb2e61fe4c0831364	3716	Annelida	208-250	0.736914	0.00259974	WSDW	0.8326	0.00059994
304aade9b700285e64a3714ff2d5a0fcbbcada6f	381	Syndiniales	208-250	0.679935	0.00269973	MWDW_WDW_WSDW	0.667792	0.00419958
423b71558fd7fc38c04b575561ba92e731967204	108	Bigyra	208-250	0.64524	0.00269973	WDW_WSDW	0.671855	0.00079992
5af520cbb695f057b68873d1684ce73ac2a26a1a	213	Syndiniales	208-250	0.671088	0.00269973	WDW_WSDW	0.741874	0.00049995
d6eec1bd658b92eaebbdfa097bd7ef5cbd3b2ef5	1244	Diplonemea	208-250	0.647329	0.00269973	WDW_WSDW	0.730456	0.00029997
ff780d2072d48081d28410798985f3418e755224	222	Dinophyceae	208-250	0.620484	0.00269973	WDW_WSDW	0.626353	0.00379962
be5df011773a3ae1acd81e289465cdc199046a86	2758	Syndiniales	208-250	0.695685	0.00279972	WDW_WSDW	0.724792	0.00069993
eef5db6f5928d9fcd48214f79fc45106b0d7b89f	2745	Diplonemea	208-250	0.711722	0.00279972	WDW_WSDW	0.738288	0.00049995
08eacf05301a3761529dcb943af24d9eb744f5ce	240	Syndiniales	208-250	0.645478	0.00289971	WDW_WSDW	0.708528	0.00089991
2004b267c3e163495010ee2ab018ae2185938fe4	162	Syndiniales	208-250	0.653543	0.00289971	WDW	0.807448	9.999e-05
350127f8d1e0dee555628deb7f279adfcfbb57ce	5413	Polycystinea	208-250	0.794486	0.00289971	WDW_WSDW	0.798004	0.00059994
11259319f604ed751056a1e49bf394ceb41293ad	954	Syndiniales	208-250	0.699941	0.0029997	WDW_WSDW	0.765874	0.00049995
493579d1b767636d0cc759da7ffee83191698288	473	Dinophyceae	208-250	0.665065	0.00309969	WSDW	0.786293	0.00039996
f258084b0811f37d6a30ac8f33fa1eee2d4dd796	869	Syndiniales	208-250	0.667529	0.00309969	WDW_WSDW	0.690879	0.00229977
0390b47dbfcef0cb917c6b45361c099903b1859f	233	Ciliophora	208-250	0.663904	0.00319968	WDW_WSDW	0.677115	0.0019998
eef7eb1d83e7e320b68112421b9f6b1399b80d3f	135	Polycystinea	208-250	0.632456	0.00319968	WDW_WSDW	0.666667	0.0019998
fb80597d9fd3c4d29a099098479899ffe04013cf	103	Kinetoplastea	208-250	0.67425	0.00319968	WDW_WSDW	0.73378	0.00109989
32ea9739269563d0ceca81d3cc84feaa8dfd344a	136	Haptophyta	208-250	0.622649	0.00329967	WDW_WSDW	0.664441	0.00219978
91252317e27766334d466e0bfc4bf5b11040bc8b	1438	Syndiniales	208-250	0.630504	0.00329967	WDW_WSDW	0.632631	0.00529947
96d4b67d37d597cbbb9fce30b2c67ce3a7b6f206	459	Syndiniales	208-250	0.652193	0.00329967	WDW	0.823256	9.999e-05
6e82d88d3b607a879a2a6d0c45e2d8fdfbc7da39	467	Cnidaria	208-250	0.642549	0.00339966	WDW_WSDW	0.662946	0.00259974
fefd9c8f6beafc31a83aa0bd7aad88cd80bd1958	1336	Dinophyceae	208-250	0.715363	0.00339966	WSDW	0.823713	9.999e-05
3f5ddf985772be12e5de4a6089f71d5f73c85a19	938	Polycystinea	208-250	0.683507	0.00349965	WDW_WSDW	0.732847	0.00039996
647bb1dd87b93e674675586fca4e93a533488b60	1199	Syndiniales	208-250	0.684669	0.00349965	MWDW_WDW	0.68143	0.00359964
9783c68356a0da831011c32509cf858b9ef792cb	131	Syndiniales	208-250	0.636681	0.00349965	MWDW_WDW_WSDW	0.602117	0.00919908
cb8d6f7d7c9f051ea0bec02c62f3795c1aa9beaf	2126	Polycystinea	208-250	0.666019	0.00359964	WSDW	0.777023	0.00049995
fe7a01bd8b46c50608d854aff0adc6a9ea37c138	1959	Syndiniales	208-250	0.707303	0.00369963	WDW_WSDW	0.786274	0.00039996
3fe7f089f312fe4e2d28317b7a8ca6ff47453365	493	Ciliophora	208-250	0.660411	0.00379962	WDW_WSDW	0.66005	0.00489951
61e9dcf0af53e691db282b35454954e9d4d86c75	133	Dinophyceae	208-250	0.685737	0.00379962	WDW_WSDW	0.728422	0.00049995
fb7c81509d7207211e80497c6a763a75452af837	227	Acantharea	208-250	0.619139	0.00379962	WDW_WSDW	0.619788	0.0039996
1dedb6768b426f71a1b6264f283c77ebcfcae5d2	122	Syndiniales	208-250	0.62361	0.0039996	WDW_WSDW	0.640001	0.00369963
52374fc910bfe0a099bf30fac9b66326f1522ef7	322	Syndiniales	208-250	0.707557	0.0039996	WDW	0.833515	0.00029997
c17690c7e79e25dce4539e9b02505095b9a5a3a1	2380	Diplonemea	208-250	0.688907	0.0039996	WDW_WSDW	0.701547	0.00249975
16e440ea38f8f75bce05027756b8d697ce186435	367	Diplonemea	208-250	0.653042	0.00409959	WDW	0.721121	0.00049995
34b1e776af2c8ceea81ba801ea4be131423cb74b	217	Syndiniales	208-250	0.591608	0.00409959	WDW	0.680809	0.00049995
0d01435665ed811488109a73bedaa3448f51fc5a	293	Ciliophora	208-250	0.591608	0.00429957	WDW	0.682361	0.00079992
2134298cb545d327023f39388989cd0b7ca2c158	205	Dinophyceae	208-250	0.661923	0.00429957	WDW	0.78549	9.999e-05
a874cd75dca51fc271a485846e766954879e3f75	4515	Polycystinea	208-250	0.714189	0.00429957	WDW_WSDW	0.758049	0.00089991
4c612f80c3369358e43b2417219cb9a00927009a	166	Syndiniales	208-250	0.591608	0.00439956	WSDW	0.639757	0.00249975
4d09b60cf5fb97091323ec91f739e1bf75ca1591	450	Dinophyceae	208-250	0.614593	0.00439956	WDW_WSDW	0.63153	0.00339966
66b2902eb51128c741a7c2d8ede6edc963f10a16	229	Syndiniales	208-250	0.646194	0.00459954	WDW	0.832291	0.00019998
f820dfbcf3606162a33faee3e19e974f43740a52	141	Syndiniales	208-250	0.60553	0.00459954	WDW_WSDW	0.586067	0.00819918
d1cf4f73faf9cc8772c72fcda833b9a36535c64e	177	Polycystinea	208-250	0.60553	0.00469953	WDW_WSDW	0.621351	0.00359964
2e1368bad76355e4785c3c735f8480d7c41a4b07	2507	Ciliophora	208-250	0.643804	0.00489951	WDW_WSDW	0.648526	0.00349965
312632ffe91227f1acc88eb76bb3981d0ce8db74	146	Syndiniales	208-250	0.629879	0.00489951	WDW	0.663438	0.00179982
61eb1ce870971f8ff1a2015339b63585bebdfd69	166	Syndiniales	208-250	0.648564	0.00489951	MWDW_WDW_WSDW	0.652328	0.00229977
faed6332b05845f6e8d26a11e76dd6f29338463c	983	Dinophyceae	208-250	0.675722	0.00489951	WDW_WSDW	0.739433	0.00069993
2da9dede0ad76147bc19a2a375107dfff9ab83e3	176	Apicomplexa	208-250	0.598249	0.00509949	WDW_WSDW	0.635747	0.00269973
761acd03ca4da0c3be2aacd1832cdf14a8adacb7	193	Polycystinea	208-250	0.619139	0.00519948	WDW	0.59788	0.00839916
89465fb599dd427174039230f61ec96fb0e5e564	5696	Syndiniales	208-250	0.769857	0.00519948	WDW_WSDW	0.780772	0.00429957
94b481a9c8af02fd9e6f0d974ce73bd533dbc027	9651	Syndiniales	208-250	0.780168	0.00519948	WSDW	0.830408	0.00039996
faea2b5ffd885b405c5af6d4127a9e23510baea4	3208	Syndiniales	208-250	0.721758	0.00519948	WDW_WSDW	0.738706	0.00119988
473b707e352eba17c479065b9eee1e622d51a71b	160	unknown Radiolaria	208-250	0.61096	0.00529947	WDW_WSDW	0.613024	0.00529947
939367ccae0b7912062681d88b3e125c48a2544a	688	Syndiniales	208-250	0.637407	0.00529947	WDW_WSDW	0.678652	0.00189981
2352c9f9810a420661b1ccf013c67d39854cae17	897	Dinophyceae	208-250	0.602541	0.00539946	MWDW_WDW_WSDW	0.557227	0.0179982
acb4ae1ad90743acac7935529fa31e0a4fc12cce	447	Syndiniales	208-250	0.623493	0.00539946	WDW	0.801479	9.999e-05
21a8474736c48b26304913a1fb427ae664ed26da	414	Bigyra	208-250	0.672689	0.00549945	WDW	0.859332	9.999e-05
3f11feb7e212f058b4cecbc563329e2558b41696	5174	Syndiniales	208-250	0.718934	0.00549945	WDW_WSDW	0.753805	0.00079992
7521ecd7da9a4c0ffdb1fec1d8fcfb5854a87d38	109	MAST-1	208-250	0.593862	0.00549945	WDW_WSDW	0.634373	0.00239976
d83fc19ce42da2c78734e626dc1a3f2bb654c76f	388	Syndiniales	208-250	0.631554	0.00569943	WDW	0.680253	0.0019998
11efc768a4193d4d3c81b10babdf9c4d8aabb2e6	570	Syndiniales	208-250	0.639423	0.00589941	WSDW	0.848765	9.999e-05
6275be3c5c57c4b7c1ba6530d77fc42063aedd09	1231	Bigyra	208-250	0.66707	0.00589941	WSDW	0.772565	0.00109989
9ae1c2a70f499b9d14102eccc815033a5f7a9b4c	897	Syndiniales	208-250	0.623077	0.0059994	WSDW	0.86842	9.999e-05
1d966d89ad295fd3f447473e6877b19a8f4ea2df	356	Syndiniales	208-250	0.611315	0.00609939	WDW	0.706551	0.00029997
6eddada2262a85f73bdcde73f2e8ce4328afe3b2	287	Syndiniales	208-250	0.642085	0.00609939	WDW_WSDW	0.66511	0.00449955
f0b2edf7acef7cb49e94973485f0434d4e5c7bc8	2564	Dinophyceae	208-250	0.735056	0.00609939	WSDW	0.949846	9.999e-05
007e6de2edd997107003ea75822c63eb5ff5e7ab	100	Syndiniales	208-250	0.606489	0.00619938	WDW	0.683649	0.00179982
243b0dda324b4aa9629496b5e52e0a3228badf10	230	Acantharea	208-250	0.57735	0.00619938	WSDW	0.642649	0.00169983
91f3b6110d5b44a5899db462d62ff5ca63b64dbe	252	Syndiniales	208-250	0.637902	0.00619938	WDW	0.741509	0.00029997
127913a339bbef35b151a14fddfc842c9c12db30	164	RAD-A	208-250	0.63352	0.00629937	MWDW_WDW_WSDW	0.633249	0.0029997
ed0fafe5ab05c4e8ab2a63955e7df278019249c8	109	Syndiniales	208-250	0.57735	0.00629937	WDW_WSDW	0.571329	0.00819918
a010ccbd18f5a5bf897ee621015bfe9a84efd69d	226	Syndiniales	208-250	0.627657	0.00639936	WDW_WSDW	0.678408	0.00209979
832bd8f78767fce684769c7b99cc967c82766917	187	Syndiniales	208-250	0.610554	0.00649935	WDW_WSDW	0.693889	0.00079992
f4111eb972c633399c97d3110504d1073bd8ff00	706	Dinophyceae	208-250	0.622832	0.00649935	WDW_WSDW	0.626099	0.00479952
003f5be4f21291ab883721fffa35ed7bad8793e7	190	Haptophyta	208-250	0.635049	0.00659934	WDW_WSDW	0.704453	0.00189981
8086ac8e330bbda6e1b12296098dc9e2bbf9a9ac	126	Syndiniales	208-250	0.614218	0.00659934	WDW_WSDW	0.665858	0.0009999
b635d6e1eca063933fbb4d94558281e432896a73	933	Acantharea	208-250	0.614688	0.00659934	WDW_WSDW	0.617849	0.0049995
64e0bc07e2351f5268b38ef4847ab050e8495836	214	Syndiniales	208-250	0.626686	0.00669933	WDW_WSDW	0.6575	0.00429957
ab5b43483b200f5ee7e05e9247f36c0e96cb6329	165	Polycystinea	208-250	0.591608	0.00669933	WDW_WSDW	0.62361	0.00359964
23e651d67497f31b97d36caf142af4f1fc91d38c	295	Syndiniales	208-250	0.610084	0.00679932	WDW	0.822178	0.00019998
e928c08aa1eef69bb4398f2ffc1c44b92d0292e1	125	Syndiniales	208-250	0.57735	0.00679932	WDW_WSDW	0.559017	0.010199
4ba8b4abbedd1bdfff4b7bc916ae62b9953fa956	154	Polycystinea	208-250	0.591608	0.00689931	MWDW_WDW_WSDW	0.532714	0.0211979
d8f8e76aa6775a72447b4f195dfdfc78dd371d38	909	Acantharea	208-250	0.619139	0.00689931	WSDW	0.600179	0.010099
eb19f493c86395bf608838fd9ba905351a09b599	102	Syndiniales	208-250	0.57735	0.00689931	WDW	0.552615	0.0138986
7a45443634482270e9c54694bf5c5682cd3c538f	1708	Syndiniales	208-250	0.685924	0.0069993	WDW_WSDW	0.728887	0.00239976
25e81aac98e7a2ed6e70606dee4d1f83cbd38cf8	740	Syndiniales	208-250	0.600316	0.00719928	WDW_WSDW	0.592607	0.00849915
6934a9d593f87c127c100da2406af574a3e88990	315	Dinophyceae	208-250	0.636233	0.00719928	WDW_WSDW	0.696466	0.00139986
6da780eebff07f3a63195555aa8f770d1af9451b	106	Diplonemea	208-250	0.607901	0.00729927	WDW_WSDW	0.639591	0.00339966
72aa1f74c35605720885056a9a2fc63466978511	400	Apicomplexa	208-250	0.57735	0.00729927	WDW_WSDW	0.56672	0.0110989
35fbec12528f3f29e3703cf94fb5bc1b4f0dbb81	246	Dinophyceae	208-250	0.634036	0.00759924	WDW_WSDW	0.658601	0.00629937
888f2d019b8c208a7a434a10fabde8e6d9e0366b	238	Syndiniales	208-250	0.562731	0.00759924	WDW	0.593771	0.00439956
d7af32db9e7ffbddcbbc4f231a28be5cd647d213	369	Syndiniales	208-250	0.595167	0.00759924	WDW_WSDW	0.600837	0.00639936
fb4a3d945fb0fa8dfe778db16fbf529dcdc93428	9033	Dinophyceae	208-250	0.761287	0.00759924	WSDW	0.812505	0.00069993
326fdfac9817badeb0304f88f1651982be6e2e04	226	Syndiniales	208-250	0.571929	0.00769923	WDW	0.548064	0.0141986
84b91558e5e7ef7bb3bf97ab83679b5d69d0a58a	142	Syndiniales	208-250	0.58813	0.00769923	MWDW_WDW_WSDW	0.581238	0.00889911
833f70c279912556e6d153bf4e35de5c76c04ded	270	Polycystinea	208-250	0.591608	0.00789921	WSDW	0.75482	0.00019998
67675ef850fadfb86206778e822233e1c7af6de9	106	Syndiniales	208-250	0.579892	0.0079992	WDW	0.608122	0.00559944
b93327274d98233c0c6fc712d0ef53b2a76a57fc	432	Dinophyceae	208-250	0.689071	0.00809919	WDW_WSDW	0.744559	0.00169983
817d8bc50cd91e6383e344adfab79bbb1d7c2e97	174	Syndiniales	208-250	0.587125	0.00839916	WDW_WSDW	0.628084	0.00349965
6a3a157dec1783c45542e0b5c3efe49d6df66ed0	332	Syndiniales	208-250	0.608554	0.0089991	WDW	0.635224	0.00549945
b1b3f4da70607326aa308df3941a57b6c5474493	5094	Syndiniales	208-250	0.764435	0.00929907	WDW	0.846448	0.00039996
63b8a633286123e52816b1543506ededa45c4216	167	Syndiniales	208-250	0.612337	0.00949905	WSDW	0.664228	0.00179982
321b1e1894ed7702639b30dfeabbe490fe7d8f9f	2211	Dinophyceae	208-250	0.688694	0.00959904	WDW_WSDW	0.688086	0.00539946
807c472e20ece06c46d62d60c118ea87cb48b679	284	Diplonemea	208-250	0.598621	0.010099	WSDW	0.861853	9.999e-05
517ae2870846fb134879e1c18d5ed78cc95373cf	147	Syndiniales	208-250	0.613894	0.010199	WSDW	0.671726	0.00369963
5898530d0d3623947baae2df4896b74b301a5980	256	Polycystinea	208-250	0.600505	0.010199	WSDW	0.684206	0.00209979
d4bd44481577b37ee1aeec3c50de34b8010c9049	155	Chrysista	208-250	0.60553	0.010199	WDW	0.650207	0.00369963
d849b031ae4b24130e002648834bb2f61d176f28	587	Syndiniales	208-250	0.611175	0.010199	WSDW	0.670168	0.00239976
a2f78d487743960680856ae8c9ba36858635a94f	1011	RAD-B	208-250	0.601216	0.010299	WDW_WSDW	0.629412	0.0049995
39745c4835de07c58e84fd100e0d690819b8445f	3475	Polycystinea	208-250	0.728402	0.0106989	WDW_WSDW	0.753512	0.00519948
87cfc8871bbe4440c620c650ceb32271f847dec9	119	Syndiniales	208-250	0.581149	0.0106989	WSDW	0.676692	0.00139986
39b072f333a24b8d726d3c904103278cafa81ea2	106	Diplonemea	208-250	0.582021	0.0107989	MWDW_WDW_WSDW	0.569495	0.0119988
9c6bad2f0c56d21d6ef6f56e3300fd9e8b51a963	279	Syndiniales	208-250	0.558443	0.0107989	WDW_WSDW	0.571699	0.00689931
db6b7606fd8787f3b7dd29d03530b628862acd5b	139	Syndiniales	208-250	0.591608	0.0108989	WDW	0.601829	0.00889911
45db923868fb1abb7aa0bf7da6d4a2fdd03a887e	119	Ciliophora	208-250	0.57735	0.0109989	WDW	0.63478	0.00279972
c605486a4cb6e87da9f7bbe7a4cdec5985939fbc	258	Syndiniales	208-250	0.665296	0.0109989	WDW_WSDW	0.683709	0.00629937
f5d44d2b2b9ecc6d9523b332cfe38eed2f14abe4	311	Polycystinea	208-250	0.547723	0.0110989	WSDW	0.697839	0.00039996
57c1e2bd552439b6159afd7ef2e08569529bc399	12224	Syndiniales	208-250	0.791	0.0111989	SuW_WDW_WSDW	0.815447	0.00189981
ab3c719634c0e72e1f87e409974682b214d38266	258	Syndiniales	208-250	0.591608	0.0111989	WDW_WSDW	0.62361	0.00579942
f5d2f41fc28b85e82de814a568cce9ec0eacd4eb	545	Syndiniales	208-250	0.609557	0.0113989	WDW	0.700295	0.00079992
bff8a05b9b4e23dffdf93dd7c292dae5afa45fec	525	Diatomista	208-250	0.584454	0.0117988	WSDW	0.792791	9.999e-05
2a2cc5db94e454969622a559d28067d656fd8526	196	Syndiniales	208-250	0.571108	0.0118988	WDW	0.726914	0.00029997
84712de4d6a8c0ebc094db05c6ce4c4660ac4761	188	Syndiniales	208-250	0.547723	0.0118988	WSDW	0.678888	0.00019998
11c60fe830fccd6ea3daba5420e81e1968e9a96f	620	Syndiniales	208-250	0.598188	0.0120988	WDW_WSDW	0.609656	0.00629937
417faf8e26d6ec1f4d58d24e118ac0f09295030c	835	Ciliophora	208-250	0.619428	0.0120988	WSDW	0.607239	0.0116988
66dbfa443d8778e23f8e98eaa6284c016decf295	108	Bigyra	208-250	0.595529	0.0121988	WDW	0.658908	0.00279972
dc7d01758f7c190becd677429b230e91f8835da6	165	Acantharea	208-250	0.565962	0.0121988	WSDW	0.683419	0.00119988
fbfce073eae735f4bb8bd2e53a3a83b830af5ff0	139	Syndiniales	208-250	0.590285	0.0121988	WDW_WSDW	0.674949	0.00079992
b7740e44831f361d5ad83b10c365ac1fefa18db0	190	Syndiniales	208-250	0.547723	0.0123988	WDW_WSDW	0.57735	0.00719928
93374e3db21333608cb1a07c3eb05150766d506f	372	Syndiniales	208-250	0.582081	0.0126987	WDW	0.727182	0.00049995
cf48202de521745959155ee3fedad36bdaec00ee	553	Syndiniales	208-250	0.611848	0.0126987	WDW	0.731626	0.00079992
0afbc06e4d9cdd798d8b946f2ba5c9d69d4ee822	117	Thecofilosea	208-250	0.59728	0.0128987	WDW_WSDW	0.64486	0.00339966
b32fa5531a1a3f19ad7fc08c8e2e43308c5a7464	490	Syndiniales	208-250	0.622907	0.0129987	WDW_WSDW	0.707107	0.00249975
d046eb6a6e0f12d4835f027fe61da69b3139ff60	161	Syndiniales	208-250	0.562731	0.0131987	WDW_WSDW	0.574902	0.00969903
8a568d757765db51ce0ed154e36445a28edbe353	127	Dinophyceae	208-250	0.567058	0.0134987	WDW_WSDW	0.546119	0.0174983
94d1acf10f7739aa6e8ccc99a53e4caf481e8616	102	Syndiniales	208-250	0.547723	0.0137986	WSDW	0.640972	0.00309969
008e0263ad5ab1ad8d1adb2093bf4f1f2804b654	231	Syndiniales	208-250	0.590385	0.0144986	WSDW	0.715526	0.00029997
32e919238b44b46a78b2721f054a69ac17641c32	338	Diplonemea	208-250	0.584203	0.0145985	WDW_WSDW	0.621624	0.00469953
d7975e801634303db7d2c859e14853b7fddb279f	180	Syndiniales	208-250	0.570048	0.0148985	WDW_WSDW	0.578784	0.010399
be107f4f9713faac95c9e8611585fb51b0641203	131	Polycystinea	208-250	0.547723	0.0151985	WDW_WSDW	0.527137	0.020498
38d2a9e3f24e9cde7cd36c6f7c895af8b0125b1f	163	Syndiniales	208-250	0.599097	0.0152985	WDW	0.796447	0.00019998
7d2c0f840065fdeba7e35bbc75edcf5073308f1c	463	Polycystinea	208-250	0.605144	0.0152985	WDW_WSDW	0.631725	0.0059994
65761baf35e7a0f0be0a2ba6b16836912dd9c02a	151	Dinophyceae	208-250	0.562731	0.0157984	WSDW	0.623905	0.0039996
7c10b195c5427ef3000bafc78ab59d42d7ad87a0	139	MAST-1	208-250	0.547723	0.0161984	WDW_WSDW	0.57735	0.00839916
a7787476a1fc9adc850a73ab7ebc3be2fbb55821	3128	RAD-B	208-250	0.701555	0.0162984	WSDW	0.941634	9.999e-05
1f9835caf7b34dc9bca240342919d9f60a2ab566	2149	Ciliophora	208-250	0.681219	0.0163984	WDW_WSDW	0.688561	0.00829917
4a6d4239ef700e4bfdb4ec5eeb3400d19aa3e525	806	Syndiniales	208-250	0.641099	0.0163984	MWDW_WDW_WSDW	0.644324	0.00479952
cf1847fe996242d4de9fe231a6c806280a9b0f15	413	Syndiniales	208-250	0.559827	0.0163984	WSDW	0.74114	0.00019998
72564d856fdfacc10c9ced5f14dded81c7dfe39b	210	Syndiniales	208-250	0.57735	0.0164984	WDW_WSDW	0.608581	0.00679932
a41c6b559f6cd465afc7cada82d19354f5e9624b	101	Syndiniales	208-250	0.532291	0.0164984	WDW	0.560185	0.00759924
201cdaa8d878ca4f9d910484ff3684bce0ed1764	179	Syndiniales	208-250	0.571115	0.0167983	WDW	0.635296	0.0039996
d9bc74c7895113c8adb41c3545b36ecbe4009bd4	1241	Syndiniales	208-250	0.612682	0.0168983	WDW	0.657622	0.00549945
7520335e68313f4e8e3f3b4a086e9e6a960cd9ef	16561	Syndiniales	208-250	0.911774	0.0170983	WDW_WSDW	0.94736	0.00169983
f256bbfdee7c6d9274d6d2b2f234ac31f62fca80	934	Dinophyceae	208-250	0.573212	0.0170983	WDW_WSDW	0.565732	0.0138986
3bf3649f8df0ab3e3ab1408b36dce60b7370c07f	113	Syndiniales	208-250	0.594267	0.0172983	WDW	0.754778	0.00059994
eb1623aca4944b9b0c23d92e491dc2dcd95f4e0c	462	Dinophyceae	208-250	0.594094	0.0175982	WDW_WSDW	0.620434	0.00709929
29d9e46b036e94763bd82fc550adbc0b05df0a63	137	Syndiniales	208-250	0.532291	0.0176982	WDW	0.564208	0.0105989
ec3ce45410d8aa9d23a407fc464e446fbabfc4b1	687	Dinophyceae	208-250	0.545889	0.0181982	WDW_WSDW	0.524884	0.0228977
f30f09f4de1c1b063eb9ee4013fcca2b2c2df01f	212	Syndiniales	208-250	0.532291	0.0186981	nonsignificant	0.479301	0.0538946
58b5389e3c53d9d910f4b8f5a2fb6bcb4d4f03bb	110	Tunicata	208-250	0.572131	0.0188981	WDW_WSDW	0.558938	0.0162984
98681060fe0fcad6ed087e5e6dad1a368d14c00e	113	Syndiniales	208-250	0.552264	0.019598	WDW	0.689308	0.00119988
4c1b3940a6787e29e0db5e10ff349f1ad1cee6ac	130	Syndiniales	208-250	0.53818	0.019998	nonsignificant	0.48734	0.060394
f7d36b98f61a6038306f62801ab0e6309ce4d9f0	273	Polycystinea	208-250	0.582468	0.020398	WSDW	0.737229	0.00119988
da7985c9021222750b2085db9eb3f5cdd48c3774	159	Syndiniales	208-250	0.554299	0.0205979	WDW_WSDW	0.548618	0.0173983
c745a7acdad3dd68dfca83809307a97bcdc84b9b	454	Syndiniales	208-250	0.583517	0.0208979	MWDW_WDW_WSDW	0.568955	0.0193981
9bfcae1e667aaa9c9e061c0d94d912229d751dd9	197	Syndiniales	208-250	0.547723	0.0210979	WDW	0.701201	0.00089991
b76688cfe27804ec812ad42413a85c579dfb65cc	1111	Syndiniales	208-250	0.561049	0.0214979	WSDW	0.697892	0.00169983
9fb372e7b36a95ec0c88a9e5d53c6ffabb69ebb0	148	Syndiniales	208-250	0.539909	0.0215978	WSDW	0.609262	0.00379962
af23703cce1437ed41fd3aa82fdda94e91892638	4254	Dinophyceae	208-250	0.615486	0.0217978	WDW_WSDW	0.622293	0.0124988
d594c0d55c5d2cf056ecfd0a56aa2969eac52de9	706	Dinophyceae	208-250	0.530557	0.0220978	WDW_WSDW	0.536665	0.0191981
87dea04820856cad9c0cfb4891b20e78da51b7f9	133	Ciliophora	208-250	0.593536	0.0221978	WDW_WSDW	0.637491	0.00569943
3cf2bf48b7c8f0f6ff7e107e6a175d8c10e34271	103	Syndiniales	208-250	0.569995	0.0222978	WDW	0.709387	0.00079992
d9f3c44b3f4fe161d608eb4235cad5e68791f2f5	543	RAD-B	208-250	0.628277	0.0222978	WSDW	0.806645	0.00019998
a02b610a7d05767190c38b3a5714c602831cb7d0	1218	Syndiniales	208-250	0.581308	0.0225977	MWDW_WDW	0.687082	0.00149985
b2aea3980fadfa07c06d2972f66bcdcef3446d1a	121	Ciliophora	208-250	0.516398	0.0227977	WSDW	0.730297	9.999e-05
659e1a6d48088e7b9e8dcf4227b5b23776d0dfa0	271	Polycystinea	208-250	0.5431	0.0235976	WDW_WSDW	0.527646	0.0251975
cd9b3aefebb66c50fb01c37d48722572abea563a	159	Syndiniales	208-250	0.532291	0.0236976	WDW	0.671887	0.00129987
f690e82debfa841ebc67555d5bffd1a8c27ffd79	380	Syndiniales	208-250	0.570332	0.0242976	WSDW	0.762719	9.999e-05
a41f71072a0e799a674f61af3cc102643e48e6c0	201	Polycystinea	208-250	0.526253	0.0243976	WDW_WSDW	0.559783	0.00919908
4644c35e86aa0dc94cfbb1cfe3c1de30d02863d2	108	Diplonemea	208-250	0.551789	0.0246975	WDW_WSDW	0.570148	0.0125987
44f7e27c1e0ad3f64ba94c4626a83d2e548258fe	147	RAD-A	208-250	0.524072	0.0247975	WDW_WSDW	0.559327	0.00809919
22432db391e9c838ece5105306f643be1b7e5324	355	Polycystinea	208-250	0.555515	0.0253975	WDW	0.717836	0.00059994
37ff2d48adf41d64737b83262b41beba7da947b2	189	Acantharea	208-250	0.535585	0.0258974	WDW_WSDW	0.532665	0.0207979
b9e001adfbc207319c97d5d7192824b1ac9be8d7	196	Syndiniales	208-250	0.532291	0.0258974	WSDW	0.752773	0.00039996
3728fa11775727cc49f32fa2550982529ed3640f	124	Dinophyceae	208-250	0.548923	0.0259974	WDW_WSDW	0.55028	0.0168983
88b91a63584a1a007845d721eb20909593b90216	6255	Dinophyceae	208-250	0.713312	0.0266973	WSDW	0.703203	0.0186981
30f5cf4d29ce4c8624b33c812ecd979e1a2b4b59	154	Syndiniales	208-250	0.517889	0.0271973	WSDW	0.668513	0.00029997
320dec4e78373c856fcd04582f6a15f0be2bcc7c	140	RAD-A	208-250	0.53885	0.0276972	nonsignificant	0.491736	0.0555944
2b383e884c49e2650f68a9645c07ac39ad6d1744	341	Polycystinea	208-250	0.568259	0.0281972	WDW_WSDW	0.582341	0.010499
c10cd1e825c80c35bbca9ebf7d3e38a803e9ba43	235	Diplonemea	208-250	0.552658	0.0281972	WDW_WSDW	0.572018	0.0177982
c159adec90ae6b64b95397b0d1950c5c0aad2043	325	Syndiniales	208-250	0.516398	0.0284972	WDW	0.658699	0.00129987
8cf5f4e6fc1f5c1bc5224b1d47e2fac9c1a41d59	106	unknown Dinoflagellata	208-250	0.516398	0.0287971	WDW_WSDW	0.544331	0.010299
6e39ba5580141de6ed76a1d0ce60310933eaed1d	200	Syndiniales	208-250	0.532291	0.0289971	WSDW	0.611493	0.00789921
f7641d007b12f97b76f0df720284c6838e202215	115	Syndiniales	208-250	0.537709	0.0289971	WSDW	0.606349	0.00559944
9778d03da001ac330156de9f3852b1a9879bf941	261	Polycystinea	208-250	0.528086	0.029597	WDW_WSDW	0.53161	0.0175982
16647a4d99638f137cca556d9b5caf156c039104	2281	Diplonemea	208-250	0.636161	0.029697	WDW_WSDW	0.661144	0.00929907
5663f57990eb8e7ee80855a8350bf6365b9b25b8	444	Nemertea	208-250	0.578904	0.029897	WSDW	0.753798	0.00059994
d0b2a9b1c41cbdebe7d5905a513466279069b739	304	Polycystinea	208-250	0.569446	0.030197	WDW_WSDW	0.605142	0.00749925
2010318b96d659296811864838938ae58a218c6d	203	Dinophyceae	208-250	0.5	0.0307969	WSDW	0.569023	0.00619938
237168356e8a636d4dd098d95d358048433383b7	316	Acantharea	208-250	0.5	0.0307969	WSDW	0.636453	0.0009999
5fff72f98d13c90832efcf5c99e6e2a4a6a63603	434	Syndiniales	208-250	0.5	0.0309969	WDW_WSDW	0.508383	0.019798
6ec990e341ea9168661838445eb51c7ee885ed27	155	Syndiniales	208-250	0.532996	0.0313969	WDW_WSDW	0.527892	0.0213979
37f6df5423124b6bd4342486680f4879eb577772	596	Dinophyceae	208-250	0.532291	0.0315968	WDW_WSDW	0.5199	0.0224978
731acd9d08b17830459fec091f8f744a33e003e5	434	Polycystinea	208-250	0.513861	0.0316968	WSDW	0.613987	0.00319968
c5e34824e6845e5ace465e150158c7de9763f0fd	153	Syndiniales	208-250	0.5	0.0316968	WDW_WSDW	0.474761	0.0343966
e3872267ed65ab51e5537f1f591d1bb5ade273fa	204	Syndiniales	208-250	0.5	0.0328967	WSDW	0.678942	0.00129987
1ba0fbf4f698adcb75cdb1227623b56b2f346b5a	205	Syndiniales	208-250	0.556731	0.0335966	MWDW_WDW_WSDW	0.556386	0.0208979
da4cbc88addfe1d0adb6c3e0be940925a790e1c0	1435	Ciliophora	208-250	0.572806	0.0336966	WDW_WSDW	0.575822	0.0170983
9c0389ce3ef95d0740ab9bbff2ce4196d9cd1d56	605	Syndiniales	208-250	0.576805	0.0350965	MWDW_WDW	0.63301	0.00479952
fefbc347939461bac3f163a2f2d972dd6e9a6cff	228	Syndiniales	208-250	0.527336	0.0354965	WDW_WSDW	0.514111	0.0330967
d8a1aced48978fa62c5b1382cef4d4825df61cbc	4388	Dinophyceae	208-250	0.696387	0.0358964	WDW	0.734413	0.00259974
467464d3f9915d0f4843dca458d931bb955fb324	1059	Polycystinea	208-250	0.529554	0.0361964	WSDW	0.596764	0.0059994
a8d3e03a938d932e4b131cd1e5e20f939fab9e41	521	Dinophyceae	208-250	0.523883	0.0364964	WDW_WSDW	0.526942	0.0193981
c1c99239941bfb8859d1b36702bb57c329a0e281	127	Dinophyceae	208-250	0.483046	0.0365963	WDW_WSDW	0.509175	0.0180982
19b091ad5f2a5a137d1a221cf9292c5333a6fd3b	138	Syndiniales	208-250	0.483046	0.0369963	WDW	0.635301	0.00129987
ab3ba4fdf85ba9777b6e58516bd652396f97f237	153	Telonemia	208-250	0.57754	0.0369963	WDW	0.742923	0.00029997
95af5f4acbb21fbaeaedced4325ce4d7dc7101fb	126	Syndiniales	208-250	0.483046	0.0370963	WSDW	0.588784	0.00439956
f51f69767e7bc116293fcfb95c90bc48fdc50f8c	458	RAD-A	208-250	0.539954	0.0371963	WSDW	0.771635	9.999e-05
73143141a3766a6d916531f0c3e7463d2ffe1a71	924	Dinophyceae	208-250	0.548743	0.0377962	WDW_WSDW	0.537542	0.0306969
e52125263c25c3c6352d7258b53f361d2d1cb765	533	Polycystinea	208-250	0.532291	0.0377962	WSDW	0.654157	0.00409959
ff47ad870a1ea97d2eb7a076ceb5d99c0356a799	120	Haptophyta	208-250	0.483046	0.0379962	WDW_WSDW	0.460669	0.039696
65229e04142f48a0be83305fa14369f183d55e80	249	Bigyra	208-250	0.577986	0.0380962	MWDW_WDW_WSDW	0.576081	0.0247975
2cbd4b15170319fec831ae9879667c8cc6ea5b53	357	Polycystinea	208-250	0.510274	0.0384962	WSDW	0.684163	0.0009999
10cbfe547610104652118af1ecf2c0af725183e0	149	RAD-B	208-250	0.50908	0.039596	WSDW	0.727232	0.00039996
4d459088d2c2d90133db9f83e3c3f46872d56cfd	497	Syndiniales	208-250	0.539291	0.039596	WDW	0.69366	0.00159984
54d627d0235e81758aa75790c4581b49a5a51361	120	Syndiniales	208-250	0.483046	0.040496	WSDW	0.68313	0.00039996
455caa28d31918bd88b59a4b6a886eafbdd83008	107	RAD-C	208-250	0.483046	0.0414959	WDW	0.499022	0.0188981
d7ef169cfa89917d8c09314a86fe060841d5eda4	131	Diplonemea	208-250	0.483046	0.0415958	WDW	0.655842	0.00079992
7a6de72eaa1dd61aecd492f9057252ba3c6850a0	114	Syndiniales	208-250	0.527175	0.0419958	WDW_WSDW	0.571898	0.010399
991d2ac6f0e3f559b1abf6737c11b124d98dac7f	835	Dinophyceae	208-250	0.534027	0.0422958	WDW	0.558429	0.0177982
d253c9f10f78fe39ad677fec21436df036e02d31	708	Dinophyceae	208-250	0.51484	0.0429957	WDW_WSDW	0.493833	0.0428957
58d6788889f2c358ea3ceeaf72dccab46701f2f1	253	Syndiniales	208-250	0.53615	0.0434957	nonsignificant	0.512357	0.050295
cebed1e00ab5d01fe67483c14de7f541f6b0cfcb	132	Ciliophora	208-250	0.491418	0.0435956	WDW	0.540187	0.0153985
2e5678172c24e3415459c9b83d6620eacbfe0dae	159	Syndiniales	208-250	0.51833	0.0439956	WDW	0.679546	0.00129987
190387b1d417b985b13d569c803b663fbdc8a5f4	118	Syndiniales	208-250	0.537958	0.0442956	WDW	0.709162	0.00109989
c85c701a9f8ef7b539839955f898b2f8fe57ce09	499	Cnidaria	208-250	0.605923	0.0453955	WDW_WSDW	0.651326	0.00419958
17f0c9bb656843a865077a40c60765695d143d7f	300	Cnidaria	208-250	0.582966	0.0467953	nonsignificant	0.544532	0.0548945
4a5756954483800f23f796503c22cb2ffd37295c	109	Ciliophora	208-250	0.506447	0.0468953	WDW	0.607967	0.00429957
7f4251935825af06121b099872498eeb78bd5a11	1141	Syndiniales	208-250	0.534254	0.0470953	WSDW	0.79495	9.999e-05
18d55e1f36c349cd633244997698c3ab5d0ebe7e	156	Syndiniales	208-250	0.525081	0.0472953	WDW_WSDW	0.537706	0.0150985
49e8e7ce1155ea81791647f184df4a177965a529	162	Syndiniales	208-250	0.483046	0.0482952	WSDW	0.534656	0.0109989
17b06e6a6171e0228ad3652eb155a2432706a6f1	221	Syndiniales	208-250	0.517256	0.0484952	WDW	0.658367	0.00209979
4b63d44698244d199ab6ca85d8400fc87f16a7a6	112	Bigyra	208-250	0.506708	0.0486951	WSDW	0.579448	0.010199
94d37cfd2c72c810b59cf00c8e527e9edec92088	287	Syndiniales	208-250	0.479195	0.0486951	WSDW	0.58268	0.00309969
d318accf2e067dc1750c3ee84ae3ccecec345ec0	104	Dinophyceae	208-250	0.465475	0.0492951	WDW_WSDW	0.490653	0.0173983
f4bf35d0b299436c5fe27ad9e3e2e35a4a0279e3	114	Dinophyceae	208-250	0.490091	0.0493951	WDW_WSDW	0.524921	0.0186981
7c462749e839ca89de439d0ac9bff5738f2c8db5	38652	Syndiniales	208-250_285-304	0.975501	9.999e-05	SuW_MWDW_WDW_WSDW	0.954638	0.0240976
7f35432af61f9ad9a31cd73a77d4bf69d7dfc361	1262	Dinophyceae	208-250_285-304	0.746943	0.00649935	MWDW_WDW_WSDW	0.735714	0.00619938
88bb760b6215c403ba0851cada3853a760ecb294	225	Diplonemea	208-250_285-304	0.675937	0.0147985	WDW	0.757654	0.00019998
752bec020746a05633f9e84b3901a8f893db7535	2610	Dinophyceae	208-250_285-304	0.633428	0.0313969	nonsignificant	0.611686	0.0524948
6d9e45df4280b21f920997fac10a75fc02daa17c	249	RAD-B	208-250_285-336	0.742366	0.019998	SuW_WDW_WSDW	0.771493	0.00039996
084cf686213ead1aaad789a2ad357df9542e3480	238	Diatomista	208-250_285-336	0.649612	0.0456954	SuW	0.791678	9.999e-05
b82a4929f2d6b089755d289a4f865ba82d974572	12448	Syndiniales	208-250_304-322	0.868661	0.00049995	SuW_WDW_WSDW	0.857007	0.00139986
20b0057de554998532f7f5b1cea1d6eea609d19f	131	Syndiniales	208-250_304-322	0.630286	0.00649935	WDW	0.671322	0.00179982
64cdecbee98ee35a5a5b06dd263ffb69372ad063	161	Syndiniales	208-250_304-322	0.585206	0.0123988	WDW_WSDW	0.585111	0.00869913
234dc3063527ab0ceeade911c6867f097bde440b	428	Acantharea	208-250_323-336	0.817713	9.999e-05	SuW_WDW_WSDW	0.868822	9.999e-05
86de80d07ede48ddd2ef19b8a4cdc3e9f015442d	24694	Dinophyceae	208-250_323-336	0.983853	9.999e-05	SuW_WDW_WSDW	0.987595	9.999e-05
e9e9eb86abce884bbe5c3582ccaafaa1ad23f436	18795	Syndiniales	208-250_323-336	0.986026	9.999e-05	SuW_WDW_WSDW	0.982554	9.999e-05
0024b0746e9337778fc54f6e39b4d4dcfaef88ef	1513	Acantharea	208-280	0.911868	9.999e-05	MWDW_WDW_WSDW	0.902725	9.999e-05
00c1609d3f67f9fa321f42219c98894c47cc0b48	29775	Dinophyceae	208-280	0.987838	9.999e-05	SuW_MWDW_WDW_WSDW	0.992894	9.999e-05
010b2138e8ca1f7698b94ff00f707aa9472092e2	28112	Syndiniales	208-280	0.989949	9.999e-05	SuW_MWDW_WDW_WSDW	0.997883	9.999e-05
01d72401bb0aad91e945c661ea24eb58d03c0b94	3933	Diplonemea	208-280	0.973062	9.999e-05	MWDW_WDW_WSDW	0.969304	9.999e-05
026e041a5e61029df7089965db290848956aa7cb	5161	Syndiniales	208-280	0.973698	9.999e-05	MWDW_WDW_WSDW	0.99297	9.999e-05
0276003ba261054bd8d8691d9c67423db35195bd	3852	Bigyra	208-280	0.971704	9.999e-05	MWDW_WDW_WSDW	0.982074	9.999e-05
02ae19183ec8d3dd4c25105d77f6796b26b0c71d	3935	Syndiniales	208-280	0.94686	9.999e-05	WDW_WSDW	0.957259	9.999e-05
02d12c6cfa0fe6ccd288e7b808c69237e84dfea3	6563	Diplonemea	208-280	0.95994	9.999e-05	MWDW_WDW_WSDW	0.956842	9.999e-05
043e5bcb8ce54285d4481573be89ffdf4eb49328	1029	Dinophyceae	208-280	0.835123	9.999e-05	MWDW_WDW_WSDW	0.84611	9.999e-05
0487404f1db475c7251d9c6c5ecc2e30bd5bd10a	6073	Syndiniales	208-280	0.905925	9.999e-05	MWDW_WDW_WSDW	0.920183	9.999e-05
04c63dc27788531ddccfa7e542a642e4175068f9	240	Syndiniales	208-280	0.78843	9.999e-05	WDW	0.832908	9.999e-05
04f21f28ae92a58ab0684f75839925c6c9138b1e	6015	Diplonemea	208-280	0.866892	9.999e-05	MWDW_WDW_WSDW	0.868655	9.999e-05
059db1f502eb102168e15214d56bd63919ee37f7	179	Acantharea	208-280	0.797199	9.999e-05	WDW_WSDW	0.818067	0.00019998
07a08dc716d1de4d7858ad858328ab85390ab033	3721	Diplonemea	208-280	0.897717	9.999e-05	MWDW_WDW_WSDW	0.900205	9.999e-05
0852e7f3ee3afdce9d81f19085f2e055724f4156	28329	Ctenophora	208-280	0.978636	9.999e-05	MWDW_WDW_WSDW	0.990059	9.999e-05
0877695772e45306273ecdf2f15c61757912c14e	158	Diplonemea	208-280	0.839461	9.999e-05	MWDW_WDW_WSDW	0.833936	9.999e-05
08df6eac2c892da2b7559d1efc52ac7b9da484b7	2725	Dinophyceae	208-280	0.895741	9.999e-05	WDW_WSDW	0.906579	9.999e-05
09ca425f57c3cbfb7e6fb167210d997957e13f63	5169	Syndiniales	208-280	0.946511	9.999e-05	MWDW_WDW_WSDW	0.949925	9.999e-05
0a2b087813de41fe395c87239688f2f08c15f190	1086	Diplonemea	208-280	0.968936	9.999e-05	MWDW_WDW_WSDW	0.970929	9.999e-05
0a68ccee894270472d715d261b1b1f41b0e8cbc9	2217	Polycystinea	208-280	0.96436	9.999e-05	MWDW_WDW_WSDW	0.965442	9.999e-05
0a7edaaf92b407bae8acc13cef88594d4a6e31b8	2520	Syndiniales	208-280	0.952831	9.999e-05	MWDW_WDW_WSDW	0.963894	9.999e-05
0a7ef15e10e4527b8aaac3318435dfb8635161e5	7805	Diplonemea	208-280	0.995165	9.999e-05	MWDW_WDW_WSDW	0.990968	9.999e-05
0aac804c6ff68ba4d237ee972fa00e4d7ed618da	510	Syndiniales	208-280	0.804756	9.999e-05	WDW_WSDW	0.852826	9.999e-05
0af0cd2467af56ebd0370f728fbf9fc5ca6ea5e9	5907	Dinophyceae	208-280	0.912939	9.999e-05	MWDW_WDW_WSDW	0.906943	9.999e-05
0b2bfb0850f54cd92255199aab8029a55315799e	3018	Diplonemea	208-280	0.874773	9.999e-05	MWDW_WDW	0.899693	9.999e-05
0c27630ba2101ee11ab8cbf70173533914ab3214	6894	Dinophyceae	208-280	0.919752	9.999e-05	MWDW_WDW_WSDW	0.936216	9.999e-05
0c4faa57c94f356ed3e12ad3313dcf99c697f6a0	646	Diatomista	208-280	0.931137	9.999e-05	MWDW_WDW_WSDW	0.965557	9.999e-05
0c51478f119dee01ca06d8fb097e76582aef2123	3103	Diplonemea	208-280	0.948864	9.999e-05	MWDW_WDW_WSDW	0.949557	9.999e-05
0cb3b99746d4ed36bba844cc461b40fad8e88e69	18576	Diplonemea	208-280	0.98785	9.999e-05	MWDW_WDW_WSDW	0.990952	9.999e-05
0d84c95a9b214e1c3e1d4fc39b9e6d8beccacb49	5510	Syndiniales	208-280	0.979991	9.999e-05	MWDW_WDW_WSDW	0.984004	9.999e-05
0daa677a961fc619d2e25d57c99e8b3af8a4554e	765	Syndiniales	208-280	0.770083	9.999e-05	WDW_WSDW	0.767211	9.999e-05
0e74d986ec78368cabe177849a4b372ad774d00f	11217	Syndiniales	208-280	0.983215	9.999e-05	MWDW_WDW_WSDW	0.994096	9.999e-05
0e79cba9f8e28e68687f1e0236b1ff12cbfaa107	8178	Syndiniales	208-280	0.957951	9.999e-05	WDW_WSDW	0.95924	9.999e-05
0f0fdc03a601b603194605cb2b9446559bf5b1c7	1948	Polycystinea	208-280	0.860939	9.999e-05	MWDW_WDW_WSDW	0.866109	9.999e-05
0f2d7011f27f459312daf43ff878df432c58c317	6367	Dinophyceae	208-280	0.913443	9.999e-05	MWDW_WDW_WSDW	0.910746	9.999e-05
0f4a5c57de7986add70bf08e81439eb1c23de721	3155	Dinophyceae	208-280	0.889098	9.999e-05	MWDW_WDW_WSDW	0.904038	9.999e-05
0fbbaff810e27c377226feefffc23c5ce703d92d	32718	Syndiniales	208-280	0.989211	9.999e-05	MWDW_WDW_WSDW	0.991843	9.999e-05
102de274b50c696739dbb2eec58b18ffc2342316	613	Syndiniales	208-280	0.834121	9.999e-05	MWDW_WDW_WSDW	0.837712	9.999e-05
10506c05a8f5042b5b2a360a85b5775532ff3d15	18787	Syndiniales	208-280	0.974992	9.999e-05	WDW_WSDW	0.987488	9.999e-05
107924744004926047384350d4a5916320821b8d	6152	Bigyra	208-280	0.96667	9.999e-05	WDW_WSDW	0.971234	9.999e-05
10c69c84f60e7ba185fc7f7d64342b73a80a706f	3639	Syndiniales	208-280	0.953423	9.999e-05	MWDW_WDW_WSDW	0.953746	9.999e-05
110100e816b2c51fe8c19f398f00b86c1e613e20	814	Syndiniales	208-280	0.784391	9.999e-05	WDW	0.807719	9.999e-05
11464071e41ae7e3cd152777bd5304015ba5ef9f	481	Syndiniales	208-280	0.844088	9.999e-05	MWDW_WDW_WSDW	0.836837	9.999e-05
12df39aa1b205831ba372d92ec147359fb1cedec	156	Cnidaria	208-280	0.761112	9.999e-05	WDW_WSDW	0.825068	9.999e-05
1372317aff282ba0cbe263c7425ea5a11c2d3b66	9720	Cnidaria	208-280	0.896143	9.999e-05	MWDW_WDW_WSDW	0.891632	9.999e-05
13e9e4f27cac58c5abdf09fb555e5e877065a636	2073	Syndiniales	208-280	0.872086	9.999e-05	WDW_WSDW	0.93657	9.999e-05
142ecb77ddc093f04e6a7277116b62b684b3f3f0	8694	Polycystinea	208-280	0.962682	9.999e-05	MWDW_WDW_WSDW	0.964821	9.999e-05
15962c778d09202872ff6a9e9ecef990f0e028ad	1076	Centrohelida	208-280	0.87816	9.999e-05	WDW_WSDW	0.917434	9.999e-05
15b28787427fe39c361b5df46aef936e875bd304	6964	Syndiniales	208-280	0.979219	9.999e-05	MWDW_WDW_WSDW	0.993224	9.999e-05
163d1f591644dd6b3149f12ab96a233fee3f55f4	6515	Acantharea	208-280	0.850635	9.999e-05	WSDW	0.968289	9.999e-05
170cfdfc1969355e391eb4d8c268b3398cbcfdf3	2421	Syndiniales	208-280	0.939551	9.999e-05	MWDW_WDW_WSDW	0.944747	9.999e-05
17246616a1cd1003b50100a5eb7e00facad5d0fa	644	Syndiniales	208-280	0.835883	9.999e-05	MWDW_WDW_WSDW	0.837741	0.00019998
17349681fefa9356139a8c84a5f01e297f364afc	11371	Acantharea	208-280	0.985778	9.999e-05	MWDW_WDW_WSDW	0.983856	9.999e-05
17523e1b2e061867cddf56188ce2b83742d40981	2146	unknown Rhizaria	208-280	0.869147	9.999e-05	WDW_WSDW	0.936395	9.999e-05
18f3d84ba1a4c42992190f664cd33e6a023c54f8	3173	Syndiniales	208-280	0.931674	9.999e-05	MWDW_WDW_WSDW	0.931812	9.999e-05
1a4d9e66d10bef80c8864aee7a15dea68a1e9efe	2853	Ciliophora	208-280	0.860322	9.999e-05	MWDW_WDW_WSDW	0.86174	9.999e-05
1b38162a4a51aafc4baeeab75a9ffa82e7857a06	3402	Syndiniales	208-280	0.943358	9.999e-05	WDW_WSDW	0.971491	9.999e-05
1b843fbfe21f851f82847369dc0420b80fa16df5	142	Dinophyceae	208-280	0.769066	9.999e-05	WDW	0.792269	9.999e-05
1bf1f21331b6bf8859150446f964b65f40a8363e	380	Syndiniales	208-280	0.847852	9.999e-05	MWDW_WDW_WSDW	0.852441	9.999e-05
1c2e7613facdac016ebeeb261dce8bb056a88d8a	6509	Syndiniales	208-280	0.971898	9.999e-05	MWDW_WDW_WSDW	0.970177	9.999e-05
1c45f8b14262deb60ac33811b6073abab0961930	37355	Syndiniales	208-280	0.99423	9.999e-05	SuW_MWDW_WDW_WSDW	0.998681	9.999e-05
1cb566f55510bcca9d86ee7d5f943121436d8caa	1414	Syndiniales	208-280	0.883104	9.999e-05	MWDW_WDW_WSDW	0.908297	9.999e-05
1d422fd3a0fc84ff947bc67de92c9ffe1842f4ee	740	Syndiniales	208-280	0.830403	9.999e-05	MWDW_WDW_WSDW	0.844444	9.999e-05
1d536b685f3b4026a02c8f145a64f5d0d0a501f9	242	RAD-B	208-280	0.862116	9.999e-05	MWDW_WDW_WSDW	0.862116	9.999e-05
1d93ee71722971973e9c6130662cceee371c7bbd	3483	unknown Radiolaria	208-280	0.931574	9.999e-05	WDW_WSDW	0.942617	9.999e-05
1e5a6ecdddf063fd14bb20e9d75b2496e818b105	15347	Cnidaria	208-280	0.941507	9.999e-05	MWDW_WDW_WSDW	0.93626	9.999e-05
1e643f4a3356c14c5277afab4fbedb46c111db24	16268	Syndiniales	208-280	0.967064	9.999e-05	MWDW_WDW_WSDW	0.971073	9.999e-05
1eaf2a3226b43b6fca87899291879faeb44531ce	673	RAD-B	208-280	0.86603	9.999e-05	MWDW_WDW_WSDW	0.871468	9.999e-05
1f0c556373e40e56954efaaaea19ef79c6461832	2469	Telonemia	208-280	0.936861	9.999e-05	MWDW_WDW_WSDW	0.945012	9.999e-05
1fa761b0b656ae2ce00a17fdd60a55bceee69836	2560	Polycystinea	208-280	0.94285	9.999e-05	MWDW_WDW_WSDW	0.936722	9.999e-05
2092eba3c40c411164a53853a670583f199329d7	3964	Syndiniales	208-280	0.975868	9.999e-05	MWDW_WDW_WSDW	0.983132	9.999e-05
20cc076e2a2fbdf227b2c1b0ec1d14e3f7f71071	5252	Syndiniales	208-280	0.942145	9.999e-05	WDW_WSDW	0.963571	9.999e-05
20e84551db9e67fcb89242f969c3f2abf7b9b52d	2729	Bigyra	208-280	0.911841	9.999e-05	MWDW_WDW_WSDW	0.918899	9.999e-05
20f4b961e690c453f2546a2da0f9fce39b4894c1	110	Acantharea	208-280	0.7711	9.999e-05	MWDW_WDW_WSDW	0.7711	9.999e-05
211e9ebd1fad968bb790175fb6a1aa0219c60dbf	14415	Dinophyceae	208-280	0.993283	9.999e-05	MWDW_WDW_WSDW	0.997902	9.999e-05
21a98dc186fc50795ab93dafb58bf88e4f84cdbf	21373	Syndiniales	208-280	0.973622	9.999e-05	MWDW_WDW_WSDW	0.984745	9.999e-05
227b428cf78118400251631a8db0a3c5192a8524	3429	Syndiniales	208-280	0.966758	9.999e-05	MWDW_WDW_WSDW	0.975019	9.999e-05
22ad299aba3a5528d2b9c6cc022c862c1a592514	1803	Syndiniales	208-280	0.929645	9.999e-05	MWDW_WDW_WSDW	0.944875	9.999e-05
239135ec5d986ae16b6570a105b9fa910f9c4309	21940	Acantharea	208-280	0.948507	9.999e-05	MWDW_WSDW	0.953862	9.999e-05
2413b0e0e1e5183d1ec962a38d0c4c7f158de34c	2824	unknown Stramenopiles	208-280	0.959609	9.999e-05	WDW_WSDW	0.967488	9.999e-05
244b5fecc2f347d3e35d8a3f61f239444239a893	4356	Syndiniales	208-280	0.874936	9.999e-05	MWDW_WDW_WSDW	0.88423	9.999e-05
24a42c9271a99b0061aec3d5ee7d182d702bd4ff	821	Syndiniales	208-280	0.896467	9.999e-05	MWDW_WDW_WSDW	0.886914	9.999e-05
25096da8e704ccd0e8591c720aa284dcbb1d18c1	2051	Syndiniales	208-280	0.908714	9.999e-05	WDW_WSDW	0.935001	9.999e-05
25d7dff8d22ce456eeffb1e01b116898a84714ad	578	Syndiniales	208-280	0.895641	9.999e-05	MWDW_WDW_WSDW	0.91242	9.999e-05
25f0cfcdab0080aa7c03ebe4d1600c483b882756	303	Bigyra	208-280	0.778504	9.999e-05	MWDW_WDW_WSDW	0.813733	9.999e-05
262e115a2d3de4717dd4bcc9075d7aa499f25c93	9259	Dinophyceae	208-280	0.935482	9.999e-05	MWDW_WDW_WSDW	0.953652	9.999e-05
264fe228c526e80ef3a2ce04c4a3f3db35d3e157	2640	Telonemia	208-280	0.881932	9.999e-05	WDW_WSDW	0.930169	9.999e-05
268bf5019448dbb4198ddd648ed3ce48e674c0ba	1174	Syndiniales	208-280	0.855123	9.999e-05	MWDW_WDW_WSDW	0.859779	9.999e-05
27c90038e19574208b59c3d433127b934ed35fef	418	Syndiniales	208-280	0.813757	9.999e-05	MWDW_WDW_WSDW	0.828625	9.999e-05
2997d1fcb4e067121133a9ac40a587a5434411e3	1514	Haptophyta	208-280	0.944146	9.999e-05	MWDW_WDW_WSDW	0.949983	9.999e-05
29c55257791828c88ba560f82ac7c3084caae54b	4047	Syndiniales	208-280	0.949745	9.999e-05	MWDW_WDW_WSDW	0.963519	9.999e-05
2ab7ed5728a2bec66b1d3f946e5611d7bb294d25	8940	Syndiniales	208-280	0.981013	9.999e-05	MWDW_WDW_WSDW	0.977002	9.999e-05
2abec67b796341b3c04dacc126a30a8ff668783c	3744	unknown Dinoflagellata	208-280	0.931322	9.999e-05	WDW_WSDW	0.973852	9.999e-05
2af15d1259f06c730d04f46d82037be7f26844c0	2972	Syndiniales	208-280	0.974138	9.999e-05	MWDW_WDW_WSDW	0.969552	9.999e-05
2bba7945354c86c4cb93ae50fa5fdbdc68701e48	1871	Diplonemea	208-280	0.976973	9.999e-05	MWDW_WDW_WSDW	0.985561	9.999e-05
2c11ea00d30c71a3a8625e5bb5a1bd5a73d2fd61	12067	Syndiniales	208-280	0.971994	9.999e-05	MWDW_WDW_WSDW	0.976689	9.999e-05
2caaef1f4a22f9a0ad4cc74e582bda91201b10e5	10583	Syndiniales	208-280	0.99424	9.999e-05	MWDW_WDW_WSDW	0.998342	9.999e-05
2cc753ec26aac8ed906dcd52d553fe70578dec75	5149	Syndiniales	208-280	0.909765	9.999e-05	MWDW_WDW_WSDW	0.905391	9.999e-05
2cd285f365e9f8447a337a33436af3fde259d17f	3806	Syndiniales	208-280	0.946293	9.999e-05	MWDW_WDW_WSDW	0.953743	9.999e-05
2d23644063240c6672414f2b329698de08f81d6e	3294	Syndiniales	208-280	0.940272	9.999e-05	MWDW_WDW_WSDW	0.943535	9.999e-05
2d27bfde563e9408e734134d2a217cdb8f2b12b2	1807	Syndiniales	208-280	0.94726	9.999e-05	WDW_WSDW	0.9472	9.999e-05
2d4dc712e28f0488de0755b91c97c0f7373ce6c7	3945	Diplonemea	208-280	0.977628	9.999e-05	MWDW_WDW_WSDW	0.971714	9.999e-05
2d697c91e36fe39259dd46f86be4ddae54733dbd	377	Syndiniales	208-280	0.813733	9.999e-05	WDW	0.809609	9.999e-05
2d986b9eb797f51ff0f3a70a41fc5a4bc9517528	2942	Syndiniales	208-280	0.89719	9.999e-05	MWDW_WDW_WSDW	0.891276	9.999e-05
2dac1fa88bf06bfaeb7583108f1d368a6dbd9af2	831	Syndiniales	208-280	0.800116	9.999e-05	MWDW_WDW	0.839359	9.999e-05
2ec0e0901ad12c028bd7be0d8d00f068594dbe4f	14948	Syndiniales	208-280	0.966483	9.999e-05	WDW_WSDW	0.979244	9.999e-05
2f1d32175f7fbdd5eb78c2df5f3fd660b6f42840	9031	Syndiniales	208-280	0.965945	9.999e-05	MWDW_WDW_WSDW	0.963395	9.999e-05
2ff126a38b49ddfdb56951727a5268b643da0c4d	3050	Acantharea	208-280	0.870245	9.999e-05	MWDW_WDW_WSDW	0.867387	9.999e-05
2ff83b45103cfa2cd148d4ca0982666ef197dfa3	3544	Syndiniales	208-280	0.919216	9.999e-05	MWDW_WDW_WSDW	0.924299	9.999e-05
300374e5c3ccad6cf69866c0f1cda00b2e8d6ea2	436	Diplonemea	208-280	0.901674	9.999e-05	MWDW_WDW_WSDW	0.910933	9.999e-05
30bfc044dac843f57e13374fd5fdf45d8f705567	7818	Diplonemea	208-280	0.949655	9.999e-05	MWDW_WDW_WSDW	0.943023	9.999e-05
3134a676995ce754542133fdb83cc157bdc79024	16494	Syndiniales	208-280	0.971993	9.999e-05	MWDW_WDW_WSDW	0.977284	9.999e-05
3142d325a82a9bba40cb2c4be4683c11ba679855	1755	Bigyra	208-280	0.928063	9.999e-05	MWDW_WDW_WSDW	0.930854	9.999e-05
315aa590bc54189a98eb017e79a8a0f0d9d3e952	23189	Syndiniales	208-280	0.988329	9.999e-05	MWDW_WDW_WSDW	0.991559	9.999e-05
316cb574a81094b6580c803d1bdcd60a5f818331	3009	Syndiniales	208-280	0.939939	9.999e-05	MWDW_WDW_WSDW	0.947041	9.999e-05
319a0e6121af653b865a8913557bb3eb0b9dd0d4	4215	Syndiniales	208-280	0.891641	9.999e-05	MWDW_WDW	0.89412	9.999e-05
329d8649685218142958df2fdf8301905a84389b	3479	Dinophyceae	208-280	0.89807	9.999e-05	MWDW_WDW	0.921226	9.999e-05
3431b48b78a1c8c5e2ac635552a1c075c8816499	6264	Syndiniales	208-280	0.952385	9.999e-05	MWDW_WDW_WSDW	0.948431	9.999e-05
34c6527f533bd3044fb0417ab9b07791402ccc9f	4146	Syndiniales	208-280	0.904601	9.999e-05	WDW_WSDW	0.916961	9.999e-05
34dd0c3daecab1838a3c77627977bfa9b1fd5e92	10601	Dinophyceae	208-280	0.958446	9.999e-05	MWDW_WDW_WSDW	0.956098	9.999e-05
350c2c378df15438bf73c2148f8d46d61928d748	1120	Syndiniales	208-280	0.904761	9.999e-05	MWDW_WDW_WSDW	0.912208	9.999e-05
3634b36724dfdc854fe843e5eaa00c6afb55dc84	4042	Diplonemea	208-280	0.961266	9.999e-05	MWDW_WDW_WSDW	0.955895	9.999e-05
363a3e2671e69e718ea9885a1c5c75cbfb0c4e82	4084	Syndiniales	208-280	0.968585	9.999e-05	MWDW_WDW_WSDW	0.963384	9.999e-05
36b113bb40acee5a8b5e259f931078cfff27056b	17147	Dinophyceae	208-280	0.954039	9.999e-05	WDW_WSDW	0.959182	9.999e-05
3768322f13f3e2339133c31f324cbc6825c6b71c	4821	Polycystinea	208-280	0.901287	9.999e-05	WDW_WSDW	0.926435	9.999e-05
38ee967f742845a99c7c5bafbb6b1b88fa9f47fe	21910	Syndiniales	208-280	0.995617	9.999e-05	MWDW_WDW_WSDW	0.998566	9.999e-05
39064b57f9bc220a499ea370b4589d472c8ec416	726	Syndiniales	208-280	0.881408	9.999e-05	WDW_WSDW	0.905231	9.999e-05
39a7fd8d194833f49750c0be82d4abaf8d53e072	6032	Syndiniales	208-280	0.973092	9.999e-05	MWDW_WDW_WSDW	0.985169	9.999e-05
3a3366ebd66f8be60bb4df8cd1e8b47cb878aa17	438	Haptophyta	208-280	0.865543	9.999e-05	MWDW_WDW_WSDW	0.869408	9.999e-05
3a8fcb8d762c15b041dc7399fe25507589b34be9	16580	Syndiniales	208-280	0.985129	9.999e-05	MWDW_WDW_WSDW	0.995856	9.999e-05
3a96777e20df7468a9993243d6cefb76d73fbd72	26757	Syndiniales	208-280	0.962475	9.999e-05	SuW_WSDW	0.988229	9.999e-05
3aa510653b0d168b466393379dbee79687e18b6a	31051	Syndiniales	208-280	0.995246	9.999e-05	MWDW_WDW_WSDW	0.998728	9.999e-05
3b7149fdd641855d659130199edc83cafaee42e5	16090	Syndiniales	208-280	0.986526	9.999e-05	MWDW_WDW_WSDW	0.991275	9.999e-05
3bd9795994b986e87da98c12be32a27f907c46bd	7370	Diplonemea	208-280	0.985821	9.999e-05	MWDW_WDW_WSDW	0.990906	9.999e-05
3c70171e1a056eac566b752f7fe50bcdc57d860d	23285	Bigyra	208-280	0.989902	9.999e-05	MWDW_WDW_WSDW	0.998642	9.999e-05
3d8d4db60f6dc6fee2767fc582fc642106f095dc	25800	Syndiniales	208-280	0.984911	9.999e-05	MWDW_WDW_WSDW	0.990737	9.999e-05
3dd45a3beb65c187c82594c938140994713bb7e0	302	Diplonemea	208-280	0.801396	9.999e-05	MWDW_WDW	0.811297	9.999e-05
3e3b1ed774eb375d8b2bfd5b495bd7b6f4478a13	5077	Dinophyceae	208-280	0.988744	9.999e-05	MWDW_WDW_WSDW	0.991749	9.999e-05
3e77e3750e9cd36a9c24a9e71388aefe363162f1	16266	Syndiniales	208-280	0.992483	9.999e-05	MWDW_WDW_WSDW	0.997532	9.999e-05
400ed8fc9a52b25e8221cb81706f8eb4e4d17ab8	2608	Syndiniales	208-280	0.833359	9.999e-05	MWDW_WDW_WSDW	0.832661	9.999e-05
4014b99c789396b88e7309e7629022e54084d0e3	2926	Syndiniales	208-280	0.954234	9.999e-05	MWDW_WDW_WSDW	0.961134	9.999e-05
412f2c68e41d7d2664376f6dc1486cf95927e879	2539	Diplonemea	208-280	0.944303	9.999e-05	MWDW_WDW_WSDW	0.94871	9.999e-05
42485460323ee5e355166280dbbae98c1d3460a1	5350	Syndiniales	208-280	0.983747	9.999e-05	MWDW_WDW_WSDW	0.990573	9.999e-05
42da85be582db05c04ebf3801a4f375999c44a37	383	Syndiniales	208-280	0.794946	9.999e-05	MWDW_WDW_WSDW	0.799147	9.999e-05
433e08b7c9a38c244d47e4631749631341c8caf4	1889	Dinophyceae	208-280	0.879561	9.999e-05	MWDW_WDW_WSDW	0.882884	9.999e-05
43f5e11d9f22d9c6d674587859b39e7ff39fad24	13549	Ciliophora	208-280	0.985589	9.999e-05	MWDW_WDW_WSDW	0.991401	9.999e-05
446a36c7bb3a19861d01cf453cfd96163768b8f8	1878	Acantharea	208-280	0.91556	9.999e-05	MWDW_WDW_WSDW	0.928724	9.999e-05
44a493585672bc9e80f8ac49d0ce0f6db09361bd	421	Thecofilosea	208-280	0.821995	9.999e-05	MWDW_WDW_WSDW	0.821995	9.999e-05
44f01369a37f24e07facf61f376bf3e97232574c	688	Syndiniales	208-280	0.810372	9.999e-05	MWDW_WDW_WSDW	0.813219	9.999e-05
453a35512608db6280eef04830a490e6a3f95bb1	1107	Syndiniales	208-280	0.828721	9.999e-05	WDW_WSDW	0.870849	9.999e-05
457254f651ff14214600ffd75ac88c6320a01519	4267	Ciliophora	208-280	0.947468	9.999e-05	MWDW_WDW_WSDW	0.943451	9.999e-05
458aea1694e8d89a86f34a9373d2e174381b5d07	10783	Syndiniales	208-280	0.986752	9.999e-05	MWDW_WDW_WSDW	0.990048	9.999e-05
45a131f4948c6eeb9bbbe1b88efce4ce12999f15	498	Acantharea	208-280	0.929659	9.999e-05	MWDW_WDW_WSDW	0.943763	9.999e-05
46dfc108f0d02d45ccd7945a4df670c91dd2a1fe	26023	Syndiniales	208-280	0.991172	9.999e-05	MWDW_WDW_WSDW	0.996399	9.999e-05
477355c8353e00bd006304644a6f7e4d56309781	3217	Dinophyceae	208-280	0.930912	9.999e-05	WDW_WSDW	0.942408	9.999e-05
477c4f8ed3366d00fc62ff2ee0405b6d0b1ae101	18961	Cnidaria	208-280	0.969991	9.999e-05	MWDW_WDW_WSDW	0.981562	9.999e-05
47880e7dcbdcbccc012cbac7408cc5b1a814c3ad	1057	Chrysista	208-280	0.829001	9.999e-05	MWDW_WDW_WSDW	0.829818	9.999e-05
47a7728be2d0a3de8c15236430c37c6959427dfa	16458	Dinophyceae	208-280	0.97954	9.999e-05	MWDW_WDW_WSDW	0.984598	9.999e-05
47bd7cce5e4be19a4a1bcb7ec4a1b53a07f7aa45	12955	Syndiniales	208-280	0.978891	9.999e-05	SuW_MWDW_WDW_WSDW	0.984235	9.999e-05
4816077c90750253e7fc2a7d51febffdf375efc6	3156	Syndiniales	208-280	0.925878	9.999e-05	WDW_WSDW	0.974322	9.999e-05
483d85ee7106a8e15b63ce49638fc3e86e7b2709	5783	Syndiniales	208-280	0.966735	9.999e-05	MWDW_WDW_WSDW	0.962895	9.999e-05
485de72a2d92e2c96e430de13fc0b7df34b8adbb	1592	Syndiniales	208-280	0.843175	9.999e-05	WDW_WSDW	0.858008	9.999e-05
48bdc65bc8740c0d5740d071a389868bd8a29d91	1626	Polycystinea	208-280	0.882868	9.999e-05	MWDW_WDW_WSDW	0.89167	9.999e-05
48ccd3bc71f8c56213132de274cdcf3b5fec4482	5565	Diatomista	208-280	0.913259	9.999e-05	MWDW_WSDW	0.968631	9.999e-05
49e9e7a11aa2a5fa1fd6bf1c76435543921faa83	2333	Dinophyceae	208-280	0.961552	9.999e-05	MWDW_WDW_WSDW	0.961012	9.999e-05
4a1640f6354bc2e490e38bd84f6e9aebc7ff0051	1952	Syndiniales	208-280	0.844867	9.999e-05	WSDW	0.941664	9.999e-05
4a6da2a6bff50d4a92ed3efd0e308c1818326db8	7041	Dinophyceae	208-280	0.981843	9.999e-05	MWDW_WDW_WSDW	0.992755	9.999e-05
4a7b0f81900d03973e8cdd3e0f3579d71bde1693	831	Choanoflagellata	208-280	0.821995	9.999e-05	WDW_WSDW	0.92564	9.999e-05
4ae683d6adb2fafcd7e7d4378a1addef8b61834d	5186	Bigyra	208-280	0.971409	9.999e-05	MWDW_WDW_WSDW	0.976655	9.999e-05
4af11859001c6d32ddcf762aaba0343ad0acb071	671	Syndiniales	208-280	0.813733	9.999e-05	WDW_WSDW	0.836017	9.999e-05
4b5563c46c6f24355ea32ee5fc33482e589f32fb	5596	Haptophyta	208-280	0.970447	9.999e-05	MWDW_WDW_WSDW	0.986975	9.999e-05
4b7390cb7aa597f8c06fb4c6f4076f57670dcdf1	5139	Dinophyceae	208-280	0.905496	9.999e-05	MWDW_WDW_WSDW	0.903967	9.999e-05
4ba154dbe703f3607c764a208ae655de4a45a52b	789	Syndiniales	208-280	0.87985	9.999e-05	MWDW_WDW_WSDW	0.876222	9.999e-05
4bcd6d957fb6f0f648e6aceff57953cb3cf099da	151	Acantharea	208-280	0.78843	9.999e-05	WDW_WSDW	0.825143	9.999e-05
4c05fc4221d045160b99fcea3574c11fa0ffffb8	3221	Syndiniales	208-280	0.937567	9.999e-05	MWDW_WDW_WSDW	0.947944	9.999e-05
4c1f7f898129fd6c37e7a38ecddb0ba81c559fe7	1509	Apicomplexa	208-280	0.835166	9.999e-05	WDW_WSDW	0.849365	9.999e-05
4c38c40481118224c602a982af92540ea2b69579	1468	Syndiniales	208-280	0.855789	9.999e-05	MWDW_WDW_WSDW	0.881879	9.999e-05
4cefd6ece3a06ca3a8a2f814e9bdbd6329f7caca	1468	Syndiniales	208-280	0.865485	9.999e-05	WDW_WSDW	0.936731	9.999e-05
4cfa8afec0a2e226a50974dcc7ec153e12467b53	936	Kinetoplastea	208-280	0.903495	9.999e-05	WDW_WSDW	0.938824	9.999e-05
4d3556ab837d31c920cc747d34eca8ed17505c64	186	Diplonemea	208-280	0.905345	9.999e-05	WDW_WSDW	0.918993	9.999e-05
4d3b60cbd3df094b8cdf65e1b2878b15b29efb6e	1548	Syndiniales	208-280	0.926897	9.999e-05	WDW_WSDW	0.953463	9.999e-05
4daeee7e212d3e91fef41343bad7f511eace2ba1	429	unknown Dinoflagellata	208-280	0.796954	9.999e-05	WDW_WSDW	0.845272	9.999e-05
4dbe0701c2acbf3bc16277a905f26860249394c7	14855	Syndiniales	208-280	0.947772	9.999e-05	WDW_WSDW	0.97482	9.999e-05
4def07e044441a5576fab63de20297394d36a7b4	645	Syndiniales	208-280	0.934555	9.999e-05	MWDW_WDW_WSDW	0.933164	9.999e-05
4e29e340e4e3c8fd95402077fdceaec8327209a0	8033	Bigyra	208-280	0.978213	9.999e-05	MWDW_WDW_WSDW	0.983157	9.999e-05
4f640c2a113718eaccb465ee8d8c7aece03bcaad	424	Diatomista	208-280	0.788543	9.999e-05	WSDW	0.891192	9.999e-05
4fd520dd338a5ce6035b2bcda96a61fcdfd2b573	9364	Syndiniales	208-280	0.94218	9.999e-05	MWDW_WDW_WSDW	0.945293	9.999e-05
50c23ae3de585e5dcf88c9ed1ce64236d2ca30fc	508	Diplonemea	208-280	0.87765	9.999e-05	MWDW_WDW_WSDW	0.87765	9.999e-05
50d56b07e4f4bf9816ca9aee2a7a9d9de89c154d	1320	Syndiniales	208-280	0.869342	9.999e-05	MWDW_WDW_WSDW	0.874753	9.999e-05
51449e28921962344dd8e2af035c0afa07c8d58d	293	Dinophyceae	208-280	0.872085	9.999e-05	MWDW_WDW_WSDW	0.876427	9.999e-05
5172fb99128beea8500880f8654bbdda1ad113d8	657	Acantharea	208-280	0.827785	9.999e-05	WDW_WSDW	0.902372	9.999e-05
51782d9c00d2daae2095d221cdebffacd265f961	14534	Syndiniales	208-280	0.992507	9.999e-05	MWDW_WDW_WSDW	0.990258	9.999e-05
51787a1a7c36f7411a7b509e05d7670e2b3430ee	1676	Dinophyceae	208-280	0.935857	9.999e-05	MWDW_WDW_WSDW	0.940411	9.999e-05
51855e9c5073ae04fb27ff547fbe887f322951f0	288	RAD-B	208-280	0.885316	9.999e-05	WDW_WSDW	0.88378	9.999e-05
51aa07b96339478b9e10072035fe6d2c426a26cd	315	Diplonemea	208-280	0.792494	9.999e-05	WDW_WSDW	0.82437	9.999e-05
5295674b17054a5ea5b5d3888a4cafb876f97ac2	1230	Syndiniales	208-280	0.790452	9.999e-05	WDW_WSDW	0.839125	9.999e-05
52a85e289c0bc9bbd31a33fa7a0c4df9c1bbd2cd	584	Picozoa	208-280	0.839182	9.999e-05	MWDW_WDW_WSDW	0.833306	9.999e-05
52d449aa7c592bd3d547fe1ddc3ab9c1451bb316	242	Bigyra	208-280	0.735215	9.999e-05	MWDW_WSDW	0.779525	9.999e-05
539b69bac48b3d4086bd87e077fd50a47e057957	6731	Polycystinea	208-280	0.915721	9.999e-05	MWDW_WDW_WSDW	0.921009	9.999e-05
546f54bb5708148d9a252896784c06ef397866a2	14603	RAD-B	208-280	0.976064	9.999e-05	WDW_WSDW	0.993827	9.999e-05
54f9a161d2bd90de586edcae6c487ef37d83e92f	2969	Dinophyceae	208-280	0.933182	9.999e-05	MWDW_WDW_WSDW	0.950783	9.999e-05
558e49fe1bb59d750c8fd88e8776777757bd424c	9298	Syndiniales	208-280	0.964179	9.999e-05	MWDW_WDW_WSDW	0.969339	9.999e-05
55ba20b07f542797218023db789e3b2ca7dd62f9	632	Syndiniales	208-280	0.816292	9.999e-05	WDW_WSDW	0.863219	9.999e-05
5653fe679da1fdc5fe2d3954b6d9a992b2ad4e54	387	Ciliophora	208-280	0.788563	9.999e-05	MWDW_WDW_WSDW	0.828455	9.999e-05
5665febb17141fecfa5f3eaef9a00d5938b16fc0	7648	Dinophyceae	208-280	0.989037	9.999e-05	MWDW_WDW_WSDW	0.984921	9.999e-05
579c1794b5e299dc2d033d7521e5c2ddbc100564	518	Syndiniales	208-280	0.835138	9.999e-05	WDW_WSDW	0.861126	9.999e-05
57d32d8ced269d0fdd26386403bd8ffbd6a0686e	5647	Syndiniales	208-280	0.933484	9.999e-05	MWDW_WDW_WSDW	0.946457	9.999e-05
58ef4ebce971f69103451be2f8b8189a82ef8769	30741	Dinophyceae	208-280	0.993099	9.999e-05	MWDW_WDW_WSDW	0.996635	9.999e-05
591d9acf221c6bd2c5fe0cd3da5ca09a2385c40c	1240	Syndiniales	208-280	0.891525	9.999e-05	WDW_WSDW	0.906638	9.999e-05
59229a5413d348bd465a6e64893d2f2d768de0e4	5856	Bigyra	208-280	0.936772	9.999e-05	WDW_WSDW	0.963642	9.999e-05
598e5b3af1be4f26e2c8a92008a840cfdb1c85f9	31944	RAD-B	208-280	0.986572	9.999e-05	MWDW_WDW_WSDW	0.995962	9.999e-05
5a3ba8c41e4c72129ca6e374eebe54bb1b260f3a	13692	Diplonemea	208-280	0.992999	9.999e-05	MWDW_WDW_WSDW	0.997747	9.999e-05
5adf5fb09000a5ab16307a2b8c1d3d8743d9f39f	4099	Telonemia	208-280	0.990753	9.999e-05	MWDW_WDW_WSDW	0.996208	9.999e-05
5b38f99ff446e76091651a0d39f8eeea9a474566	1287	Syndiniales	208-280	0.950375	9.999e-05	MWDW_WDW_WSDW	0.943757	9.999e-05
5b7d2e9819b7d01b66ce41a7073e34eb1c7ac17e	1073	Syndiniales	208-280	0.910947	9.999e-05	MWDW_WDW_WSDW	0.918692	9.999e-05
5b9cac42601e56ee8a8c9bba543727b7b592e73b	1699	Syndiniales	208-280	0.817686	9.999e-05	WDW_WSDW	0.858642	9.999e-05
5bdfe06ce959134b06409963e70e92fe46d80863	16581	Ciliophora	208-280	0.965749	9.999e-05	MWDW_WDW_WSDW	0.969199	9.999e-05
5c34db5cfbe4e73a507ca6cee8d4c2ac18f3fa24	1594	Syndiniales	208-280	0.991482	9.999e-05	MWDW_WDW_WSDW	0.989585	9.999e-05
5c4c4736b0e54184f1baf2033ddd8c725b2e3704	6178	Syndiniales	208-280	0.97051	9.999e-05	MWDW_WDW_WSDW	0.980379	9.999e-05
5c6738ceec98413a465a3c8b577f3a821ac39df7	432	Diplonemea	208-280	0.870267	9.999e-05	MWDW_WDW_WSDW	0.876008	9.999e-05
5dda9ee4b11bf74609813a242e00fc4dd5fb64f0	12396	Syndiniales	208-280	0.982383	9.999e-05	MWDW_WDW_WSDW	0.977915	9.999e-05
5dde6151d1df2417dd25991980328c74a43ec648	1856	Syndiniales	208-280	0.947032	9.999e-05	MWDW_WDW_WSDW	0.94759	9.999e-05
5dfe25c9ab6160d5adfb6686f8085d15f9af0a0c	7658	Syndiniales	208-280	0.972282	9.999e-05	MWDW_WDW_WSDW	0.981817	9.999e-05
5e5ba6c753cbbe69b3742af3dcb1a3204f591b65	12749	Syndiniales	208-280	0.97306	9.999e-05	MWDW_WDW_WSDW	0.977771	9.999e-05
6028aff0afee1ecc30f5054a32c01a40d41eb588	3219	Syndiniales	208-280	0.967913	9.999e-05	MWDW_WDW_WSDW	0.978435	9.999e-05
60bc1085e7f1ff8c00a7696b38cdfa248554fe81	1011	Cyathomonadacea	208-280	0.916655	9.999e-05	MWDW_WDW_WSDW	0.928675	9.999e-05
60e39ec5ccbdcd0e0732023ded6bdaeecc01d058	13520	Syndiniales	208-280	0.963222	9.999e-05	MWDW_WDW_WSDW	0.969804	9.999e-05
614db08520b65ea19647dc1df3e214f9c488ccea	23285	Diplonemea	208-280	0.997035	9.999e-05	MWDW_WDW_WSDW	0.998795	9.999e-05
62a0889338b91913a9819b1d278e323bc73b428b	773	Syndiniales	208-280	0.881025	9.999e-05	MWDW_WDW_WSDW	0.882603	9.999e-05
62fdb119b32e936d6c37c74b46fcb5d310b15804	1817	Syndiniales	208-280	0.950913	9.999e-05	MWDW_WDW_WSDW	0.957043	9.999e-05
63230bcb510b26aa8b693959125857a49dcdbe14	36586	Syndiniales	208-280	0.993067	9.999e-05	MWDW_WDW_WSDW	0.997355	9.999e-05
636d3dac920c87ac53791c2d18ff8ae43228f271	14415	Syndiniales	208-280	0.99248	9.999e-05	MWDW_WDW_WSDW	0.997763	9.999e-05
63a988b417822910a03f091e5777be9dda0a4d78	1803	Syndiniales	208-280	0.985879	9.999e-05	MWDW_WDW_WSDW	0.99322	9.999e-05
6407d15af8b9999d599ddb6f29440428db12efb2	738	Syndiniales	208-280	0.805387	9.999e-05	WSDW	0.855515	9.999e-05
643b387c6041c670dac7443ef13973104d654a8f	4132	Haptophyta	208-280	0.965236	9.999e-05	MWDW_WDW_WSDW	0.980515	9.999e-05
64a8383578de4c981e237e34d028d5863ebeacba	328	Diplonemea	208-280	0.918415	9.999e-05	MWDW_WDW_WSDW	0.924201	9.999e-05
64b0995bf7f729fd19ce4921f1677d5545a84b30	222	Syndiniales	208-280	0.866348	9.999e-05	MWDW_WDW_WSDW	0.869012	9.999e-05
64e2e30fd90bda586bced1363f8229ed3554d551	625	Syndiniales	208-280	0.882771	9.999e-05	MWDW_WDW_WSDW	0.884687	9.999e-05
66ac47dd51d1f0a5ded6a015cb852375f07ae527	1707	Syndiniales	208-280	0.889265	9.999e-05	MWDW_WDW_WSDW	0.886985	9.999e-05
66d25ae2f220a3cb4a0698912f4bcc794d601cab	7453	RAD-B	208-280	0.950116	9.999e-05	WDW_WSDW	0.957186	9.999e-05
67dcb3fa6c502477fcf8ea092cba9236d77ccdd9	1987	Diplonemea	208-280	0.828523	9.999e-05	WDW_WSDW	0.834983	9.999e-05
68564c407288e8c6f4146d8747ac5935890df396	2494	Dinophyceae	208-280	0.917745	9.999e-05	WDW_WSDW	0.91468	9.999e-05
688e80e8647da154988c95a111688925108b1828	1867	Syndiniales	208-280	0.957805	9.999e-05	MWDW_WDW_WSDW	0.966728	9.999e-05
68ba37cbca7e52b2bbbadc73c90960fce42320d5	28502	unknown Radiolaria	208-280	0.986224	9.999e-05	MWDW_WDW_WSDW	0.990906	9.999e-05
68d8dbfea196b489a800056ebbcadfbba892e78f	2068	Syndiniales	208-280	0.832178	9.999e-05	MWDW_WDW	0.8996	9.999e-05
68e21790e91f579b671663bc2d231dcbaa9ac1a3	3842	Syndiniales	208-280	0.978058	9.999e-05	MWDW_WDW_WSDW	0.975641	9.999e-05
6a45c1e806612191557192fdcfdb71d965d0f5c4	849	Syndiniales	208-280	0.892949	9.999e-05	MWDW_WDW_WSDW	0.887431	9.999e-05
6b1d3cc7d35b002437117dfa2f2531af9531afb4	4192	Diplonemea	208-280	0.811178	9.999e-05	WDW_WSDW	0.818091	9.999e-05
6b300b0a818da9b9b216598fb0ba9100b453341f	12977	Syndiniales	208-280	0.959315	9.999e-05	WDW_WSDW	0.974997	9.999e-05
6c5c090ac60c27b7fdcca8f87d0213d2090f760e	791	Diatomista	208-280	0.860287	9.999e-05	WDW_WSDW	0.921136	9.999e-05
6c7e6120dc7f2842f7fa80b3481fb2c80c89fe36	2402	Syndiniales	208-280	0.955986	9.999e-05	MWDW_WDW_WSDW	0.967099	9.999e-05
6c96f574637a6afbe14fc8f63cf8dfca948763bd	1435	Syndiniales	208-280	0.784113	9.999e-05	MWDW_WDW_WSDW	0.773218	9.999e-05
6d0f634bbf49472f2646d716b60a0f522ffeb72b	737	Syndiniales	208-280	0.895608	9.999e-05	WDW_WSDW	0.952757	9.999e-05
6d597e3cdf67fa2078608c78e35b383a79391abe	7385	Syndiniales	208-280	0.960172	9.999e-05	WDW_WSDW	0.974877	9.999e-05
6d826b12514d1ecb7f7be993ccd4960dfb367e58	11392	Syndiniales	208-280	0.994013	9.999e-05	MWDW_WDW_WSDW	0.997562	9.999e-05
6d964f999bb3ab296aa7638ffbe062c3d4791bfa	2305	Syndiniales	208-280	0.887535	9.999e-05	MWDW_WDW	0.956658	9.999e-05
6df51d6cd5990b625cae2c97d1fa1f50fe52c71d	2577	Syndiniales	208-280	0.949329	9.999e-05	MWDW_WDW_WSDW	0.957646	9.999e-05
6e065b0755489f30352b11fa0f0f73fe208bb3b1	17198	Syndiniales	208-280	0.993876	9.999e-05	MWDW_WDW_WSDW	0.998052	9.999e-05
6e06863f57042ef6c716c3c94a4a2b0a98f97e75	10419	Syndiniales	208-280	0.983735	9.999e-05	MWDW_WDW_WSDW	0.990171	9.999e-05
6e9c07d7fd32ca177c8d0a63954b392dce9ab46d	9991	Syndiniales	208-280	0.986086	9.999e-05	MWDW_WDW_WSDW	0.995738	9.999e-05
6ed71a04684611ecbc49f412e22dcf454d9c1ef5	9001	Syndiniales	208-280	0.954675	9.999e-05	MWDW_WDW_WSDW	0.957241	9.999e-05
6ee75db0325ce23ded7373ab3373e84b67d6608e	2217	Syndiniales	208-280	0.960907	9.999e-05	MWDW_WDW_WSDW	0.964673	9.999e-05
6f57ea60796cf841206d36562fe0cf18e17704b6	26856	RAD-B	208-280	0.982858	9.999e-05	WDW_WSDW	0.988274	9.999e-05
6f5ac5e57781d94c9fc79066cd6c22472a177738	277	Diplonemea	208-280	0.854711	9.999e-05	MWDW_WDW_WSDW	0.868996	9.999e-05
6f702ed053a362bd88f1d6ae39a00d9b5d3762cc	12970	Diplonemea	208-280	0.978622	9.999e-05	MWDW_WDW_WSDW	0.976189	9.999e-05
6f7c78a37ccdcce39941a086e5d7615434daf63e	173	Acantharea	208-280	0.848421	9.999e-05	MWDW_WDW_WSDW	0.860046	9.999e-05
703a43f7f9c6d6cf5d5fd8d68bf870dfb7428c18	14729	Acantharea	208-280	0.985989	9.999e-05	SuW_MWDW_WDW_WSDW	0.991434	9.999e-05
704eea6b2dfa7bc703cf4119e0f3b68f06cccde6	1017	Syndiniales	208-280	0.856395	9.999e-05	MWDW_WDW_WSDW	0.863429	9.999e-05
7067c004d6d9d097f987a5df6e4ae7962125c543	6081	Syndiniales	208-280	0.979004	9.999e-05	MWDW_WDW_WSDW	0.996799	9.999e-05
70b223538a2faf69c8df4eb0909ec6354f123a2a	15524	Syndiniales	208-280	0.986202	9.999e-05	MWDW_WDW_WSDW	0.996428	9.999e-05
71001f49f711650c447b87ea28647085d4cd53de	604	Foraminifera	208-280	0.830532	9.999e-05	MWDW_WDW_WSDW	0.827305	0.00029997
7117a7d0f0f45e726c4b72ac008fb9dbdf3b1287	416	Kinetoplastea	208-280	0.887338	9.999e-05	MWDW_WDW_WSDW	0.894745	9.999e-05
71effca5f9b372075e5b20b3a96143da9daff032	12615	Polycystinea	208-280	0.974834	9.999e-05	MWDW_WDW_WSDW	0.978507	9.999e-05
7281ec8d23bc3c0968540a53d4829403090dbfa4	34666	Polycystinea	208-280	0.968423	9.999e-05	WDW_WSDW	0.974402	9.999e-05
72ba2c5e6fa9030bdd5f078ffed4a00305bfcd98	4196	Choanoflagellata	208-280	0.995551	9.999e-05	MWDW_WDW_WSDW	0.990621	9.999e-05
7315307d76ecb2324038d042ec89e6812e6663f3	12004	Acantharea	208-280	0.981583	9.999e-05	MWDW_WDW_WSDW	0.978233	9.999e-05
732cce63b3a9185f4594f924a632e3a3cdf31f63	1282	Ciliophora	208-280	0.918307	9.999e-05	MWDW_WDW_WSDW	0.92578	9.999e-05
735ab3dd8e66f57739cfd9effeb761164671f51f	21062	Syndiniales	208-280	0.974269	9.999e-05	MWDW_WDW_WSDW	0.977981	9.999e-05
73acfd8400dff064cce5866e3414df612be102e9	1064	Syndiniales	208-280	0.841836	9.999e-05	WDW_WSDW	0.865687	9.999e-05
74002ab36700b9bd62d6748ff3ea3ffd5511200f	32613	RAD-B	208-280	0.969554	9.999e-05	WDW_WSDW	0.977669	9.999e-05
75341557a8fe3a1b02444624c44abc7853e68de6	3460	Syndiniales	208-280	0.97279	9.999e-05	MWDW_WDW_WSDW	0.976953	9.999e-05
7545b83d1fc63d19f78a53ee55c62053dea42db0	3046	Syndiniales	208-280	0.931986	9.999e-05	MWDW_WDW_WSDW	0.927991	9.999e-05
76292a89d89cae91c6ad71a2c52fab02a7acf3f0	3177	Syndiniales	208-280	0.930066	9.999e-05	MWDW_WDW_WSDW	0.934807	9.999e-05
764e55f6e5e7744283dffc0286e5b4b5b6c1ff88	3704	Syndiniales	208-280	0.879066	9.999e-05	WDW	0.877811	0.00019998
7704f367051796d626117db8892b2f7ee9a73f2c	524	Ciliophora	208-280	0.799357	9.999e-05	MWDW_WDW_WSDW	0.804083	9.999e-05
77192841c5f5debd44a92f23a48e74ee4d002e1d	5119	Syndiniales	208-280	0.932976	9.999e-05	WDW_WSDW	0.948026	9.999e-05
775efc587e65d7b64166fc00e8461bce17063055	3612	Syndiniales	208-280	0.955156	9.999e-05	WDW_WSDW	0.965823	9.999e-05
77ba5591e4cab59b56f2562431b486f9065c35f1	1018	Syndiniales	208-280	0.852429	9.999e-05	MWDW_WDW_WSDW	0.877146	9.999e-05
77d867d74299f8b581124fd9c60113b96b3b562f	1095	Diplonemea	208-280	0.868818	9.999e-05	MWDW_WDW_WSDW	0.867404	9.999e-05
78fcd03b6f61f6677b4b125ffd80b23f5aea558f	7398	Syndiniales	208-280	0.97355	9.999e-05	MWDW_WDW_WSDW	0.977501	9.999e-05
7936f226e903f052831e788005550085a3328780	8641	Syndiniales	208-280	0.901504	9.999e-05	MWDW_WDW_WSDW	0.906552	9.999e-05
79e051b1188541c07071b0053fc29f0292e0732a	2701	Syndiniales	208-280	0.919852	9.999e-05	WDW_WSDW	0.939696	9.999e-05
7a4f23de16559f3d106778e86a086f6575b9cdfb	6497	Syndiniales	208-280	0.981854	9.999e-05	MWDW_WDW_WSDW	0.984915	9.999e-05
7a831d3450759b977e46b89f46beef8d7ee5be0e	1045	Ctenophora	208-280	0.879174	9.999e-05	WDW_WSDW	0.907725	9.999e-05
7aac38eaaec51da2daad5733a6fd8eb2e1902229	2185	Syndiniales	208-280	0.873108	9.999e-05	WDW_WSDW	0.925282	9.999e-05
7ae32e4e6840e43d63275bc3bc3e3195c50167ea	2583	Syndiniales	208-280	0.913891	9.999e-05	MWDW_WDW_WSDW	0.91505	9.999e-05
7b06b216c4dd0ac2e85168e03618b1db591a3024	4181	Syndiniales	208-280	0.869239	9.999e-05	MWDW_WDW_WSDW	0.875449	9.999e-05
7b30eed808aeed1598d08e90196eb2286c9f2ea2	1248	Syndiniales	208-280	0.776796	9.999e-05	MWDW_WDW_WSDW	0.769549	9.999e-05
7be2b8b78bdcdf49b9c298f8eac7c14daa3c6af5	1768	Syndiniales	208-280	0.9268	9.999e-05	MWDW_WDW_WSDW	0.9352	9.999e-05
7c2396cf71b2bf6a6d1fbb1a96576af68a31d9af	6614	RAD-B	208-280	0.951982	9.999e-05	MWDW_WDW_WSDW	0.956006	9.999e-05
7c4f96ea89add365ac13824294eab7af960c49fa	13012	Syndiniales	208-280	0.982269	9.999e-05	MWDW_WDW_WSDW	0.985498	9.999e-05
7c554a765d5c79a731217d1942151b0039675c5a	1955	Syndiniales	208-280	0.901444	9.999e-05	MWDW_WDW_WSDW	0.910963	9.999e-05
7d1334ba00751ff5808091c2ac4f965ae8238324	2991	Syndiniales	208-280	0.951023	9.999e-05	MWDW_WDW_WSDW	0.947473	9.999e-05
7d91c782a53d06e39b19d5c2a29a43a7eae30d83	13828	Acantharea	208-280	0.983037	9.999e-05	MWDW_WDW_WSDW	0.983077	9.999e-05
7e2ea4deb875ef5e121ea7acd37317e3039114ea	22885	Diplonemea	208-280	0.997678	9.999e-05	MWDW_WDW_WSDW	0.99842	9.999e-05
7ec85f16feb88df12fd1b2f13c501ace00a168f7	478	Haptophyta	208-280	0.880054	9.999e-05	MWDW_WDW_WSDW	0.881317	9.999e-05
7ee5eb060bb8536a569c97c5d755fcc5f849376d	7150	Syndiniales	208-280	0.961722	9.999e-05	MWDW_WDW_WSDW	0.962557	9.999e-05
7f4137012e45eb56e678d79f9d4550f437dedd41	8962	Polycystinea	208-280	0.955672	9.999e-05	MWDW_WDW_WSDW	0.957358	9.999e-05
7f92b8d7d81c8db39b07c7ac26530d7978f48cea	1516	Syndiniales	208-280	0.946774	9.999e-05	MWDW_WDW_WSDW	0.93814	9.999e-05
80adc708ad0f4de7e7ab4f416a73c60745c6814e	7202	Ciliophora	208-280	0.874871	9.999e-05	MWDW_WDW_WSDW	0.868845	9.999e-05
81719355a5124129affea79b8a86aef771b37f8a	7570	Bigyra	208-280	0.884146	9.999e-05	MWDW_WDW_WSDW	0.899582	9.999e-05
82120b20b6b0724b8e5f90aac2ff3cd108f47ef2	529	Polycystinea	208-280	0.846296	9.999e-05	MWDW_WDW_WSDW	0.836965	9.999e-05
822b8b0bfb0164a81914bf611c26423294bddf1a	3883	Syndiniales	208-280	0.959234	9.999e-05	MWDW_WDW_WSDW	0.963453	9.999e-05
826b2b1a52163efe2eb82aff8f6a441fe00efe39	1273	Bigyra	208-280	0.840179	9.999e-05	WDW_WSDW	0.914876	9.999e-05
8454229b233517ef1eade07f49ae51ea3cb669a3	3527	Syndiniales	208-280	0.973557	9.999e-05	MWDW_WDW_WSDW	0.970164	9.999e-05
846ab00a3735eddb4bc8ce476ea6d3e643597f24	7874	Syndiniales	208-280	0.978235	9.999e-05	MWDW_WDW_WSDW	0.983853	9.999e-05
84832785864f5afc77507cf6a0312a3766d16599	9203	Syndiniales	208-280	0.994998	9.999e-05	MWDW_WDW_WSDW	0.991525	9.999e-05
848ad7b2bb7201e54a04d56591cbcfe3a1547f76	7467	Syndiniales	208-280	0.970816	9.999e-05	MWDW_WDW_WSDW	0.96433	9.999e-05
84d0a5a4646fdc0f8282cfbf31632ae76620a4b4	16649	Syndiniales	208-280	0.981977	9.999e-05	WDW_WSDW	0.983598	9.999e-05
853b96c76b0551d96355968c534e6928d2e9e1af	9491	Syndiniales	208-280	0.981534	9.999e-05	MWDW_WDW_WSDW	0.984716	9.999e-05
869fd54fabc4f75d5b75c4ea67b8885e64ce6e73	14651	Acantharea	208-280	0.995205	9.999e-05	MWDW_WDW_WSDW	0.997452	9.999e-05
8739dd4cc04449d3ff0cf2fa4fa75c95e93fc5a0	2523	Dinophyceae	208-280	0.902635	9.999e-05	MWDW_WDW_WSDW	0.901546	9.999e-05
87983f7ccd95d765ecbc843130bd198272fcd8bc	2989	Diatomista	208-280	0.950292	9.999e-05	MWDW_WDW_WSDW	0.951236	9.999e-05
8817ac297fde9147fd6577ee62cb4fbf9d29595c	4915	Syndiniales	208-280	0.954313	9.999e-05	MWDW_WDW_WSDW	0.957482	9.999e-05
88492380bc52f43ff66932e58a20990ace436885	39619	unknown Dinoflagellata	208-280	0.988752	9.999e-05	MWDW_WDW_WSDW	0.991884	9.999e-05
8a07d0a116da7f3d68304e2b3117a80e0381cbdf	14671	Syndiniales	208-280	0.962492	9.999e-05	MWDW_WDW_WSDW	0.969472	9.999e-05
8a0ec6ef718848722c01825b34c50a9211142125	1405	Dinophyceae	208-280	0.915311	9.999e-05	MWDW_WDW	0.915553	9.999e-05
8a174f4e2387f38dfc448ace627df4864a168aa1	3449	Syndiniales	208-280	0.92031	9.999e-05	MWDW_WDW_WSDW	0.926828	9.999e-05
8a4aeef72fc6fa70e9e41f05062c97676d3714a2	3175	Syndiniales	208-280	0.895776	9.999e-05	MWDW_WDW_WSDW	0.902561	9.999e-05
8a98bf768f865bf85725470afbc0fb0e4d1719b9	1271	Syndiniales	208-280	0.772165	9.999e-05	WDW_WSDW	0.807979	9.999e-05
8b36c8394e36166a9d690c94edd20debee63f8f4	6321	Syndiniales	208-280	0.981029	9.999e-05	MWDW_WDW_WSDW	0.977784	9.999e-05
8b9627789a1a00ee8d3dbfa6257abcd9d57d3a85	634	Syndiniales	208-280	0.87361	9.999e-05	MWDW_WDW_WSDW	0.868239	9.999e-05
8c3ff107b21d0342b1fcc44db64260cf9474cb5a	1987	Syndiniales	208-280	0.933247	9.999e-05	MWDW_WDW_WSDW	0.936112	9.999e-05
8cb2c6eca032e85e9f9afd35f41b49457619fc19	2540	Syndiniales	208-280	0.938175	9.999e-05	MWDW_WDW_WSDW	0.935207	9.999e-05
8d209f09d22ea8641619abe34f1883ae867b1ec7	171	Syndiniales	208-280	0.779672	9.999e-05	WDW_WSDW	0.840611	9.999e-05
8d36b69693c4a9b89a873e8028083b35883edde4	960	Syndiniales	208-280	0.856016	9.999e-05	WDW_WSDW	0.912464	9.999e-05
8d7c9200f04447ab7a9dd8d1d0b8ccd80374b21d	977	Syndiniales	208-280	0.861334	9.999e-05	MWDW_WDW_WSDW	0.861783	9.999e-05
8e3c21f48c7aa1ec0168005fefae9eadff0aa909	10094	Syndiniales	208-280	0.944558	9.999e-05	MWDW_WDW_WSDW	0.949296	9.999e-05
8e57fe399a071b966f3826984b6529937fa7e97e	4301	Diplonemea	208-280	0.860442	9.999e-05	WDW_WSDW	0.869842	9.999e-05
8e58d3e6de7fed48c42d4f92578df263e6272849	18905	Syndiniales	208-280	0.988688	9.999e-05	MWDW_WDW_WSDW	0.984763	9.999e-05
8ef14518e9a4a6a9a72baeee07647a5153e5cae0	10383	Syndiniales	208-280	0.971776	9.999e-05	MWDW_WDW_WSDW	0.984125	9.999e-05
8fca747d3dccfae1ed70f7fb0636ee60fbe884e0	3154	Syndiniales	208-280	0.857957	9.999e-05	WDW_WSDW	0.88896	9.999e-05
8fe9ba6a21b5576917992236d664c3adc68ba609	127	Diplonemea	208-280	0.796954	9.999e-05	MWDW_WDW_WSDW	0.796954	9.999e-05
904ecb8262aeefdd455b584fd390fb43cd800b35	18202	Telonemia	208-280	0.987281	9.999e-05	MWDW_WDW_WSDW	0.991106	9.999e-05
90b4c39ea88da9a7d968dafdbf2fdc58e2f36351	951	Syndiniales	208-280	0.843699	9.999e-05	WDW	0.861582	9.999e-05
90fbca8842fa6b39dd8400bad862092d8af016b9	1721	Kathablepharidacea	208-280	0.818953	9.999e-05	MWDW_WDW	0.856879	9.999e-05
90fc6645581874929541ea89a49c3fc48ada111d	17484	Dinophyceae	208-280	0.98124	9.999e-05	MWDW_WDW_WSDW	0.977563	9.999e-05
92824de1946bd230a3a6022e5539191639677a66	14391	Syndiniales	208-280	0.995501	9.999e-05	MWDW_WDW_WSDW	0.998559	9.999e-05
92c6ecd64c8bd1a7ab739b4dfd5dec62714bb75f	372	Syndiniales	208-280	0.735215	9.999e-05	MWDW_WDW_WSDW	0.735215	0.00029997
931191525beb637aeeabc79d844d50ab574a4f67	10094	Syndiniales	208-280	0.993897	9.999e-05	MWDW_WDW_WSDW	0.990645	9.999e-05
932f16bd70742e7efd120632472dfc9f14f16895	2775	Syndiniales	208-280	0.981233	9.999e-05	MWDW_WDW_WSDW	0.977752	9.999e-05
934f8c1ae46da75f6235558b85c2f918eb37f6d6	774	Dinophyceae	208-280	0.786426	9.999e-05	WDW_WSDW	0.83814	9.999e-05
94496880dcf401976d31483ca5d76c7c8f6400b3	3540	Syndiniales	208-280	0.972729	9.999e-05	MWDW_WDW_WSDW	0.977045	9.999e-05
944b2f32a6d61b158769cdf6366212ed5db193cb	135	Diplonemea	208-280	0.79958	9.999e-05	MWDW_WDW_WSDW	0.822153	9.999e-05
944d959bef7ec1a936454519e16fb96b28ef0aae	264	Syndiniales	208-280	0.7711	9.999e-05	WDW_WSDW	0.821965	9.999e-05
9531936a55e3e792a746e835bd386fcbf6a16e51	49340	Syndiniales	208-280	0.994185	9.999e-05	MWDW_WDW_WSDW	0.998405	9.999e-05
95462d56291b566a6c5eb173e4f2999dc4afdbbf	468	Syndiniales	208-280	0.765994	9.999e-05	WDW_WSDW	0.823415	9.999e-05
957d1c4efc28a334c98fdf89d8806562dc477f7a	1241	Syndiniales	208-280	0.960457	9.999e-05	MWDW_WDW_WSDW	0.96462	9.999e-05
95a6b0549c1fc4ab4274d5d2dd4c5bbbfe2a8720	505	Syndiniales	208-280	0.850529	9.999e-05	MWDW_WDW_WSDW	0.841831	9.999e-05
9688c0fa1844f65bfecd6ab53cf3a0de66a73c46	16122	Syndiniales	208-280	0.991938	9.999e-05	MWDW_WDW_WSDW	0.997759	9.999e-05
96a7ee119c5f127a5489410b3d86c9d090959187	1878	Syndiniales	208-280	0.918043	9.999e-05	MWDW_WDW_WSDW	0.935157	9.999e-05
96cbe1843ba6854e2ba2cb9c05e45510ad9c3605	1431	Syndiniales	208-280	0.932439	9.999e-05	WDW_WSDW	0.944319	9.999e-05
97172fc0f1282d3b1c29481584d632f3dbe416b7	33136	Ciliophora	208-280	0.97451	9.999e-05	MWDW_WDW_WSDW	0.977543	9.999e-05
9756de0a1dcc1e46a9d32ee86fc44b3daf45f6f0	6892	Syndiniales	208-280	0.98934	9.999e-05	MWDW_WDW_WSDW	0.985278	9.999e-05
975f2ad8ef6126fb333b1165efb3a8e8f7a36960	3750	Telonemia	208-280	0.983021	9.999e-05	MWDW_WDW_WSDW	0.982726	9.999e-05
97a7171b319abb67f93fa7e32691e1f882f47d04	8326	Syndiniales	208-280	0.952793	9.999e-05	WDW_WSDW	0.951445	9.999e-05
98d737a3279fba9d04b88f0521b80a6b4f1f4d79	4669	Diplonemea	208-280	0.970973	9.999e-05	MWDW_WDW_WSDW	0.97866	9.999e-05
991fdffd1f7fc088f42c43b1a5ab9e04151c2a91	2331	Syndiniales	208-280	0.905665	9.999e-05	MWDW_WDW_WSDW	0.907594	9.999e-05
9930845c707f55d43537f16d9753c48b44f4852f	32308	Polycystinea	208-280	0.983561	9.999e-05	MWDW_WDW_WSDW	0.985557	9.999e-05
9981e70112005f5f808bbd89a71f7a00bb8b209f	7751	Syndiniales	208-280	0.905155	9.999e-05	WDW_WSDW	0.927403	9.999e-05
99c29d3b163f8efe7e0d7fbc7449c93f8a2e6a11	12539	Diplonemea	208-280	0.981427	9.999e-05	MWDW_WDW_WSDW	0.99449	9.999e-05
99c6e5878fda653a9079b20d0d99f8fdeda443b2	2707	Syndiniales	208-280	0.939726	9.999e-05	WDW_WSDW	0.978047	9.999e-05
9ab717d12695124e615a728358afa63029c367d0	4342	RAD-C	208-280	0.866795	9.999e-05	WSDW	0.948381	9.999e-05
9ac6c6d9a0695b058eb8b75df5e7c92e5bafcaff	1847	Syndiniales	208-280	0.905664	9.999e-05	WDW_WSDW	0.914572	9.999e-05
9ae4137fd733690d4aee133dcb262daab05d0b65	3075	Acantharea	208-280	0.860651	9.999e-05	MWDW_WDW_WSDW	0.859697	9.999e-05
9ca0389d26373cdd9531197b0736306faf5fb020	4580	Syndiniales	208-280	0.976135	9.999e-05	MWDW_WDW_WSDW	0.97489	9.999e-05
9d392256b9a38d4fb5ada91caf5cc1ce92eb26be	1027	Syndiniales	208-280	0.87981	9.999e-05	MWDW_WDW_WSDW	0.88708	9.999e-05
9d5275d6af0a8e7f987d82cc970661b5ceb6a156	2592	Syndiniales	208-280	0.929164	9.999e-05	WDW_WSDW	0.977036	9.999e-05
9d5ad47efcf14305357531e4757bcc1925ee978f	20850	Syndiniales	208-280	0.974573	9.999e-05	MWDW_WDW_WSDW	0.977875	9.999e-05
9e6af824d76b25c2eed16b40dafa50bce5ab0ed7	4830	MAST-1	208-280	0.941426	9.999e-05	WDW_WSDW	0.979802	9.999e-05
9e7aff1093339ca252518bde6dee1f8351cc0b71	10906	Syndiniales	208-280	0.97831	9.999e-05	MWDW_WDW_WSDW	0.981119	9.999e-05
9ed34a5b1af50d90647857371bb74ea273c78d2e	1168	RAD-B	208-280	0.917971	9.999e-05	MWDW_WDW_WSDW	0.918463	9.999e-05
9f0908ae4714cf8e306e2f4e657422dddcfdfb4b	719	Syndiniales	208-280	0.801243	9.999e-05	MWDW_WDW_WSDW	0.802458	9.999e-05
9ff2002d2c740d3a66801879e487e37bccd55d9d	2306	Dinophyceae	208-280	0.943123	9.999e-05	WDW_WSDW	0.953667	9.999e-05
a00984c292b6093e72bebd361c30714fcd3f1434	899	Syndiniales	208-280	0.881331	9.999e-05	MWDW_WDW_WSDW	0.876048	9.999e-05
a0bd0c183329c9310b946c469bcf4329a9a840ed	14509	Syndiniales	208-280	0.932638	9.999e-05	WDW_WSDW	0.971168	9.999e-05
a0e1f2a0df6bb2e23d6a62620d984a6210f66cc8	799	Syndiniales	208-280	0.869918	9.999e-05	WDW_WSDW	0.930849	9.999e-05
a1aa5917f9a783765374fff0cee5b4d529711a94	2557	Syndiniales	208-280	0.932377	9.999e-05	MWDW_WDW_WSDW	0.936126	9.999e-05
a2396bf5c52a890e56e9f0f82418a3970d02f24b	3509	Syndiniales	208-280	0.915783	9.999e-05	MWDW_WDW_WSDW	0.912259	9.999e-05
a267b07fcf5b2ef4fdbc7a86ba6c787f345d86a4	1021	Syndiniales	208-280	0.950495	9.999e-05	MWDW_WDW_WSDW	0.9551	9.999e-05
a27381a581223eecfeb6c1adda74887933da264d	2423	Syndiniales	208-280	0.94013	9.999e-05	MWDW_WDW_WSDW	0.943463	9.999e-05
a2d07a09921a5f03e7a77943bdf7188fa230fd13	1578	Ciliophora	208-280	0.839351	9.999e-05	MWDW_WDW_WSDW	0.844183	9.999e-05
a2f16c8c74289283614c3f616f2fc6a977448431	683	Syndiniales	208-280	0.873094	9.999e-05	WDW_WSDW	0.874167	9.999e-05
a356f658595d9128699186cda7ea521762a6c0c1	1430	Dinophyceae	208-280	0.826647	9.999e-05	WDW_WSDW	0.867876	9.999e-05
a3d32d8173453f1abfccc0b87a55ebd000d81089	302	Acantharea	208-280	0.869116	9.999e-05	MWDW_WDW_WSDW	0.881611	9.999e-05
a40d2524cbd818a0e2ac949ac862af9e41597b40	7640	Syndiniales	208-280	0.973368	9.999e-05	MWDW_WDW_WSDW	0.983153	9.999e-05
a45d1d40f0bcdd17385c006cfd3532ae4efe98c7	3274	Telonemia	208-280	0.90426	9.999e-05	WDW_WSDW	0.924301	9.999e-05
a47038ef3d5a95523cdc68307098c1cb22a7317c	3830	Syndiniales	208-280	0.941622	9.999e-05	WDW_WSDW	0.971283	9.999e-05
a579f7de548856cb2ad055217d4ce68747f57778	8572	Polycystinea	208-280	0.952193	9.999e-05	MWDW_WDW_WSDW	0.952415	9.999e-05
a5bb8b43850f58a39360862b5eec3cc4868c11d5	6524	Syndiniales	208-280	0.978271	9.999e-05	MWDW_WDW_WSDW	0.98409	9.999e-05
a64e057a74242dfa890da8ab0c25d210b1b100c6	1384	Syndiniales	208-280	0.924412	9.999e-05	MWDW_WDW_WSDW	0.928795	9.999e-05
a65b11630e2dc83a30584ca0b52bee7cc4d7122d	2907	Syndiniales	208-280	0.879293	9.999e-05	WDW_WSDW	0.952575	9.999e-05
a66f48b4be93f9255befbbf21caa2205f8d74915	23398	Syndiniales	208-280	0.987176	9.999e-05	MWDW_WDW_WSDW	0.984486	9.999e-05
a742bc905e08ba1ad4420dd35085aa522a423818	604	Syndiniales	208-280	0.895679	9.999e-05	MWDW_WDW_WSDW	0.899136	9.999e-05
a7a062f0c0d2cac88e865cec71663c917624823c	1350	Bigyra	208-280	0.958993	9.999e-05	MWDW_WDW_WSDW	0.960397	9.999e-05
a7a201c0c3884f4cd9bda31c9cfa3e179e9fb5b5	1398	unknown Stramenopiles	208-280	0.84517	9.999e-05	WDW_WSDW	0.907474	9.999e-05
a7ebd0a6473b754d84bb04f3c0eb72db45f7c336	270	Diplonemea	208-280	0.830174	9.999e-05	MWDW_WDW_WSDW	0.830174	9.999e-05
a843432fad8432bafe999c1a8407ce8f8b26f930	4804	Syndiniales	208-280	0.956556	9.999e-05	MWDW_WDW_WSDW	0.96336	9.999e-05
a8466fd0c8138f0fe44142ca6bd3bcc5ab395fd3	23194	Syndiniales	208-280	0.993568	9.999e-05	MWDW_WDW_WSDW	0.99043	9.999e-05
a886183737c72fa23d58fa30f75ccae63cfa9250	799	Syndiniales	208-280	0.836521	9.999e-05	MWDW_WDW_WSDW	0.824345	9.999e-05
a8e78afb590256ac7d2ac52b43b234e86b9d1f02	1340	Syndiniales	208-280	0.943639	9.999e-05	MWDW_WDW_WSDW	0.935472	9.999e-05
a9ebdb01d1ac020c455c95dc1661af3fbd659dd0	703	Syndiniales	208-280	0.843231	9.999e-05	MWDW_WDW	0.851019	9.999e-05
aa5d1f56796f7beabc2ac6e5d53617cd37f677d4	2758	Syndiniales	208-280	0.930128	9.999e-05	MWDW_WDW_WSDW	0.928406	9.999e-05
aba71eb6c10c92c75c91c6708f4ae703e13bb41f	5911	Syndiniales	208-280	0.958555	9.999e-05	MWDW_WDW_WSDW	0.963475	9.999e-05
ac5d5a6723aaeb208d9dc9b7f61b4cb5a6673ec6	2797	Syndiniales	208-280	0.984875	9.999e-05	MWDW_WDW_WSDW	0.997627	9.999e-05
acae5def6748f3a917d73a5803599869d72265bc	2959	Syndiniales	208-280	0.952926	9.999e-05	MWDW_WDW_WSDW	0.948903	9.999e-05
ad7e5cc73790ce44f1264d82bbacb3a22e7d4d4c	967	Syndiniales	208-280	0.843778	9.999e-05	MWDW_WDW_WSDW	0.854486	9.999e-05
ad985b0bdf42e2232654cc7897ef8511685695a8	9091	Dinophyceae	208-280	0.960072	9.999e-05	MWDW_WDW	0.964491	9.999e-05
adb3f4452f4b49285574f0b3e17459b23e13e7c5	34950	Diplonemea	208-280	0.996006	9.999e-05	MWDW_WDW_WSDW	0.9989	9.999e-05
ade57f490a34a3971aee50a82dc665b759ab44d2	1705	Syndiniales	208-280	0.94098	9.999e-05	MWDW_WDW_WSDW	0.940627	9.999e-05
ae80ab64c947d86514e6351e7ebf84b5e3154437	832	Diatomista	208-280	0.95317	9.999e-05	MWDW_WDW_WSDW	0.957129	9.999e-05
aeec54d574d52e770baf499593e73d9b7981ee25	858	Syndiniales	208-280	0.883856	9.999e-05	MWDW_WDW_WSDW	0.901581	9.999e-05
affd1bc489ca7d54a266ee0003efde30549a7653	1003	Ciliophora	208-280	0.891398	9.999e-05	MWDW_WDW_WSDW	0.890284	9.999e-05
b0142302ec6ab8ee4e3c149f5862aab17f3087fc	1533	Dinophyceae	208-280	0.948418	9.999e-05	MWDW_WDW_WSDW	0.952743	9.999e-05
b03f229768a0cba671c440fd50b1d9ebff9b53dd	1518	Syndiniales	208-280	0.929883	9.999e-05	WDW_WSDW	0.956747	9.999e-05
b09df452bbd5e718e995efdf7853fe42e3c6a929	1224	Acantharea	208-280	0.893269	9.999e-05	WDW_WSDW	0.909761	9.999e-05
b0a29e4f83d32431ffa22498814967ed8d902edf	20799	Diplonemea	208-280	0.990881	9.999e-05	MWDW_WDW_WSDW	0.991979	9.999e-05
b0c415c5d9bee65d0763ac2dd7cd484f4e8806d0	4540	Dinophyceae	208-280	0.951235	9.999e-05	MWDW_WDW_WSDW	0.955502	9.999e-05
b110e168e62ecb5e82fff384dbf6395e93e4a906	3381	Bigyra	208-280	0.930449	9.999e-05	MWDW_WDW_WSDW	0.934996	9.999e-05
b12105f17008718d586b63675cbc19d9c5aaa67c	1476	Syndiniales	208-280	0.81792	9.999e-05	WDW	0.870384	9.999e-05
b122919498075cbb8aed3102fa7f265fec33e1f5	4670	Syndiniales	208-280	0.869947	9.999e-05	MWDW_WDW_WSDW	0.859771	9.999e-05
b14261d4fecf484bb8a31cae2fe8dfcc0fbd2624	1433	Dinophyceae	208-280	0.837173	9.999e-05	WDW_WSDW	0.892698	9.999e-05
b1721219fc47527f94c53a7e3eff97e1e54b7540	3284	Syndiniales	208-280	0.963246	9.999e-05	MWDW_WDW_WSDW	0.969912	9.999e-05
b1cade355781bd3d4957d1390bba375660ae26ea	1593	Dinophyceae	208-280	0.851868	9.999e-05	WDW_WSDW	0.904407	9.999e-05
b3157b4e9799ba22e3232cabb8a76202d846f165	167	Syndiniales	208-280	0.787914	9.999e-05	WDW	0.809599	0.00019998
b431da8281254e9b65c6d8ebe81b3f4550b681cb	6089	Centrohelida	208-280	0.946459	9.999e-05	WDW_WSDW	0.96682	9.999e-05
b47ab362bd655285c8ee2ee92ed1fa60bda5b6c2	2825	Syndiniales	208-280	0.920916	9.999e-05	MWDW_WSDW	0.937015	9.999e-05
b4ec4f392a7f6c6f54bb07159a8b53ad61d1dd65	1591	Syndiniales	208-280	0.812887	9.999e-05	WSDW	0.868771	9.999e-05
b5267b118e0e5b440c1bd1cb72e619792026c328	2451	Diplonemea	208-280	0.974098	9.999e-05	MWDW_WDW_WSDW	0.970165	9.999e-05
b6473e907a02706344f42ab3dd303a1b9f1accad	14094	Syndiniales	208-280	0.972013	9.999e-05	MWDW_WDW_WSDW	0.977408	9.999e-05
b6a69cc0e875714592fdc95fc007427540155fac	3630	Syndiniales	208-280	0.950839	9.999e-05	MWDW_WDW_WSDW	0.961672	9.999e-05
b73c5632f0971777d62ba559dfb7cf009a05b78a	14431	Dinophyceae	208-280	0.96002	9.999e-05	MWDW_WDW_WSDW	0.968674	9.999e-05
b76570260eaa3e91a3825f63a77e094f0e237819	711	unknown Dinoflagellata	208-280	0.863971	9.999e-05	MWDW_WDW_WSDW	0.858738	9.999e-05
b7865bf49f50ac68e6caf23620f66078629ebad1	6681	Syndiniales	208-280	0.897455	9.999e-05	MWDW_WSDW	0.91803	9.999e-05
b82719bea23b32e0135230340b7af390512c1d3b	849	Syndiniales	208-280	0.882865	9.999e-05	WDW_WSDW	0.963703	9.999e-05
b8c4a0fc616fc2bc0c9e0efa29a7b3711bce3871	3199	Bigyra	208-280	0.827818	9.999e-05	WSDW	0.928075	9.999e-05
b9437e6bb80f2c4f11387a624e4c05dfbbebc77f	2411	Bigyra	208-280	0.887063	9.999e-05	MWDW_WDW_WSDW	0.895817	9.999e-05
b9a8c7947ebf0adbf4f8318bb448e3715918b729	9576	MAST-1	208-280	0.948369	9.999e-05	WDW_WSDW	0.985158	9.999e-05
b9b9c6dc0d08bd4ea9900fd94bc5b1ad6a507739	831	Syndiniales	208-280	0.907923	9.999e-05	MWDW_WDW_WSDW	0.896295	9.999e-05
b9bb8412f94e91a45dd0744eb3c1a00d00ab0495	2507	Syndiniales	208-280	0.958658	9.999e-05	WDW_WSDW	0.973753	9.999e-05
ba2b58f8dac1291b3ad3ca59d321b31afefe0dce	5817	Polycystinea	208-280	0.929167	9.999e-05	MWDW_WDW_WSDW	0.941934	9.999e-05
baa2cfa5a19c09f9597041264704cf66e800e9ae	10586	Syndiniales	208-280	0.968067	9.999e-05	MWDW_WDW_WSDW	0.97814	9.999e-05
bb4f8818bc082b9e0b39615f12930deb2d5c7e2a	21205	Syndiniales	208-280	0.986818	9.999e-05	MWDW_WDW_WSDW	0.99144	9.999e-05
bbb6310edcdb84669fe0ed7211c7a90a8df30806	2474	Syndiniales	208-280	0.927219	9.999e-05	MWDW_WDW_WSDW	0.935456	9.999e-05
bbc459a775e4f8623f93e4b01c122da34708e40a	17678	Diplonemea	208-280	0.953188	9.999e-05	MWDW_WDW_WSDW	0.956896	9.999e-05
bc170b5996f8a5f8d8326a6d4bb350dcd348b0f5	5653	Syndiniales	208-280	0.971364	9.999e-05	MWDW_WDW_WSDW	0.97669	9.999e-05
bc28935a74b01f7ab246a093275dc153b0744254	11830	Dinophyceae	208-280	0.963808	9.999e-05	MWDW_WDW_WSDW	0.970113	9.999e-05
bd665352bc3a252bc595423268a2973ab4b6ace4	7275	Diplonemea	208-280	0.949684	9.999e-05	WDW_WSDW	0.97878	9.999e-05
bdf0b7de58e63b6ab8941c41ab2422d35c0ab4e1	4385	Syndiniales	208-280	0.955642	9.999e-05	MWDW_WDW_WSDW	0.970563	9.999e-05
be386b8a7a70a67d612c36e46d0a8c5dd84b0f92	546	Syndiniales	208-280	0.835124	9.999e-05	WDW_WSDW	0.870684	9.999e-05
befb67485c9badf67110543499b7cace5cd3ff01	832	Syndiniales	208-280	0.905808	9.999e-05	MWDW_WDW_WSDW	0.899555	9.999e-05
bf031d8b8054f1b0dbeb91eff698e7316a39ae54	5729	Syndiniales	208-280	0.914165	9.999e-05	MWDW_WDW_WSDW	0.912564	9.999e-05
bf1600a496e378617df291d89e8167a58165c3b2	746	Syndiniales	208-280	0.824202	9.999e-05	MWDW_WDW_WSDW	0.820566	9.999e-05
bf33003eb627ec2948d0fa58379db39d3f134030	2635	Syndiniales	208-280	0.924113	9.999e-05	MWDW_WDW_WSDW	0.928822	9.999e-05
bf8ac921c1133cd35fe641aa8b6697deac335fe2	1324	Syndiniales	208-280	0.934119	9.999e-05	MWDW_WDW_WSDW	0.949102	9.999e-05
bf919babc5ff40345cb2f0338bee368f890d7f77	16103	Diplonemea	208-280	0.987825	9.999e-05	MWDW_WDW_WSDW	0.984656	9.999e-05
bfa87bd4afd2b8d99b86b5198ba2fe3fc7f8e5b7	909	Diplonemea	208-280	0.84423	9.999e-05	WDW_WSDW	0.903063	9.999e-05
bfab598733db508109e4cf7b4a34abb64c50069d	1967	Dinophyceae	208-280	0.933837	9.999e-05	MWDW_WDW_WSDW	0.952104	9.999e-05
bfc2d74347cf98d33dc27f81e51bc945a7ed24dc	5593	Syndiniales	208-280	0.975081	9.999e-05	MWDW_WDW_WSDW	0.982273	9.999e-05
bfe84dfee1a6e99f2318b707c7c97b7bb31c7e76	3100	Diplonemea	208-280	0.919965	9.999e-05	MWDW_WDW_WSDW	0.920169	9.999e-05
c0000c1dce60921688a5410a3cc4face2104c997	6708	Syndiniales	208-280	0.897465	9.999e-05	WDW_WSDW	0.951686	9.999e-05
c08e8c95f88c8438b09b5b8a8b7fd9774d030661	6764	Dinophyceae	208-280	0.956017	9.999e-05	MWDW_WDW_WSDW	0.962376	9.999e-05
c1515312d3f2d28e01d8cafeee322b2194b961b4	13380	Syndiniales	208-280	0.990196	9.999e-05	MWDW_WDW_WSDW	0.996961	9.999e-05
c1d7203a0861d1aefbe16ebaff3e00f19c502905	182	Diplonemea	208-280	0.862116	9.999e-05	WDW_WSDW	0.886446	9.999e-05
c29f4e8f140c1cf5ca2c472eb39d842d5a4f08f2	4825	Syndiniales	208-280	0.91665	9.999e-05	WDW_WSDW	0.972872	9.999e-05
c3667ced91e4f5f72a3cedd24a09cee27adcefc0	1871	Dinophyceae	208-280	0.888719	9.999e-05	MWDW_WDW_WSDW	0.899474	9.999e-05
c51cecce70a93bc107954e9d85af1a0799a0180a	164	Acantharea	208-280	0.846296	9.999e-05	WDW_WSDW	0.859084	9.999e-05
c5b04829ae7ccfabd6a5877466e85f28eb9d8a1f	1209	Syndiniales	208-280	0.864923	9.999e-05	MWDW_WDW_WSDW	0.885502	9.999e-05
c5b16fc630ac4b93836bbfe9cd6a06cb150bad8e	26809	Taxopodida	208-280	0.994561	9.999e-05	MWDW_WDW_WSDW	0.998018	9.999e-05
c62c3c33003f42b6b7c19ed16bba7906d5b455ca	8455	Dinophyceae	208-280	0.973103	9.999e-05	MWDW_WDW_WSDW	0.977206	9.999e-05
c639e08feda8ad746edb325f9c2fadfeb51c68dd	3720	Diplonemea	208-280	0.963418	9.999e-05	MWDW_WDW_WSDW	0.958029	9.999e-05
c7d6a7586b2757cde4058855ee2dc46732d16ef8	391	Syndiniales	208-280	0.796954	9.999e-05	WDW_WSDW	0.855034	9.999e-05
c87c6a97b893423b4afbc77e172f780475d0d566	7815	Acantharea	208-280	0.9574	9.999e-05	MWDW_WDW_WSDW	0.96461	9.999e-05
c920e9b20be749b045be262bcda5a457d2296e4c	6413	Polycystinea	208-280	0.940714	9.999e-05	MWDW_WDW_WSDW	0.942901	9.999e-05
c925e29f77680837886505b1585355d4f4c329bb	1525	Syndiniales	208-280	0.843345	9.999e-05	MWDW_WDW_WSDW	0.84559	9.999e-05
c9f7c665d9f06f91f534d2f84985bcc208fd691c	29660	Taxopodida	208-280	0.988207	9.999e-05	MWDW_WDW_WSDW	0.991589	9.999e-05
caabd29d2bca4369fbb67c8838a4910285cd484e	2068	Polycystinea	208-280	0.935733	9.999e-05	MWDW_WDW_WSDW	0.936838	9.999e-05
cad7017e99779d5dcc62d1def56767fe6596d565	10528	Telonemia	208-280	0.984069	9.999e-05	MWDW_WDW_WSDW	0.989612	9.999e-05
cb7492a29cf28d8138307bcbdde8adec1cc9dac8	936	Syndiniales	208-280	0.928543	9.999e-05	MWDW_WDW_WSDW	0.927252	9.999e-05
cbda5070d1dde4a1ba867159548e3ff933422004	4911	Dinophyceae	208-280	0.912178	9.999e-05	WDW_WSDW	0.946004	9.999e-05
cbe099542381dbf46c3ae8307eb2501f147aa038	37201	Syndiniales	208-280	0.993145	9.999e-05	SuW_MWDW_WDW_WSDW	0.998396	9.999e-05
cbf869edad40c8cffe37cbe54990d52e892f673b	4004	Syndiniales	208-280	0.842739	9.999e-05	WDW_WSDW	0.879164	9.999e-05
cc739a6b7574af29c85adc78b7aaad0d70912c11	836	Diplonemea	208-280	0.94101	9.999e-05	MWDW_WDW_WSDW	0.958673	9.999e-05
ccf9837d488ca1691d78c466572193ad17e1e532	8781	Ciliophora	208-280	0.91665	9.999e-05	MWDW_WDW	0.946955	9.999e-05
cd411cdb627fdff7c4c2058fea7cc84e7f800307	1104	Ciliophora	208-280	0.877132	9.999e-05	MWDW_WDW_WSDW	0.899105	9.999e-05
cd78bc81421f738cbb5c547c5d6afe788b936fd4	2336	Diplonemea	208-280	0.893627	9.999e-05	MWDW_WDW_WSDW	0.90442	9.999e-05
cdbc563b1287b89ca6d8b5db06340632cf6ff8d3	2840	Syndiniales	208-280	0.971275	9.999e-05	MWDW_WDW_WSDW	0.970592	9.999e-05
ce38fe621cda1dda7eaedc8e3e8afe81f592ea7b	6518	Syndiniales	208-280	0.945881	9.999e-05	WDW_WSDW	0.957079	9.999e-05
cf1d39c76d164ba5a9c0f35301216321580a1cb5	2798	Syndiniales	208-280	0.930334	9.999e-05	WDW_WSDW	0.950086	9.999e-05
cf4a205bdd173550fc001b40a793707d16c1cdf4	1580	Dinophyceae	208-280	0.864904	9.999e-05	MWDW_WDW_WSDW	0.864852	9.999e-05
cf735dbd37973c9ae5973a34c8682be0aa625f7b	2063	Syndiniales	208-280	0.95794	9.999e-05	MWDW_WDW_WSDW	0.968237	9.999e-05
cf9aa707b0bf00430eedf77439c49b3e2550716f	9119	Dinophyceae	208-280	0.969179	9.999e-05	MWDW_WDW_WSDW	0.971137	9.999e-05
cfd40bdc5a137d0a9260b7fd65f93475ad1b6604	835	Acantharea	208-280	0.766886	9.999e-05	WDW_WSDW	0.84307	9.999e-05
cfde37873014d2adf7345a6250e10ae63afb7f31	4292	Syndiniales	208-280	0.983613	9.999e-05	MWDW_WDW_WSDW	0.978038	9.999e-05
d012074d9e4a45c882300f143f2af0ef9f121169	4885	Syndiniales	208-280	0.968045	9.999e-05	WDW_WSDW	0.965983	9.999e-05
d0d8678fe1da897576f505698695486c96cd6fd1	7900	Syndiniales	208-280	0.987506	9.999e-05	MWDW_WDW_WSDW	0.983475	9.999e-05
d19a01e562ceabcbce120f48549d4237c8ac047f	2761	Syndiniales	208-280	0.857783	9.999e-05	WDW_WSDW	0.963918	9.999e-05
d245dec365f95cef10190465233a390779257542	3985	Syndiniales	208-280	0.959297	9.999e-05	MWDW_WDW_WSDW	0.962146	9.999e-05
d24aa7a5e12073c802de158a99ed19202ec07dbb	20775	Diplonemea	208-280	0.991661	9.999e-05	MWDW_WDW_WSDW	0.997247	9.999e-05
d2830733c47fc08eb9b34000297448ec094a4d73	5419	RAD-B	208-280	0.953509	9.999e-05	MWDW_WDW_WSDW	0.957557	9.999e-05
d2d78d0860ea919bb9c67810f5317dbd3864183d	3791	Syndiniales	208-280	0.942978	9.999e-05	MWDW_WDW_WSDW	0.9469	9.999e-05
d2de64ba466710490695fe071ab6c919778e4945	3852	Kinetoplastea	208-280	0.975433	9.999e-05	MWDW_WDW_WSDW	0.982692	9.999e-05
d35a1536186b496d806879ef35838cc61a1c0a5b	6808	Syndiniales	208-280	0.974028	9.999e-05	WDW_WSDW	0.978809	9.999e-05
d37f50c2a5008a7cedbe030fc792658e452006f8	3864	Dinophyceae	208-280	0.97219	9.999e-05	MWDW_WDW_WSDW	0.97478	9.999e-05
d3c1d306c322596e1be224555744357c1afd8a93	237	Syndiniales	208-280	0.8016	9.999e-05	WSDW	0.838675	9.999e-05
d3d0ebb3bd6d949976ae7568ea1118714e22a7ac	3832	Diplonemea	208-280	0.943045	9.999e-05	WDW_WSDW	0.983201	9.999e-05
d4436e79f7b725c6e5475e26d590b115a341247c	1544	Syndiniales	208-280	0.895799	9.999e-05	WDW_WSDW	0.907516	9.999e-05
d5384b5c30d6213daaa7464c8b3ff418c844ac3c	853	Syndiniales	208-280	0.830946	9.999e-05	MWDW_WDW_WSDW	0.84548	0.00049995
d545aaa6fe07ebb311c97a2f092bc2d3f950bf7d	1113	Haptophyta	208-280	0.925368	9.999e-05	MWDW_WDW_WSDW	0.958577	9.999e-05
d564a33770c3fda59949aa98d630b4c013c46c29	2522	Syndiniales	208-280	0.842276	9.999e-05	WDW_WSDW	0.870182	9.999e-05
d572ecd5f85e67a26146bc09185598bfdae2ec93	9916	Acantharea	208-280	0.967167	9.999e-05	MWDW_WDW_WSDW	0.970257	9.999e-05
d71a7ee68aba39933bfcbd20737676a7fc5bb03e	42500	Diplonemea	208-280	0.992158	9.999e-05	MWDW_WDW_WSDW	0.997365	9.999e-05
d75f855a17e8b7743cfed2b44f890ea229da2e8d	1316	Syndiniales	208-280	0.910227	9.999e-05	MWDW_WDW_WSDW	0.922817	9.999e-05
d7972c2428b46741f7a8c307e32d7df101a15044	6229	Syndiniales	208-280	0.887313	9.999e-05	MWDW_WDW_WSDW	0.88972	9.999e-05
d79a4c7756a941585b3ffea71e35869fb7855371	12269	Syndiniales	208-280	0.979161	9.999e-05	MWDW_WDW_WSDW	0.990253	9.999e-05
d8cd0a6e4cd6306c6d3713cd02954e65131c9cff	2901	Syndiniales	208-280	0.878972	9.999e-05	WDW_WSDW	0.887184	9.999e-05
d8d1c51c9763782ee12c11371836035890cf7ad7	4700	Syndiniales	208-280	0.97226	9.999e-05	MWDW_WDW_WSDW	0.972445	9.999e-05
d8d7a5b240186f4e12c0a71f8f52776103156fab	2148	Syndiniales	208-280	0.957872	9.999e-05	MWDW_WDW_WSDW	0.953712	9.999e-05
d8de827235b693b5de263c4894b25fc7266ba1dc	5306	Syndiniales	208-280	0.931786	9.999e-05	WDW_WSDW	0.967367	9.999e-05
dacc7a7c9b673fb741dbfff1b82b115114d48853	18247	Acantharea	208-280	0.995073	9.999e-05	MWDW_WDW_WSDW	0.998342	9.999e-05
db7ea66cfe37d6607d20e33038d12639013e5b45	25705	Syndiniales	208-280	0.986356	9.999e-05	MWDW_WDW_WSDW	0.994928	9.999e-05
dba365f4843d18692feed18e501957a4da18f2ad	1916	unknown Radiolaria	208-280	0.843006	9.999e-05	WSDW	0.908899	9.999e-05
dc34304993f69d4e45622bcc29372c6606121a29	2652	Dinophyceae	208-280	0.826717	9.999e-05	WDW_WSDW	0.868036	9.999e-05
dd1ee45a8eba64e79562011d58dc3bf3d050491c	4972	Syndiniales	208-280	0.90562	9.999e-05	MWDW_WDW_WSDW	0.917467	9.999e-05
dd6a7a42ef796e71b5038712dde49111e2c66b22	22934	Acantharea	208-280	0.99289	9.999e-05	MWDW_WDW_WSDW	0.997907	9.999e-05
ddfe3335ac118eae04dab966759be986066918bd	3482	Syndiniales	208-280	0.896063	9.999e-05	MWDW_WDW	0.925094	9.999e-05
ded6180281e1d463cc452a6e8932df8deb3a3221	10514	Syndiniales	208-280	0.980585	9.999e-05	MWDW_WDW_WSDW	0.989951	9.999e-05
df1e547cc7c64ab60001a66b2566ed67f66eaa87	3104	Diplonemea	208-280	0.941465	9.999e-05	MWDW_WDW_WSDW	0.935556	9.999e-05
dfab8283894ca50b6462d422d95d6949535cce6b	795	Syndiniales	208-280	0.906278	9.999e-05	MWDW_WDW_WSDW	0.905545	9.999e-05
dfccd663c156c12d7938117b09b36b30146b1b9f	530	Syndiniales	208-280	0.815901	9.999e-05	MWDW_WDW_WSDW	0.83762	9.999e-05
e0379a39f148a14cb676e6d5e7ac833626885d63	16957	Diplonemea	208-280	0.976906	9.999e-05	WDW_WSDW	0.980064	9.999e-05
e059fd7b3471d4c8ad5c4867976c36d71dbb136a	11915	Syndiniales	208-280	0.98974	9.999e-05	MWDW_WDW_WSDW	0.9976	9.999e-05
e0a910f822a05b95ffd58760396b1405e4fef80e	2810	Syndiniales	208-280	0.961773	9.999e-05	MWDW_WDW_WSDW	0.961889	9.999e-05
e0de5ab38726b2d8ff06ca6ed0047fd1b83b2863	12068	Syndiniales	208-280	0.958531	9.999e-05	WDW_WSDW	0.976566	9.999e-05
e1372a5f866141fd3797e5e113b6626ac4f6aeba	516	Acantharea	208-280	0.917818	9.999e-05	MWDW_WDW_WSDW	0.927428	9.999e-05
e16627953e376d476843eb1dc2317ed89a3dd7ef	733	Syndiniales	208-280	0.892078	9.999e-05	MWDW_WDW_WSDW	0.894352	9.999e-05
e18d0ffb06fd48baa251d78836fe2932d7b05ec4	4234	Syndiniales	208-280	0.97213	9.999e-05	MWDW_WDW_WSDW	0.977214	9.999e-05
e1b556ab7fb1dc2aac3a630de92bdc2deaacf7f5	6344	Dinophyceae	208-280	0.927384	9.999e-05	WDW_WSDW	0.942067	9.999e-05
e248dcd716646a9900ea7eda5a6fc30f6ae6bb1a	910	Ciliophora	208-280	0.815711	9.999e-05	MWDW_WDW_WSDW	0.837902	9.999e-05
e29436a5bb24a3d5cd4c2a270bcba95ec5571ee4	6895	Syndiniales	208-280	0.95908	9.999e-05	MWDW_WDW_WSDW	0.974589	9.999e-05
e2d553b5f8758966892e1f6296dbc405c7d283b4	8582	Dinophyceae	208-280	0.978694	9.999e-05	MWDW_WDW_WSDW	0.983694	9.999e-05
e343e38b360f553f1978e86d2ace908047d037d3	3114	Polycystinea	208-280	0.920496	9.999e-05	MWDW_WDW_WSDW	0.929732	9.999e-05
e3fdef5a53eaaa14048ae41c843ca621f21e196c	1420	Bigyra	208-280	0.964281	9.999e-05	MWDW_WDW_WSDW	0.970277	9.999e-05
e43dce9b49a615d64322f2ee05084679a7e4d9a1	2307	Telonemia	208-280	0.917582	9.999e-05	WDW_WSDW	0.929836	9.999e-05
e49528aae8fd159b8cd6506f088bb4af794a810f	862	Diplonemea	208-280	0.876451	9.999e-05	WDW_WSDW	0.941364	9.999e-05
e57002ce13ff585cd34bff24b6e54e0ccbd36710	4378	Polycystinea	208-280	0.93402	9.999e-05	WDW_WSDW	0.958322	9.999e-05
e82692377bd42ff80755532b6548f13aaf10c4e7	562	Syndiniales	208-280	0.838274	9.999e-05	MWDW_WDW_WSDW	0.828967	9.999e-05
e82fa9ca8b7a93e6f6145571ce5c783f5dac04d2	765	Syndiniales	208-280	0.922687	9.999e-05	MWDW_WDW_WSDW	0.914855	9.999e-05
e83b3df5f18605f0f53ea0dd11f0a81ea9d705f0	6489	Syndiniales	208-280	0.960207	9.999e-05	WDW_WSDW	0.975544	9.999e-05
e83f6e10f15ed8c74d90eca6d03ae38d206f0c40	2672	Acantharea	208-280	0.862257	9.999e-05	WSDW	0.887293	9.999e-05
e95e29e9c2d198a4d02490c73e5647156ecf553a	5550	Syndiniales	208-280	0.974701	9.999e-05	MWDW_WDW_WSDW	0.978202	9.999e-05
e9aaa5f0a21efb1105ca75c6482ed3a48615389c	1218	Syndiniales	208-280	0.95141	9.999e-05	MWDW_WDW_WSDW	0.952696	9.999e-05
e9c543ed31e65befac1bba3fde703605479dc9c4	360	Syndiniales	208-280	0.824784	9.999e-05	MWDW_WDW_WSDW	0.824198	9.999e-05
e9e4695ed75d5d5830d0a7a7518fd238edf2b83d	1895	Syndiniales	208-280	0.956407	9.999e-05	MWDW_WDW_WSDW	0.95025	9.999e-05
ea27191d3c2879cf930a88e21b7b02b2a727bec7	819	RAD-A	208-280	0.839356	9.999e-05	MWDW_WDW_WSDW	0.845033	9.999e-05
ead6dc5ae7f70ee92304899ce1dc0275ee0a59a5	1139	Syndiniales	208-280	0.836918	9.999e-05	WDW_WSDW	0.861717	9.999e-05
eb0a18ab7566dd21d4988f494a0a5663f32513d2	8263	Syndiniales	208-280	0.979052	9.999e-05	WDW_WSDW	0.979037	9.999e-05
eb19abc2f78957ce041774a773d2e1fad2d4c4a7	1058	Dinophyceae	208-280	0.84778	9.999e-05	MWDW_WDW_WSDW	0.842715	9.999e-05
eb4eda33eb90205ac2fbe8b231974d572bf81ca6	3426	Ciliophora	208-280	0.819533	9.999e-05	MWDW_WDW_WSDW	0.821372	9.999e-05
eb6cc0dfb66612207205cb9f1b6f049e5690fcb7	650	Syndiniales	208-280	0.831976	9.999e-05	WDW_WSDW	0.896883	9.999e-05
eb95a6c98ca7ea0e39d4158e08895148320dff0d	3027	Apicomplexa	208-280	0.974647	9.999e-05	MWDW_WDW_WSDW	0.977762	9.999e-05
ebd5c66d48efabd5536210bb9aec9b9370d94698	33277	RAD-B	208-280	0.98202	9.999e-05	MWDW_WDW_WSDW	0.985005	9.999e-05
ec30e8c74b8fe14b14f26e7cd257f0a85d472ead	662	Dinophyceae	208-280	0.845602	9.999e-05	MWDW_WDW_WSDW	0.847119	9.999e-05
ed48eeb4031374a9162410c5c8c4019a19c6e996	2811	Syndiniales	208-280	0.911007	9.999e-05	WDW_WSDW	0.927765	9.999e-05
ee49fb9a3959081746677b2d71bbbe7a8485331f	509	Ciliophora	208-280	0.80018	9.999e-05	MWDW_WDW	0.867308	9.999e-05
ee6ebc9493d0553297e77955a208bad93623c453	1872	unknown Stramenopiles	208-280	0.967654	9.999e-05	MWDW_WDW_WSDW	0.991612	9.999e-05
eeebf2e64f3d8a2288f7bdf19c624dd1c17c89a5	6682	Syndiniales	208-280	0.917582	9.999e-05	WDW_WSDW	0.924348	9.999e-05
ef2c9ffe6ae7271f89c1691f9a747dd14d834d9f	11774	Dinophyceae	208-280	0.963523	9.999e-05	MWDW_WDW_WSDW	0.982109	9.999e-05
efb5245f1b796af8cb320ad9028074a5307fb89c	13338	Syndiniales	208-280	0.951753	9.999e-05	WDW_WSDW	0.971938	9.999e-05
eff32c49f127c7c0a5ff4ced08aab3db9e7a3788	4233	Diplonemea	208-280	0.817667	9.999e-05	MWDW_WDW	0.865106	9.999e-05
f037f9c143b66f1fcc06f66150d2a16fc75e9e0e	9576	Syndiniales	208-280	0.966714	9.999e-05	WDW_WSDW	0.983754	9.999e-05
f0554d83b24741cee1525f5b852941c61732d3a5	3037	Syndiniales	208-280	0.942779	9.999e-05	WDW_WSDW	0.958638	9.999e-05
f0ac1aeec2c603e176d29814d8cc1c4de47a6e11	2450	Syndiniales	208-280	0.928741	9.999e-05	MWDW_WDW_WSDW	0.9217	9.999e-05
f0b8534f373ee1b9ca27ef231351237e4d8c8630	3533	Syndiniales	208-280	0.893497	9.999e-05	MWDW_WDW_WSDW	0.890844	9.999e-05
f0cefe1c52b955c41ff0606117b3a7cd915110e4	9170	Ctenophora	208-280	0.972244	9.999e-05	SuW_MWDW_WDW_WSDW	0.979361	9.999e-05
f127750891d49724b797175fef8eed1b5b055973	6081	Syndiniales	208-280	0.99468	9.999e-05	MWDW_WDW_WSDW	0.99174	9.999e-05
f1b3b714df5e261f4e140680b4634c97001c4653	12099	Syndiniales	208-280	0.981082	9.999e-05	MWDW_WDW_WSDW	0.977811	9.999e-05
f2c671451cb600a7eed920f58d1e7ad1fa2b8e81	25030	Syndiniales	208-280	0.994612	9.999e-05	MWDW_WDW_WSDW	0.998657	9.999e-05
f2ffaedac7d5c344f7db9137c7c0fb8caedf62a3	1996	Syndiniales	208-280	0.933972	9.999e-05	MWDW_WDW_WSDW	0.92762	9.999e-05
f30ebba32756dfada920c16729b282c024e90aa3	30312	Syndiniales	208-280	0.986954	9.999e-05	MWDW_WDW_WSDW	0.983846	9.999e-05
f31ecf5bcad6bcf8b92dd52394ca26ca6fc438b3	9242	RAD-B	208-280	0.940097	9.999e-05	WDW_WSDW	0.962498	9.999e-05
f3dbc8d0fb8e2554e9a3a3659a4d55f99795db73	3170	Syndiniales	208-280	0.922646	9.999e-05	MWDW_WDW_WSDW	0.936673	9.999e-05
f4777b40fd018fea4e657f69fe7388a0df66bbeb	1942	Syndiniales	208-280	0.962707	9.999e-05	MWDW_WDW_WSDW	0.967649	9.999e-05
f479cfe5174acdcdc5d167e8e4c85968cd380255	9812	Dinophyceae	208-280	0.893904	9.999e-05	WSDW	0.968377	9.999e-05
f4b2df3fcb3e8d608d4b82153e0f80c63eb6d7ab	9858	Syndiniales	208-280	0.983571	9.999e-05	MWDW_WDW_WSDW	0.988539	9.999e-05
f50d4ea599af83107e6dd65ea2cb88d9b660d504	7572	Syndiniales	208-280	0.903878	9.999e-05	WDW_WSDW	0.921467	9.999e-05
f558c00fe6897a3b164228206b3b520db427235a	4562	Acantharea	208-280	0.919248	9.999e-05	WDW_WSDW	0.950345	9.999e-05
f568b5f8a1e2b20ad098bc7063d93e6a58f7f6f7	3383	Syndiniales	208-280	0.967959	9.999e-05	MWDW_WDW_WSDW	0.971355	9.999e-05
f56aa829902d31712b29b9aa9457c15c7d14ace4	33628	Diplonemea	208-280	0.983425	9.999e-05	MWDW_WDW_WSDW	0.985221	9.999e-05
f620a2da0505de40696bacffa9d622ba8215399f	4866	Syndiniales	208-280	0.973897	9.999e-05	MWDW_WDW_WSDW	0.970348	9.999e-05
f64386eea5a60b706b4649dbfd062bb6a189c098	2098	Polycystinea	208-280	0.915335	9.999e-05	MWDW_WDW_WSDW	0.915335	9.999e-05
f66ee76b748cb3b3f212ad3895f1b256e0350162	521	Diplonemea	208-280	0.899506	9.999e-05	MWDW_WDW_WSDW	0.905856	9.999e-05
f6b9b66b2a42d6526263d2e12d5275097d578f43	14329	RAD-B	208-280	0.982276	9.999e-05	MWDW_WDW_WSDW	0.985465	9.999e-05
f6bce417b00d4fbcd4383053eb9414382f8794a8	3657	Bigyra	208-280	0.948057	9.999e-05	MWDW_WDW_WSDW	0.962059	9.999e-05
f6d29875fe3671884f50a1753f6fbe82b49eaded	7378	Syndiniales	208-280	0.970463	9.999e-05	MWDW_WDW_WSDW	0.969403	9.999e-05
f750860c0c9ffe492585e3efd7b592dc055ed135	653	RAD-B	208-280	0.879078	9.999e-05	MWDW_WDW_WSDW	0.883433	9.999e-05
f7550155b6d34d4bb9eff63258505c67bc6022fa	1872	Syndiniales	208-280	0.919406	9.999e-05	MWDW_WDW_WSDW	0.950202	9.999e-05
f78454b74eb2e72e4202e6c7dd9d3d87f83672f7	3447	Syndiniales	208-280	0.911761	9.999e-05	WDW_WSDW	0.921474	9.999e-05
f85bb93cfa260542e31d62c961e5bb06fc0f1f27	3417	Syndiniales	208-280	0.975213	9.999e-05	MWDW_WDW_WSDW	0.970639	9.999e-05
f86ad798673279e3858cfd4fe5b2ac41e839b571	17147	RAD-B	208-280	0.975462	9.999e-05	WDW_WSDW	0.980548	9.999e-05
f9a34e415fe951a6e2beb28866b311c9cbbae720	3660	Diplonemea	208-280	0.940807	9.999e-05	MWDW_WDW_WSDW	0.948252	9.999e-05
fa154b098b800087bd583c58fcd7717be43c8e7c	5381	Syndiniales	208-280	0.952005	9.999e-05	MWDW_WDW_WSDW	0.947523	9.999e-05
fb326fe1bf16491511c6e0bdf93a6bdc9eb64bdf	5871	Polycystinea	208-280	0.915039	9.999e-05	MWDW_WDW_WSDW	0.922119	9.999e-05
fbb15dbfb4f0faf79be248c618de9c1d7ba6b051	11972	Syndiniales	208-280	0.995085	9.999e-05	MWDW_WDW_WSDW	0.998232	9.999e-05
fbcd7262332648a704729b955f7b162fc099cd3a	4070	Syndiniales	208-280	0.979756	9.999e-05	MWDW_WDW_WSDW	0.990446	9.999e-05
fbfeeb8645b81134b71606c9c0af794f0cc139fa	1551	Dinophyceae	208-280	0.855035	9.999e-05	MWDW_WDW	0.860318	9.999e-05
fc4c95238019888cdbde3d2476af9d58dc367e38	248	RAD-B	208-280	0.847284	9.999e-05	WDW_WSDW	0.895168	9.999e-05
fc76d603fbbfea7b3285dba31d8bf9de4e9b1d3a	101	Dinophyceae	208-280	0.802413	9.999e-05	MWDW_WDW_WSDW	0.798826	9.999e-05
fcc4fdce0c9d9be33050e5e164d72c9564415dda	324	Acantharea	208-280	0.7711	9.999e-05	MWDW_WDW_WSDW	0.755379	0.00019998
fd41e2d2ab9e2da50532d5abd1e406d57e367841	313	Bigyra	208-280	0.828586	9.999e-05	MWDW_WDW_WSDW	0.838257	9.999e-05
fd67ab7196f84ff7de7e9730ecdc170b9e8e844a	13515	Acantharea	208-280	0.974761	9.999e-05	MWDW_WDW_WSDW	0.977792	9.999e-05
feb6d539a4c7ece71c789b0a545e8f175524a7c7	6795	Syndiniales	208-280	0.966507	9.999e-05	MWDW_WDW_WSDW	0.971053	9.999e-05
ffc00abb7cfbfb645470716da56241f9d7c88b31	911	Diplonemea	208-280	0.796954	9.999e-05	WDW_WSDW	0.877623	9.999e-05
06b3eceecde7237ee1965c963d1483000050b909	3526	Ciliophora	208-280	0.858026	0.00019998	MWDW_WDW_WSDW	0.852788	0.00049995
0b6651ca3301f72e5920711f65a231b9aaa13dfb	2246	Dinophyceae	208-280	0.77495	0.00019998	WDW_WSDW	0.834001	9.999e-05
0eb254d1a03a137b27737db0e7472825bf4bb395	44030	RAD-B	208-280	0.988236	0.00019998	MWDW_WDW_WSDW	0.991964	9.999e-05
112857e4c6045c9d688746c1900e5b1136d71e6f	26060	Dinophyceae	208-280	0.948751	0.00019998	WSDW	0.976276	9.999e-05
193503e8a3aa04d9000adfcf214b773ceb3d6fa0	148	Syndiniales	208-280	0.777131	0.00019998	MWDW_WDW_WSDW	0.792538	9.999e-05
1dc368f1c8c3c7f5bc00e479c372d312497a06b8	1371	Syndiniales	208-280	0.82232	0.00019998	MWDW_WDW	0.863379	9.999e-05
22a618b1959b0bf7e57f61facc5ab93fe7c10b98	160	Syndiniales	208-280	0.82573	0.00019998	MWDW_WDW_WSDW	0.857682	9.999e-05
2a670ac474c6120e7bc9927474f5f0da58a88fe4	2940	Ciliophora	208-280	0.835051	0.00019998	WDW_WSDW	0.854634	9.999e-05
3260dd9779f1fa8f87bf8e722d6dcca0508580ec	3338	Syndiniales	208-280	0.886549	0.00019998	WDW	0.916693	9.999e-05
3f3165135330b5cb7bebec065b8a70e81530dec8	2626	Syndiniales	208-280	0.834422	0.00019998	MWDW_WDW	0.882494	9.999e-05
424667f0614dd83caf63c757107506fbe62cd931	126	Diplonemea	208-280	0.762287	0.00019998	MWDW_WDW_WSDW	0.762287	9.999e-05
42b35047ee097a69fdd80de8b9fcca58bb5becfe	479	Syndiniales	208-280	0.773831	0.00019998	MWDW_WDW_WSDW	0.782526	0.00039996
4a9a2d19b2163ed88c170f76ec736ccbed4e932e	49084	Syndiniales	208-280	0.992964	0.00019998	MWDW_WDW_WSDW	0.998227	9.999e-05
4bbb07d72a3e962c7fdcc53f194fc1fdd09807f4	2018	Dinophyceae	208-280	0.824855	0.00019998	WSDW	0.897924	9.999e-05
4d6a08637ff7642d5a75e81e2b17e9785e42f8ef	3523	Syndiniales	208-280	0.845275	0.00019998	MWDW_WDW_WSDW	0.844167	9.999e-05
50f04007db948b73d5181fc8787f2674660a81ce	20665	Syndiniales	208-280	0.984723	0.00019998	SuW_MWDW_WDW_WSDW	0.992523	9.999e-05
52adfb454ea125fd59f69eda5257395fbe2a93a7	223	Diplonemea	208-280	0.757244	0.00019998	MWDW_WDW	0.78437	0.00019998
6442575aff5b78e272450877be0d1b6dde299e51	10566	RAD-B	208-280	0.896804	0.00019998	WSDW	0.990932	9.999e-05
6868552ac9c7f0ca208991232fd614781008820d	1332	Syndiniales	208-280	0.767081	0.00019998	WDW_WSDW	0.790789	0.00019998
6938aa871857d23d2379ec19dac862c1f4c29e5d	781	Syndiniales	208-280	0.821995	0.00019998	WDW	0.876633	9.999e-05
6c8662f9d0eeef029b4fdece499b6615b012b800	1802	Syndiniales	208-280	0.769444	0.00019998	MWDW_WDW_WSDW	0.760481	0.00049995
6d28635a35728e06b5b5645f87311958b67dbd9d	104	Diplonemea	208-280	0.793718	0.00019998	MWDW_WDW_WSDW	0.807171	9.999e-05
6eb5dd514b007c01c26ddddbf742d6260b3e5a3f	131	Diplonemea	208-280	0.814308	0.00019998	MWDW_WDW_WSDW	0.816826	9.999e-05
7055efd1449f05054c47003c2d630c9ce17b6562	1289	Dinophyceae	208-280	0.806655	0.00019998	MWDW_WDW_WSDW	0.819889	9.999e-05
7c7777e233029297d856ee862e3f1e055135c0e3	248	Diplonemea	208-280	0.779801	0.00019998	MWDW_WDW_WSDW	0.782046	9.999e-05
7d64b49d2afd8e2f6fc5c8276599b84d6e00fbf3	2444	Syndiniales	208-280	0.872658	0.00019998	MWDW_WDW_WSDW	0.868342	9.999e-05
7f160a0be743f6f70e8b455a603025633a471243	1994	Syndiniales	208-280	0.751939	0.00019998	WSDW	0.907158	9.999e-05
83096f46701851ee5b2e2c435d72c0a711bcd4d9	409	Syndiniales	208-280	0.78843	0.00019998	MWDW_WDW_WSDW	0.78843	0.00019998
8495fe6e2e9d4ffe4989a982b367dcaf293b19cc	503	Syndiniales	208-280	0.793928	0.00019998	WDW_WSDW	0.820384	9.999e-05
8d09876e356a498e7f745de7570c32fa229ceec8	162	Diplonemea	208-280	0.816592	0.00019998	MWDW_WDW_WSDW	0.850635	9.999e-05
93fe094883f590c18df8e53f94284e192c36d640	12511	Polycystinea	208-280	0.92576	0.00019998	WDW_WSDW	0.944352	9.999e-05
962f7f08ae8d925e7211f597519680eedce3d122	946	Syndiniales	208-280	0.785328	0.00019998	WDW_WSDW	0.866589	9.999e-05
969e6b188aa5d30beeb459e6bf6d92b3fe85f2ca	5172	Cnidaria	208-280	0.902926	0.00019998	MWDW_WDW_WSDW	0.905753	0.00019998
9f444533118363e90a3123579dc4d79b1323bf7a	208	Kinetoplastea	208-280	0.744348	0.00019998	WDW_WSDW	0.844081	9.999e-05
bd258f686e80ab29740d2d39a9581265c5312304	1475	Syndiniales	208-280	0.912288	0.00019998	MWDW_WDW_WSDW	0.946996	9.999e-05
bea7e9b6ec6bf45db480fe4d86d12b0ee665cb66	149	Kinetoplastea	208-280	0.725966	0.00019998	WDW_WSDW	0.773215	9.999e-05
ca059f482c0a13c5deb6a2275e3e38b10c44485d	374	Polycystinea	208-280	0.716599	0.00019998	MWDW_WDW	0.762982	0.00019998
ccd8b526ffcc630b2d9868cad08c5bc8b8a8fee7	585	Syndiniales	208-280	0.784047	0.00019998	WDW	0.822418	9.999e-05
cd70729a406da88a968326c482844de520f51867	447	Diplonemea	208-280	0.856167	0.00019998	MWDW_WDW	0.883224	9.999e-05
d103f82ec8094f5b2acc19ef81436b1710b0970a	1720	Thecofilosea	208-280	0.819319	0.00019998	MWDW_WDW_WSDW	0.823773	0.00049995
d23d7c632a91c3bc69f1b405febe92048fcb81dc	315	Kinetoplastea	208-280	0.756202	0.00019998	WDW_WSDW	0.840726	9.999e-05
d4eb98fd98872b1dce549bff2db83cad80c9b395	259	Ciliophora	208-280	0.771939	0.00019998	MWDW_WDW_WSDW	0.783308	0.00019998
d71e16b8e92ab5b5e46584bcf89ca6765b67dad7	2873	Chlorarachnea	208-280	0.867737	0.00019998	WDW_WSDW	0.909819	9.999e-05
dd24cd09a6498af002ac9bad733864502d310f10	16456	Acantharea	208-280	0.973226	0.00019998	MWDW_WDW_WSDW	0.977715	9.999e-05
de3c24143f0e074c4b65dbee634d1f5612bbea5b	36442	Cnidaria	208-280	0.980266	0.00019998	MWDW_WDW_WSDW	0.984462	9.999e-05
e065379960a49d279ac5e62eae5d679b26e22f34	765	Syndiniales	208-280	0.802475	0.00019998	MWDW_WDW_WSDW	0.800051	9.999e-05
e4e365ab5e953d47416101a768f94b335ca1f355	195	Syndiniales	208-280	0.7711	0.00019998	WDW_WSDW	0.750451	0.00019998
e96fdf546ab0e59acc9265be29475211a16b261f	3549	Polycystinea	208-280	0.829125	0.00019998	MWDW_WDW_WSDW	0.827758	9.999e-05
ec4756663e128543be8ef9e1cf264f22af3b8092	8375	RAD-B	208-280	0.880827	0.00019998	WSDW	0.975586	9.999e-05
ecf545b3b35af4f91f2b88c7f04c07eea7bb6166	275	Acantharea	208-280	0.790603	0.00019998	WSDW	0.87174	9.999e-05
ef25947dd5b705f830e19dc479cdd88cfbb6aa8e	362	Syndiniales	208-280	0.760114	0.00019998	MWDW_WDW	0.811975	9.999e-05
fd4ea48196e249ed8e0e37af07da341de1c0ce00	2396	Dinophyceae	208-280	0.770104	0.00019998	WDW_WSDW	0.776246	9.999e-05
0d6305158eb63cce2e25354a5c0de04487ad75ea	7403	unknown Radiolaria	208-280	0.848417	0.00029997	MWDW_WDW_WSDW	0.852955	9.999e-05
11ee54d4dff7315ebb3f5ccd991062389f0eaae2	128	RAD-B	208-280	0.725966	0.00029997	WSDW	0.849315	9.999e-05
1abc1ec7efc9cf1d3e1e593dc38f099228bf8222	607	Ciliophora	208-280	0.749933	0.00029997	MWDW_WDW	0.772917	0.00049995
205275e60f89e9fb21c87b671b718a0294eb0f7a	1833	Syndiniales	208-280	0.844275	0.00029997	WSDW	0.928586	9.999e-05
2380ef7f3a317eb34b7b4f8416c5b7922bab166a	18659	Syndiniales	208-280	0.96035	0.00029997	MWDW_WSDW	0.975381	9.999e-05
261a28f355813bb84cfdc6c6e6ffc0b8f6d2d07c	390	Syndiniales	208-280	0.7711	0.00029997	WDW_WSDW	0.802155	0.00019998
2a5095796c3e9174b34513f7adbaeb33966c02e9	10867	Diplonemea	208-280	0.850425	0.00029997	MWDW_WDW	0.912802	9.999e-05
2aba9d5e3d0be243a6ddc25ef102c784c3879c7f	2313	Syndiniales	208-280	0.811755	0.00029997	MWDW_WDW	0.838972	0.00049995
2bdff5ce8421ae15a243aa2edfc471a1111cc3b9	309	Syndiniales	208-280	0.764499	0.00029997	WDW_WSDW	0.789587	0.00039996
47909755111db410c4cb542611b13059ebb454b9	1233	Syndiniales	208-280	0.768417	0.00029997	MWDW_WDW	0.769647	0.00049995
58859e4291aa9c5d7dc7601c6c004518eee0283b	1893	Syndiniales	208-280	0.812937	0.00029997	MWDW_WDW_WSDW	0.81355	9.999e-05
6a76d527744577039179fed757b0c6102c10ab41	8354	Ctenophora	208-280	0.891019	0.00029997	WDW_WSDW	0.957925	9.999e-05
73819e49404474dacdadf89776de6b17ed4874b0	1030	Ciliophora	208-280	0.74282	0.00029997	WDW_WSDW	0.776468	9.999e-05
796e39b0fd363fb05a0fc5785a2ba48be1ac499e	199	Syndiniales	208-280	0.707107	0.00029997	WDW_WSDW	0.712047	0.00089991
7c922640eab9ffe88d3d1945a627ba0daaafc745	5506	Syndiniales	208-280	0.883445	0.00029997	MWDW_WDW_WSDW	0.888781	0.00019998
91b9056ddda54392ae0e51652a85ec61724132fc	466	Syndiniales	208-280	0.776331	0.00029997	MWDW_WDW_WSDW	0.773922	0.00029997
92dacff56e054e3cb0dc2c41110a1306cf1d4cd2	120	Syndiniales	208-280	0.776197	0.00029997	MWDW_WDW_WSDW	0.785531	0.00029997
a1877b8e49ec479bf18d3e1792fa23a07ea3598d	583	Syndiniales	208-280	0.787009	0.00029997	MWDW_WDW	0.804759	0.00029997
b972f4f8bd1f8f7b03969ba58501c37ddcec59a0	575	Bigyra	208-280	0.796184	0.00029997	MWDW_WDW	0.81033	9.999e-05
c9d511f774026c003d5b8705a7ca96d7f3d54ef0	1962	Syndiniales	208-280	0.794497	0.00029997	WDW_WSDW	0.879365	9.999e-05
cd095a7129ffdb9eb93a2028f03c1fbc5b5e02c1	1252	Ciliophora	208-280	0.749838	0.00029997	WDW_WSDW	0.7739	9.999e-05
e0bf5cc8a95f04a2737ad47a7d7d210557e8a194	325	Dinophyceae	208-280	0.762287	0.00029997	WDW_WSDW	0.776103	9.999e-05
f09cf205a1c16ffb1efebe750decece93abf1c88	31954	Polycystinea	208-280	0.980416	0.00029997	SuW_WDW_WSDW	0.988562	9.999e-05
f192cb186c59c0af73f5ee5a1ea405045fdc6823	635	unknown Stramenopiles	208-280	0.793528	0.00029997	MWDW_WDW_WSDW	0.793746	0.00029997
fba96e5add22a4508277f15c0bcbae94f0083aa3	10633	Syndiniales	208-280	0.933164	0.00029997	MWDW_WDW_WSDW	0.928564	0.00039996
0080f6c420488f42d0aa7b0822a72c009987697f	124	Diplonemea	208-280	0.780615	0.00039996	MWDW_WDW_WSDW	0.79657	9.999e-05
12a63a2d92e20c6286f69241a3c674880eeb47e7	2269	Syndiniales	208-280	0.929133	0.00039996	SuW_MWDW_WDW_WSDW	0.972545	9.999e-05
21ecd68f52176a15cb4edd1af18509c5195cd22c	16349	Syndiniales	208-280	0.89957	0.00039996	SuW_MWDW_WDW_WSDW	0.899286	0.00019998
35b25baf2b0120c29686a9a1620a9ffddcb24af9	963	Syndiniales	208-280	0.768136	0.00039996	WDW	0.909996	9.999e-05
40d4beb95e80b606173da7116db667aab11a7883	3090	Syndiniales	208-280	0.795534	0.00039996	MWDW_WDW_WSDW	0.796027	9.999e-05
6577d32ee2cbbc30e54a9a6d57430bf667a49315	1126	Syndiniales	208-280	0.785535	0.00039996	MWDW_WDW	0.814984	9.999e-05
6b2941fb93b1dcbfb528c1dcabd69cc9faabf7e7	1010	Dinophyceae	208-280	0.78542	0.00039996	WDW	0.796425	0.00039996
73d507b7ed0cfa4af7562a6fd0c95abcd1e8f231	1277	Acantharea	208-280	0.780872	0.00039996	WDW	0.828003	9.999e-05
76de24111a9e1942e5ee8432c637c427b6c30764	221	Syndiniales	208-280	0.738423	0.00039996	MWDW_WDW_WSDW	0.742908	0.00039996
8e3df6ea5259bbb19aa25e154ad61610c66f2f1a	690	Ciliophora	208-280	0.747467	0.00039996	MWDW_WDW_WSDW	0.754454	0.00029997
9b8990b5981d700eec5d2e8e82206439fc3d9ccc	855	Dinophyceae	208-280	0.745799	0.00039996	WDW_WSDW	0.82887	9.999e-05
ae059554066e923a42296f70d4e80b86d5cd78e8	358	Syndiniales	208-280	0.749521	0.00039996	MWDW_WDW_WSDW	0.752519	0.00019998
b568a2552ee3028c9a5cae922d2f883ff2ece976	682	Syndiniales	208-280	0.748297	0.00039996	MWDW_WDW	0.792216	0.00039996
c04797c3628929f9171f4db79944fd29381e9f99	324	unknown Dinoflagellata	208-280	0.737809	0.00039996	MWDW_WDW	0.804246	0.00019998
d5cbd11953cb7984477905ddb1bc6c806a22d321	6385	Syndiniales	208-280	0.850484	0.00039996	MWDW_WDW_WSDW	0.861197	9.999e-05
dc1f021789539c5ff486f88375fe2ff2e5c6c7f3	1678	Polycystinea	208-280	0.775657	0.00039996	MWDW_WDW	0.770957	9.999e-05
ea37fbfce4512305a4ac34b3ad8750428e373f2d	226	Bigyra	208-280	0.735215	0.00039996	WDW_WSDW	0.789286	0.00019998
f611968dc705b00528cae296e0db37013558e6c7	731	Syndiniales	208-280	0.784241	0.00039996	WDW_WSDW	0.885733	9.999e-05
1987ee61d0d8e8ab4072de214aeb32d245e71e43	2535	Dinophyceae	208-280	0.783119	0.00049995	MWDW_WDW_WSDW	0.795605	9.999e-05
2628713f9d5cf4b77ecda4d35ba72f40c508b9e5	401	Syndiniales	208-280	0.761243	0.00049995	MWDW_WDW_WSDW	0.779018	0.00019998
4b3500858a8761a6ae3841c168946d531d4f0c39	302	Syndiniales	208-280	0.697486	0.00049995	WDW	0.726524	0.00029997
4daa1beff524a7953070da8916653bb12ba77421	108	Dinophyceae	208-280	0.723466	0.00049995	MWDW_WDW_WSDW	0.726321	0.00019998
62ad3cf432ba9d1fe14146780d6cc16f16056273	341	Bigyra	208-280	0.71795	0.00049995	WDW	0.801227	9.999e-05
762b04aacae92c033e4c4ab5ce0f594dc52be5b8	401	Syndiniales	208-280	0.767394	0.00049995	WDW	0.841377	9.999e-05
8db6751c53811d94def5b51ca94baca42c5b332c	909	Syndiniales	208-280	0.794849	0.00049995	WDW_WSDW	0.853918	9.999e-05
a975baa93f5cda762bcdb84450f25307c9c542ac	10814	Polycystinea	208-280	0.858129	0.00049995	MWDW_WDW_WSDW	0.868423	9.999e-05
ad2f9aeae5738dc898565f8c56121f38fdf85378	262	unknown Stramenopiles	208-280	0.735215	0.00049995	MWDW_WDW	0.75013	0.00059994
c6f1a936a916579a5b5541bd949671b97a879cb9	190	Syndiniales	208-280	0.744348	0.00049995	WDW	0.879027	9.999e-05
ca34556256fd44b2a65772114650f67f5d74983d	124	Ciliophora	208-280	0.725966	0.00049995	WDW	0.758417	9.999e-05
f0514cc9e10a8344c1c9e9b49f1d7c920a64a6fe	14878	Syndiniales	208-280	0.93833	0.00049995	WDW_WSDW	0.969139	9.999e-05
09e2434acd52d52457cf3b9809ff79f4c6364ba6	148	Dinophyceae	208-280	0.73531	0.00059994	MWDW_WDW_WSDW	0.75355	0.00019998
0ede3822a26ff60c39ded90b0d1718ab3ad97b26	949	Diplonemea	208-280	0.742618	0.00059994	MWDW_WDW	0.762042	9.999e-05
251822ede1c859df66b96500b8f7506573e03380	511	Dinophyceae	208-280	0.730343	0.00059994	MWDW_WDW_WSDW	0.724015	0.00039996
28a46804ca1af8aff35973a67a3e9a5a515d6e95	128	Polycystinea	208-280	0.727306	0.00059994	MWDW_WDW	0.841852	9.999e-05
4dbc2e32ad4d27092cd7d23337613d3dc6c402cc	613	Syndiniales	208-280	0.781628	0.00059994	WDW	0.818823	0.00019998
c9299ef6522dce1b8e7d2212901bcd1d42ab6360	1398	Chrysista	208-280	0.78425	0.00059994	MWDW_WSDW	0.888184	9.999e-05
d63a9465c16ad821ec4fd3335a659d51e6423874	1071	Thecofilosea	208-280	0.748801	0.00059994	MWDW_WSDW	0.790434	9.999e-05
dc556eefd35e1954e3fc6bfcdc6e40c428576bae	957	Porifera	208-280	0.760405	0.00059994	WSDW	0.912907	9.999e-05
e36d3b2ccaba81a52bec23dc99940d5709ca439e	269	Polycystinea	208-280	0.716599	0.00059994	MWDW_WDW_WSDW	0.716599	0.00109989
3cc7cf92cf5c865649c3dbcfe968aabc46f58984	106	Diplonemea	208-280	0.744517	0.00069993	MWDW_WDW_WSDW	0.758274	9.999e-05
568c87ee3f840e2502f1220acaefc356c035d732	2320	Polycystinea	208-280	0.742859	0.00069993	WDW	0.754558	0.00059994
6ccff29bb7aa58a96b8edbb625a4b79af1802d71	964	Syndiniales	208-280	0.760675	0.00069993	WDW_WSDW	0.842305	9.999e-05
70fdfb77cdd0c398ac5c75cf43a4696b32b3e8d7	26043	RAD-B	208-280	0.948357	0.00069993	WSDW	0.994201	9.999e-05
c1a13aa87cde9bdc599d8ee67dd6a4fab283f8eb	455	Diplonemea	208-280	0.722617	0.00069993	WDW_WSDW	0.725993	0.00089991
ddbe077f7b82a59a66720b6ff7eb3cb55c9ee57d	687	Syndiniales	208-280	0.74938	0.00069993	WDW_WSDW	0.751578	0.00029997
364827bd70149cf56fc8fea9499b089aab18e0e3	1227	Syndiniales	208-280	0.732191	0.00079992	WSDW	0.913285	9.999e-05
3b4fa82478a31cceafd42d10c9cd6a9e15dbe2a1	167	Syndiniales	208-280	0.697486	0.00079992	WDW_WSDW	0.741505	0.00029997
57ac223d21311571a0058075c566d0f06ac672f3	238	Syndiniales	208-280	0.707107	0.00079992	WDW_WSDW	0.72056	0.00059994
77dfd0ebe814ead8c8e411a1348efcc47d3fdc33	1046	Syndiniales	208-280	0.763598	0.00079992	MWDW_WDW_WSDW	0.785641	0.00029997
a0f3b821f67b27fc0cf457e1d484d62193638220	296	Syndiniales	208-280	0.716599	0.00079992	MWDW_WDW	0.782041	0.00029997
a70bacb1a89132f327e66037bd64fd6946855c5e	4613	Syndiniales	208-280	0.79758	0.00079992	MWDW_WDW_WSDW	0.809753	9.999e-05
cdd3b50fbf53853a22a7e1ac98f6f1543bba5101	55124	RAD-B	208-280	0.98943	0.00079992	MWDW_WDW_WSDW	0.991947	0.00029997
ec58bccf90f2769dc102df6abac85ab325531221	189	Syndiniales	208-280	0.707107	0.00079992	WDW_WSDW	0.752022	0.00029997
f0fbe2d6eb90f18c753ad7e49df75f94d3ccf319	1121	Syndiniales	208-280	0.828641	0.00079992	MWDW_WDW_WSDW	0.825751	0.00209979
fc72e3ef32265e5451e5a26b88e0f72f2966de52	4634	Syndiniales	208-280	0.776262	0.00079992	MWDW_WDW_WSDW	0.779108	0.00039996
1877ea19110088f2f0c4d0165e55457616c1e8a0	2505	Diplonemea	208-280	0.830174	0.00089991	WDW_WSDW	0.856742	0.00109989
2b2a6f99d2688db0b74abde50b99bba258ebda9a	103	Acantharea	208-280	0.731309	0.00089991	WDW_WSDW	0.766228	9.999e-05
3b42feba1095cbc415e586beb255953e3eca1b43	1874	Imbricatea	208-280	0.755241	0.00089991	MWDW_WDW_WSDW	0.759488	0.00069993
ab3b3819c23184f24036ab6ff31ca8ed9e35c1b1	1388	Syndiniales	208-280	0.821206	0.00089991	WDW_WSDW	0.87838	9.999e-05
cd13d625bac455c0cf6e2dab98b3693cfdd50290	1571	Syndiniales	208-280	0.813165	0.00089991	WSDW	0.91882	9.999e-05
d9ef470e70abe59052225034b92fbb631c0ddaa9	158	Dinophyceae	208-280	0.717159	0.00089991	WDW_WSDW	0.751109	0.00069993
de69488a2c2904f107785cea3f56c3609fc0a40e	615	Syndiniales	208-280	0.723989	0.00089991	MWDW_WDW	0.72974	0.00059994
22e32391b4526cc861179392ece6fe66e3b87cc3	583	Syndiniales	208-280	0.737774	0.0009999	MWDW_WDW	0.817871	9.999e-05
26d67ef308a7963be30d9a4bc5cab75e853b75b8	2220	Syndiniales	208-280	0.765013	0.0009999	MWDW_WDW_WSDW	0.769498	0.00089991
671786ce5e58bcf35548f40ae5d2ae4812803949	229	Syndiniales	208-280	0.725606	0.0009999	WDW	0.764245	0.00029997
6a881a9a8aa6ab6893092e4bc6a8afd052cc31ed	482	Syndiniales	208-280	0.746662	0.0009999	MWDW_WDW_WSDW	0.751283	0.00039996
862bb4e75de60e169e6d513f9194158a0e7d30ee	908	Syndiniales	208-280	0.737456	0.0009999	MWDW_WDW_WSDW	0.751017	0.00069993
a4ee8de18f06e9f69bb6dcd5ac7478068714d3fe	11282	Ciliophora	208-280	0.892881	0.0009999	MWDW_WDW	0.917882	9.999e-05
ce2bb45586973e474f68e6cd4a66564656c5642d	3041	Syndiniales	208-280	0.774378	0.0009999	MWDW_WDW_WSDW	0.777071	0.00019998
dfc664fe9258e9aba38d396e57f82e7e7ba96f4d	152	Diplonemea	208-280	0.677834	0.0009999	WDW_WSDW	0.72738	0.00029997
095c3958ac6015416fd30344c1625c2a34d3864a	1391	Diatomista	208-280	0.778361	0.00109989	WSDW	0.865476	9.999e-05
1ba9c3c7181da067da6544091600cae06570cd85	3827	Dinophyceae	208-280	0.841752	0.00109989	WDW	0.96573	9.999e-05
1dc47e506408db06b3929a2cbba575b69f8a4d2a	2284	Syndiniales	208-280	0.759579	0.00109989	WSDW	0.929784	9.999e-05
305cc6205759d499442ed6135807763ee8e2f291	3384	Dinophyceae	208-280	0.777236	0.00109989	MWDW_WDW	0.811218	0.00029997
35d10e3b71e279656a63274946ca1a68075212c1	245	Syndiniales	208-280	0.718066	0.00109989	WDW_WSDW	0.736478	0.00039996
639e2b489c45542c1b443a989ca1b3f5c4e632a5	317	Choanoflagellata	208-280	0.752535	0.00109989	MWDW_WSDW	0.823401	9.999e-05
b320f97d7e98d65c7645bd04ebecb46066373e51	890	Dinophyceae	208-280	0.721715	0.00109989	MWDW_WDW	0.806262	9.999e-05
f37a9079d64bb859eebe81047c0a0c4eaa0cb8c9	596	Syndiniales	208-280	0.711789	0.00109989	WDW_WSDW	0.77054	0.00019998
f5f7e876a3db06c32670cefd48d46741c8d7eeef	647	Ctenophora	208-280	0.707107	0.00109989	WDW_WSDW	0.737602	0.00109989
461fc9c7bb7a0ae6f81e10d47fecb9648d691653	299	Syndiniales	208-280	0.697486	0.00119988	WDW	0.78553	0.00029997
560e2354c806122bab01364767b2e7285203651a	3134	Syndiniales	208-280	0.751107	0.00119988	WSDW	0.987843	9.999e-05
5ebe53e1e70cf19c6cc76ff69486e03bce1f156b	546	Dinophyceae	208-280	0.719795	0.00119988	WDW	0.820299	9.999e-05
8fa34074f22e280b1800d7902c678d0aabe747bc	4098	Ciliophora	208-280	0.841401	0.00119988	MWDW_WDW	0.859037	9.999e-05
b614de8c350df7959c91c43c79aa4643b17bfa0b	143	RAD-B	208-280	0.70697	0.00119988	WSDW	0.82664	9.999e-05
e3ae5cb474a6a84f841494675205da802fc6540e	717	Dinophyceae	208-280	0.728918	0.00119988	WDW	0.8316	9.999e-05
2b7359a25a975800b83f71f4b245aff8e8391f16	691	Syndiniales	208-280	0.738416	0.00129987	MWDW_WDW_WSDW	0.752962	0.00039996
8e42bb014328cfc5f3185a508f03f5b589f39982	3267	Ciliophora	208-280	0.774178	0.00129987	WDW	0.816673	0.00029997
a2d28528f5744c664374f6aa82cbe6c0a9e9eb46	3853	Syndiniales	208-280	0.774838	0.00129987	MWDW_WDW	0.830909	9.999e-05
b10befe0ba8df1eb6554cf071e0dedd9fa96634d	272	Syndiniales	208-280	0.7994	0.00129987	MWDW_WDW_WSDW	0.841463	9.999e-05
b3886d2e6399b4ba543cff706254430a486734fa	312	Picozoa	208-280	0.739521	0.00129987	MWDW_WDW_WSDW	0.763465	0.00019998
b591848c19056e69fcedf5e5838ca46181eac2e9	952	Syndiniales	208-280	0.736487	0.00129987	MWDW_WDW	0.760186	0.00039996
d895ff0ece7ba6a86b1634a65d3b9ed74b7647e1	388	Syndiniales	208-280	0.707107	0.00129987	WDW_WSDW	0.80222	9.999e-05
1df3d780d9676f677c58734cf58378edd409fe5d	597	Syndiniales	208-280	0.685588	0.00139986	WSDW	0.89788	9.999e-05
73de7af26964b485ba643ba66566a3dc42437f70	375	Syndiniales	208-280	0.701727	0.00139986	MWDW_WDW_WSDW	0.706322	0.00149985
81bc7a3c8de54ec8fbd766aca6b83b50fc4ca8c2	5498	Dinophyceae	208-280	0.834049	0.00139986	WSDW	0.966107	9.999e-05
84b94d28b695b497a8e111a092c1d494d276f76d	323	Syndiniales	208-280	0.693191	0.00139986	WDW	0.771529	9.999e-05
8cbe66ddaa7a3639cd2a72444616fa12506da7a1	37325	Cnidaria	208-280	0.989549	0.00139986	MWDW_WDW_WSDW	0.998977	9.999e-05
9b88d5074513845d4450dc53b605c9335b62e11c	250	Syndiniales	208-280	0.701852	0.00139986	WDW_WSDW	0.748573	9.999e-05
e47522bb5df3e8ff8862c196c88eca9b4a636521	200	Syndiniales	208-280	0.680759	0.00139986	MWDW_WDW_WSDW	0.669414	0.0009999
82d6ba95e86fb975201a876cafa4e51ee4ebae4b	168	Diplonemea	208-280	0.677834	0.00149985	MWDW_WDW	0.709269	0.00019998
d382d908a6c71f247229ccf59c6c93205211fd81	161	Haptophyta	208-280	0.720322	0.00149985	MWDW_WDW_WSDW	0.743078	0.00019998
e2ee8526495896cc4890741ceb8c213a61eca3f4	118	Acantharea	208-280	0.695476	0.00149985	WDW_WSDW	0.785796	9.999e-05
ad72e7e9a765b5f1bdf2d7bda1a075fb4e83b726	1163	Syndiniales	208-280	0.735465	0.00159984	WDW	0.826996	0.00019998
0151835d24a1a7cac29cc27df0193a9a253dc41d	138	Diatomista	208-280	0.733644	0.00169983	MWDW_WDW_WSDW	0.761003	0.00029997
23a507be2b3da03bc317f3fb257bac6357b74e42	469	Acantharea	208-280	0.694785	0.00169983	MWDW_WDW	0.705494	0.00139986
613e3805969f41f8c96fe8924ceb9a4e5a9ac5f8	271	Diplonemea	208-280	0.718713	0.00169983	WSDW	0.811083	9.999e-05
75e524e6f2eacac54869ae8b25cb56c3dbbecede	359	Syndiniales	208-280	0.684197	0.00169983	WDW	0.715338	0.00139986
ba6c089246197d0bb74c8d2d206e90289d363051	700	Diplonemea	208-280	0.697486	0.00169983	WDW	0.79807	9.999e-05
09921732364c74236d79864e972c20390db9d22c	518	Diplonemea	208-280	0.677834	0.00179982	WSDW	0.900632	9.999e-05
10a12273d5e0416f9bbf5a48485f94c376fcc638	3308	Diplonemea	208-280	0.842208	0.00179982	MWDW_WDW_WSDW	0.845085	0.00089991
79ebd996d553b14060642240fa95548bd7aff8a2	2158	Craniata	208-280	0.769771	0.00179982	MWDW_WSDW	0.79265	0.00029997
7cd19576194d47ddc0d58793681f29f475a28332	2056	Syndiniales	208-280	0.745723	0.00179982	MWDW_WDW_WSDW	0.737882	0.00079992
7d4f24bfe029f9696b0668b527c074e14e1d2425	709	Syndiniales	208-280	0.742215	0.00179982	WDW	0.784485	0.00059994
92d5b3ea232b8c4e7511826c110f7070fe35cc8f	269	Dinophyceae	208-280	0.679284	0.00179982	MWDW_WDW	0.716111	0.00039996
b7e2eca8cbce2faa84b9cd4343ac2414bd7ad0b2	1976	Apicomplexa	208-280	0.728435	0.00179982	MWDW_WDW_WSDW	0.739959	0.00109989
cf4ee7f24ead251014e973d4f3ebf04228871f2f	678	Craniata	208-280	0.829003	0.00179982	MWDW_WDW_WSDW	0.832803	0.00519948
f3dac05bc5f1067fec4e5d7ef7d0fb567d4f22d3	148	Picozoa	208-280	0.667792	0.00179982	MWDW_WDW_WSDW	0.667792	0.00279972
0faf3861acd5bae94e254aa7c2ab1ced11310fb2	1178	RAD-B	208-280	0.714991	0.00189981	MWDW_WDW	0.768843	0.00049995
1de2b3ac515c8fc41782d28c4d0cd19bc92ff2a4	123	Syndiniales	208-280	0.718126	0.00189981	WDW	0.749396	0.00049995
a1b724349aebe23740b62f0d51ac06afb88ef199	255	Syndiniales	208-280	0.696468	0.00189981	WDW_WSDW	0.696098	0.00149985
d0c69784f806761cb639438e3c38a8f5512f492f	159	Tunicata	208-280	0.74453	0.00189981	MWDW_WDW_WSDW	0.754877	0.00169983
9f1889660746df763cc62a66c18687951cb4b6fc	223	Syndiniales	208-280	0.705608	0.0019998	MWDW_WDW_WSDW	0.70366	0.00089991
cabe4b529225cf45cfb75b7093d4985dd139b2cf	153	Dinophyceae	208-280	0.734027	0.0019998	WDW_WSDW	0.755837	0.00059994
d66502cacf7b1692734ff6ece0ef3b77626dff88	3733	RAD-B	208-280	0.816182	0.0019998	WSDW	0.966832	9.999e-05
e732475d8e523f974aba0216f079c98532cbaf6d	202	RAD-B	208-280	0.647239	0.0019998	MWDW_WDW_WSDW	0.647239	0.0029997
f51b8a7281ba02001b0b1933864fea826e8548c5	748	Syndiniales	208-280	0.697486	0.0019998	WDW	0.775392	0.00039996
f7dff8b6537da18e8ed92b7dc7fba950bca3cc11	1657	Syndiniales	208-280	0.749291	0.0019998	MWDW_WDW_WSDW	0.742225	0.00109989
016dace0e4ae486af38a594bde8a6684153ad8c7	2685	Ctenophora	208-280	0.821757	0.00209979	SuW_MWDW_WDW_WSDW	0.820814	0.00249975
472535e16329281ba0a0194bd75b9fdd88e45729	820	Dinophyceae	208-280	0.667792	0.00209979	WDW_WSDW	0.70219	0.00129987
e3e2c1517666f20fe3d58a661e770939815afe43	2595	Syndiniales	208-280	0.740453	0.00209979	WSDW	0.849782	0.00019998
a528820da4240ed0980a23aba4900882bbc465ef	1053	Syndiniales	208-280	0.704747	0.00219978	MWDW_WDW	0.727229	0.00089991
1a3d54a458583f38b7b9eda42261a408a8e87fa3	659	Imbricatea	208-280	0.68675	0.00229977	MWDW_WDW_WSDW	0.683228	0.00119988
537a1d0d7456b8995f2c3f46b322893aac9ec220	5917	Dinophyceae	208-280	0.851521	0.00229977	WSDW	0.989402	9.999e-05
6e92ff733f05ab5b90b621b3fd2eeceb5934729f	111	Diplonemea	208-280	0.669407	0.00239976	MWDW_WDW	0.662639	0.00309969
914c5a74c0ffeacf0598103a07ee97ca2daf650c	198	Syndiniales	208-280	0.677834	0.00239976	WDW_WSDW	0.717234	0.00109989
c60e2e2a97619e2a7a5cc3eda57cd874d0455436	228	Syndiniales	208-280	0.68773	0.00239976	WSDW	0.795426	0.00019998
e7ae56d30f4b298eee1c53988cdbe456a714c217	202	Bigyra	208-280	0.695702	0.00239976	MWDW_WDW	0.773189	9.999e-05
16b848b5471fad9ade54f060f385eda08cc2bd20	248	Syndiniales	208-280	0.71086	0.00249975	MWDW_WDW_WSDW	0.710889	0.0029997
61b8221cc0d84bd48424703e28745f02926384e0	301	Ciliophora	208-280	0.695995	0.00249975	MWDW_WDW_WSDW	0.704256	0.0009999
9201f5d47b044aeba71ef026c88e1aa01f450cc7	966	Ciliophora	208-280	0.733896	0.00249975	WDW_WSDW	0.782267	0.00129987
cb852cbbe36e0f8f8f0fbc64d55195667259bbf7	6322	Polycystinea	208-280	0.81794	0.00249975	MWDW_WDW_WSDW	0.820858	0.00049995
dcc45d1564b44ce32497451ceeffe1477525c63c	2113	Syndiniales	208-280	0.814659	0.00249975	MWDW_WDW	0.882733	0.00059994
1a34611e55afd58724bc663b0edcecbd8594acdd	154	Bigyra	208-280	0.657596	0.00259974	WDW_WSDW	0.679842	0.00109989
1f11d968b6fac813ec67b2dea0b867aa34ff4ceb	1771	Syndiniales	208-280	0.780528	0.00259974	MWDW_WDW_WSDW	0.81395	9.999e-05
3bd87a50b9f4c1c8b367a0f1e65a0f8cc353665f	356	Syndiniales	208-280	0.667792	0.00259974	WDW_WSDW	0.738196	0.00059994
bbb9a2388ad8a08bc681a5d2eeb18a15503212e2	206	Syndiniales	208-280	0.667792	0.00259974	WSDW	0.782377	0.00019998
937e4788e59e5fb7f691101cc86463bbcd91c785	327	Syndiniales	208-280	0.663956	0.00269973	WSDW	0.799412	9.999e-05
ce065752bf13283d55311392d03a0dd5c54394ce	1319	Dinophyceae	208-280	0.667792	0.00269973	WSDW	0.875849	9.999e-05
ea4cd6f2bb784ca59a4aa4f83275aa5a000b65d4	3201	RAD-B	208-280	0.767374	0.00269973	WSDW	0.971864	9.999e-05
33d5c0441401533bb6a5eee089bb15e14e90b181	403	RAD-B	208-280	0.647239	0.00279972	WSDW	0.861771	9.999e-05
9e8174034d050d737a8f472ab0fa0aa675a2398b	3656	Dinophyceae	208-280	0.706608	0.00279972	MWDW_WDW_WSDW	0.70695	0.00239976
bae4bfb7bd5f2629a3a33305992585933175086f	367	Haptophyta	208-280	0.737092	0.00279972	MWDW_WSDW	0.76329	0.00039996
f3a6669f76fdd1c2639ea2656484206042d18699	531	Syndiniales	208-280	0.704491	0.00279972	WDW	0.815417	9.999e-05
efbaa4aa0799ebbdbaf680c6e495a6408e65005c	240	Dinophyceae	208-280	0.759765	0.00289971	MWDW_WDW	0.792495	0.00039996
18d3ac131caee68026d769232647adb283ab7885	792	Syndiniales	208-280	0.715091	0.0029997	MWDW_WDW	0.802959	0.00029997
16cfb52c527778e1da43745789acd5a84c05d7b1	4466	RAD-A	208-280	0.750581	0.00309969	WSDW	0.995918	9.999e-05
be2fa2f3ad65dbbb26e9eb1d9fb351aac79558b8	321	Syndiniales	208-280	0.708544	0.00309969	WDW	0.759555	0.00059994
c66ce3be72ef11032ef248bff7fc54fe33203766	14260	Basidiomycota	208-280	0.930109	0.00309969	WDW_WSDW	0.945887	0.00049995
e525157bb6f46a83876cc2d4d4ed8e8cd9f92a7e	240	Syndiniales	208-280	0.68773	0.00309969	WDW	0.729373	0.00079992
eba5c6f62c76ab91101acca6d7dc2c79e47ce44e	305	Syndiniales	208-280	0.679661	0.00309969	WSDW	0.726884	0.00059994
96e4156a340f67d6c35506a7fcc1c9f0da0af6ef	132	Syndiniales	208-280	0.667792	0.00319968	WDW_WSDW	0.667598	0.00349965
c1bfa6c2891d389e13ba40e70c19071049edb7b5	184	Syndiniales	208-280	0.698862	0.00319968	MWDW_WDW_WSDW	0.717846	0.00019998
f99b49a76dd38bcfcfcabc905a33d5b844cbf3bf	121	Diplonemea	208-280	0.647239	0.00319968	MWDW_WDW	0.687635	0.0009999
1110d14d3d8f3cfff890d408fe9e77c61ba961c6	149	Syndiniales	208-280	0.647239	0.00329967	MWDW_WDW_WSDW	0.647239	0.00459954
4d6130c51a48934b4e05885f6009217fa6e3b07b	2891	RAD-B	208-280	0.751673	0.00339966	WSDW	0.907029	9.999e-05
b8d5369466450a47cef16c8ad16b75bc8033d7bb	727	Syndiniales	208-280	0.657596	0.00339966	WSDW	0.895329	9.999e-05
107b245ef8a6a8bd6a0c18c8869914451471126a	272	Syndiniales	208-280	0.672462	0.00349965	MWDW_WDW_WSDW	0.673047	0.00179982
0755f9d59d29515c33a11e2bdd809aedb45ffaae	140	Syndiniales	208-280	0.657596	0.00359964	MWDW_WDW_WSDW	0.657596	0.00309969
f2e346253c52114ce87665b0179117af54e26d9c	140	RAD-B	208-280	0.647239	0.00359964	MWDW_WSDW	0.684555	0.00109989
439adbeb582322e818ca2263affb876f295eb667	9810	Polycystinea	208-280	0.850692	0.00379962	WSDW	0.902045	0.00019998
49614897b7afc32c91278ee2c1132ff1bdb06115	223	Syndiniales	208-280	0.679586	0.00379962	MWDW_WDW_WSDW	0.693305	0.00189981
9fa86573a1db7c3ecf8b0ca55be051c0a9ad8526	8814	RAD-B	208-280	0.786171	0.00379962	WSDW	0.996046	9.999e-05
bda18e42862448b68162d24846ab863ed25e68c9	9084	Syndiniales	208-280	0.832336	0.00379962	MWDW_WDW	0.879754	9.999e-05
dfd3e1715f17c11aaff6d2ee6fc11f97c65a2a6e	221	Syndiniales	208-280	0.673026	0.00389961	MWDW_WDW	0.75454	0.00039996
ee05f55ca8329d164c62b9ff5155229cfe5953c3	10704	Dinophyceae	208-280	0.939123	0.00389961	WDW_WSDW	0.944369	0.00139986
7378851fe4aa6eb796469f8cdf0d96fce2d46994	178	Syndiniales	208-280	0.647239	0.0039996	WDW	0.647704	0.00329967
c987b3ac5f3fa839a31df4cee9be6329f7ba1d1d	116	Syndiniales	208-280	0.656638	0.0039996	WDW	0.8495	9.999e-05
bfd44c617c43f0eb2cc4ccd7682aa2d6e12ff39c	464	Syndiniales	208-280	0.677834	0.00409959	WDW	0.794005	0.00029997
9c7fb35e18cb7c7e48020d7f2783d7e83a29bf3a	37805	Picozoa	208-280	0.980483	0.00429957	WDW_WSDW	0.988984	9.999e-05
ce6e8a962b21ba7b7b61a94b86bfed01dbb0d06a	1040	Syndiniales	208-280	0.676662	0.00429957	WSDW	0.933753	9.999e-05
e663dc1d628f11add4de8880f3b038ad473b6575	4156	Syndiniales	208-280	0.807562	0.00429957	MWDW_WDW_WSDW	0.828082	0.00019998
4189d8292e86e0ca09d1eb7f879b0554c89c28a6	142	Syndiniales	208-280	0.636715	0.00439956	WDW	0.739208	0.00039996
a361d74d4576a86fe4f75d6d00a3eb83bfbad109	649	Syndiniales	208-280	0.647239	0.00439956	WSDW	0.901867	9.999e-05
ab68b6df159e059fb1877145ec9a2fd742443e33	1176	Syndiniales	208-280	0.692947	0.00449955	WDW	0.722113	0.00139986
567896179039542224ec2d674ef562fca41bbeab	147	Dinophyceae	208-280	0.663151	0.00459954	WDW_WSDW	0.703955	0.00119988
732b2679b5834358ceb73b310f056ffa0533b836	8250	Dinophyceae	208-280	0.850447	0.00459954	MWDW_WDW	0.882752	9.999e-05
ad6d1a831f803a312ac30433f26c7bf88807216f	317	Syndiniales	208-280	0.677795	0.00469953	MWDW_WDW	0.754788	0.00039996
58b250e9cb5d3aaf93687f5ba8eadf9147cc4593	1591	Acantharea	208-280	0.704687	0.00479952	WDW_WSDW	0.789654	0.00049995
c3c2879addc8863eb98d2a9354ee0ff1e1adcd09	403	Centrohelida	208-280	0.701274	0.00479952	WDW_WSDW	0.756466	9.999e-05
e714f1929b0a246da589ddf558fd302fa81b45a3	229	Syndiniales	208-280	0.668723	0.00489951	WDW	0.725815	0.00089991
9bc857c56c788ef9d4871d2d3f7f4573235f51ef	2134	Dinophyceae	208-280	0.740499	0.0049995	MWDW_WDW_WSDW	0.73721	0.00359964
45f7d7c6df7426643bb13d473921a3e27e5dcf1a	816	Syndiniales	208-280	0.714559	0.00509949	MWDW_WDW_WSDW	0.731539	0.0009999
92839fcb23ed20d8d090135740146810d47b271b	3747	RAD-B	208-280	0.759532	0.00509949	WSDW	0.939902	9.999e-05
9d4de94615bec22fee84075a77e8fe094d0228e2	216	Picozoa	208-280	0.680319	0.00529947	MWDW_WDW	0.722246	0.00059994
743b7ba4ac3f13dc2d3f598e4d770cfb3842d31a	1001	Annelida	208-280	0.686563	0.00539946	MWDW_WDW	0.757402	0.00129987
c9f28510bcdcf3584dd96d5d59ef2aeaf2f3ef71	113	RAD-B	208-280	0.67605	0.00549945	WSDW	0.82102	9.999e-05
e425485d5723c348d10d919de52c80b86c178371	257	Imbricatea	208-280	0.615125	0.00559944	MWDW_WSDW	0.636502	0.00329967
6107cbf2970ac7e969c90eccf5c1c983e06f9897	153	Diatomista	208-280	0.662187	0.00569943	MWDW_WDW_WSDW	0.680152	0.00179982
1a932ea62a77c45529148779bc74ab0958d2368f	902	RAD-B	208-280	0.673697	0.00579942	WDW	0.81677	0.00029997
a45cdbc660e302c8a96e133ce3948ed33196c964	667	Ciliophora	208-280	0.76089	0.00579942	MWDW_WDW_WSDW	0.775533	0.00179982
05f012000aa7a21ed365a00afb7157d9289b65f2	222	Syndiniales	208-280	0.682209	0.00589941	WDW_WSDW	0.694441	0.00429957
e648286c29cd8b56b6d21d80a721d8a4c48cf356	438	Dinophyceae	208-280	0.66495	0.00589941	MWDW_WDW	0.76856	0.00019998
28e623e28a107980a45de43018e1a508265d7be4	14182	Dinophyceae	208-280	0.850437	0.0059994	MWDW_WDW_WSDW	0.850019	0.00309969
d0934f482cd2d01a412942ce0a8ec7f71da63bc6	3037	Syndiniales	208-280	0.704105	0.0059994	MWDW_WDW_WSDW	0.696812	0.00379962
0373cee4fecbf4781240d647b3b1cb767c94a556	39365	Dinophyceae	208-280	0.970814	0.00609939	MWDW_WDW	0.990123	0.00019998
834ff39332202f28f175b25cede1541092dc2d52	463	Telonemia	208-280	0.672761	0.00609939	WDW	0.819357	9.999e-05
f0d33ce135364d44af59bd5b2a056d0beb6396c1	196	Diplonemea	208-280	0.636715	0.00609939	WDW_WSDW	0.658035	0.00319968
3b613eee56fb936ee9a202c83c53ed455a4c9235	272	Syndiniales	208-280	0.636715	0.00619938	MWDW_WDW_WSDW	0.636715	0.00559944
9a5c3ca7c2e834cb82dc8ac3e83af23c0db8b05c	708	Syndiniales	208-280	0.664657	0.00619938	WDW_WSDW	0.739384	0.00019998
51d139302b3cc76d62a9def7e9fb3bde0b191ec0	1367	Syndiniales	208-280	0.673572	0.00629937	WSDW	0.943798	9.999e-05
188540858fe6f39dbfff244e35a2ce032565833d	662	Syndiniales	208-280	0.682857	0.00659934	MWDW_WDW	0.771214	0.00079992
251f4cf51883b78bbd64db8f61f14d465e20169d	434	Syndiniales	208-280	0.733033	0.00669933	MWDW_WDW	0.779945	0.00119988
7338b4c134d7fee338a4dae035d732430a7ab73e	188	Dinophyceae	208-280	0.652166	0.00669933	WDW_WSDW	0.720738	0.00059994
c5b05d507832029701e900fc7437a6525fe7eca2	1472	Syndiniales	208-280	0.669765	0.00669933	MWDW_WDW	0.746001	0.00029997
f181b26d467ac821daef33e574b74eca55232eef	209	Dinophyceae	208-280	0.636715	0.00669933	WSDW	0.7264	0.00049995
35734aa331081460e4e9dca592e4973843321aea	1109	Echinodermata	208-280	0.667066	0.00679932	MWDW_WSDW	0.78545	0.00029997
e984c34275c0f29b58f0b119a651153b6025b32f	208	unknown Stramenopiles	208-280	0.638428	0.00679932	WDW_WSDW	0.748958	0.00019998
d3191cf0dc5188fda8f09bd86099919822106135	273	Syndiniales	208-280	0.642819	0.00689931	WDW_WSDW	0.726062	0.00109989
038f918dfa1369abdfaaad2c52a2359180d014b9	4632	Dinophyceae	208-280	0.739829	0.0069993	MWDW_WDW_WSDW	0.739785	0.00149985
57fb429a0897ec3e1572ae5fa61f288255120dd1	182	Ctenophora	208-280	0.691055	0.0069993	MWDW_WDW_WSDW	0.713608	0.0009999
bc61bbf2a84a3d19d798d70b0e67dded2b4f30a0	101	Syndiniales	208-280	0.60404	0.0069993	WDW	0.618867	0.00339966
c4c06b634ca4c3f79a47b15377d6dde6e33adee7	818	Porifera	208-280	0.758751	0.0069993	MWDW_WSDW	0.834405	9.999e-05
75cf3336424c7020e579ca08e7422e9d7af6f99a	15955	Acantharea	208-280	0.895595	0.00709929	MWDW_WDW	0.946051	0.00019998
e568c3f8f94676003532b232084e2c01fc08091e	1012	Ciliophora	208-280	0.727578	0.00709929	MWDW_WDW	0.807821	9.999e-05
b72da7f29a66e7d0962b206c703fc20b8b7eb9be	339	Annelida	208-280	0.636715	0.00719928	MWDW_WSDW	0.731443	0.00069993
151f0959785ed7688656c34a63769efa615fa577	413	Acantharea	208-280	0.650525	0.00729927	WDW_WSDW	0.749861	0.00019998
ee00958cd5d93e6fb3fb7ed1696fecf216fc35e0	1346	Syndiniales	208-280	0.739608	0.00729927	WSDW	0.931146	0.00019998
2410454d2c520cc68fd8bbe2515ad57c7ca679da	2739	Syndiniales	208-280	0.695439	0.00759924	WSDW	0.925134	9.999e-05
3931114d759e4193e9ec1f179c80b66d701c1268	4573	Syndiniales	208-280	0.841894	0.00759924	MWDW_WDW	0.919618	0.00109989
8d899e35ca4f28c7379cd9f11dde4ed585d786f3	179	Syndiniales	208-280	0.626013	0.00779922	WDW_WSDW	0.674537	0.00179982
ca0ca8744dce9bbc204d386af3bf7d6b1f6f2ed1	170	Diplonemea	208-280	0.626013	0.00779922	WSDW	0.796921	9.999e-05
0bff210c728fdc9b0fcbe7e1d3957ed49b361025	245	Syndiniales	208-280	0.64252	0.00789921	WDW	0.708929	0.00109989
0200b61e09ede5a7a353249486d37223bb66056c	214	Syndiniales	208-280	0.696206	0.0079992	MWDW_WDW_WSDW	0.714454	0.00069993
ae84b7a0d3aa329946d2d7191c7a046a503fc99c	851	Syndiniales	208-280	0.707107	0.00819918	MWDW_WDW_WSDW	0.707107	0.00979902
b5b87744b676a5a9f4d9d00088a2e1e11e6c264f	3452	Telonemia	208-280	0.834582	0.00819918	MWDW_WDW_WSDW	0.842015	0.00169983
b887e2a7fbb998abc4768e52c1190efa51697955	7937	Bigyra	208-280	0.824447	0.00819918	MWDW_WDW_WSDW	0.84327	0.00159984
0962a8a2101c260558367cf46b2524f37caf6ed1	2210	Syndiniales	208-280	0.684432	0.00859914	WDW	0.738645	0.00149985
66502411cb77cf852be99838dcd08bce480145a0	1292	Dinophyceae	208-280	0.626013	0.00869913	MWDW_WDW_WSDW	0.626013	0.00669933
c492309b47953f67ac156025dbd7d8b5c487ead4	147	Acantharea	208-280	0.592749	0.00869913	WDW_WSDW	0.654377	0.00089991
fec5f534d3aac26d7a3519603b728c662a5ffcc3	394	Syndiniales	208-280	0.68893	0.00929907	MWDW_WDW_WSDW	0.721172	0.00029997
59890d50cf2aa6fa00ce40c72e8bcf49a1748e31	435	Polycystinea	208-280	0.632508	0.00949905	MWDW_WDW	0.652663	0.0019998
924d47aa3aaddc52eb7e6ec64d74b24bfb04f885	271	Dinophyceae	208-280	0.669183	0.00949905	MWDW_WDW_WSDW	0.690215	0.00129987
d9ad7239ce90e5de5d1aba7570afd08df7cc140e	912	Bigyra	208-280	0.60404	0.00959904	WSDW	0.8195	9.999e-05
46c3eb6060210d0c607ae019816a8963e8fd1b30	487	Syndiniales	208-280	0.6697	0.00969903	MWDW_WDW	0.798347	0.00019998
bc15ddc7f357e1864e89dc98b2f1c23d9aaba18a	3258	Syndiniales	208-280	0.834788	0.00969903	MWDW_WDW	0.945024	9.999e-05
bda1cbb48f7d01c6fa8d42e4e5a5942c3bdac3fc	318	Syndiniales	208-280	0.626013	0.009999	WDW	0.821297	9.999e-05
f379e8ff35fc9e1181dc14664c03cba72ab36391	455	Dinophyceae	208-280	0.661965	0.009999	MWDW_WDW	0.719635	0.0019998
9e35ef9164dd3c65a71ad4dd8e1cca709d9e4467	533	Syndiniales	208-280	0.636715	0.010099	WDW	0.655046	0.00539946
4579db8a15e27fa69f007934d7387a496bd2faff	302	Kinetoplastea	208-280	0.626013	0.010299	WSDW	0.884437	9.999e-05
451f70f01f5c43bf1a4c18b1e2cdbde5f3e47a45	202	Ostracoda	208-280	0.678336	0.010399	MWDW_WDW_WSDW	0.690158	0.00389961
5e1e5add00e53ae7fb768dabf3ce1af51a76f8d1	153	Dinophyceae	208-280	0.635163	0.010399	MWDW_WDW_WSDW	0.643536	0.0039996
96213cf7d3d9fa482fc7b8b45a0544574453711f	344	Syndiniales	208-280	0.626013	0.010399	WSDW	0.786234	9.999e-05
9207e4362819a7989d59938ff9f703d8e39dfc7c	124	Diplonemea	208-280	0.60404	0.0113989	MWDW_WDW_WSDW	0.60404	0.00779922
6e4d26d7d3412d8aad8d31a8253bb74869c34270	178	Diplonemea	208-280	0.639162	0.0114989	MWDW_WSDW	0.737056	0.00079992
b7279b231d10f9025958cc00ba1de7fcb694db70	1376	Porifera	208-280	0.695388	0.0117988	MWDW_WSDW	0.791849	0.00059994
3c46fde85e70254231651afea47db353810fb039	313	RAD-C	208-280	0.61267	0.0119988	MWDW_WDW_WSDW	0.595633	0.0121988
6854580555acf9a26d988511986c44506012e55e	143	Syndiniales	208-280	0.592749	0.0119988	WDW	0.692891	0.0009999
a50aba2baa866f82a80ef8dcec696c3f68694bd1	545	Imbricatea	208-280	0.645113	0.0122988	WSDW	0.776552	0.00029997
c18cbddf8fd326aaefd2b377b28e153d09ac25d0	642	Syndiniales	208-280	0.626013	0.0123988	WSDW	0.866208	9.999e-05
7556fd7a3ebde4e63271f73dd751f95116355f57	663	Syndiniales	208-280	0.611971	0.0124988	WDW_WSDW	0.6227	0.00569943
9eeafddb5dda24637118964162bbbacac791de11	2207	Syndiniales	208-280	0.690487	0.0125987	MWDW_WDW	0.729027	0.00079992
07527987d9a3c126362f0d7ebddef8af42a14571	415	Apicomplexa	208-280	0.60404	0.0130987	WDW_WSDW	0.618384	0.00719928
e0a4e42a9539591f38fb3f90c34d31c04100557d	440	Syndiniales	208-280	0.613272	0.0131987	MWDW_WDW_WSDW	0.626013	0.00569943
8ebcfe16ae7ec609bc3b726cbbfcf6f0eb678302	400	Dinophyceae	208-280	0.623224	0.0132987	MWDW_WDW	0.753468	0.00069993
9efb6486c18eb930c0058d44ad5b83e26f57d3b1	148	Syndiniales	208-280	0.592749	0.0133987	WSDW	0.812997	9.999e-05
1213b1dc1b07b590ea561fc03bc80ad2d4e0ba81	718	Telonemia	208-280	0.633278	0.0138986	MWDW_WDW	0.65465	0.00509949
391f0a0f8249c3d46bb2177c729e3855e3033532	1380	Acantharea	208-280	0.592749	0.0140986	WSDW	0.793638	9.999e-05
e771a619e2f88a2f4ebfcc2811da3cebc70dc65c	241	Syndiniales	208-280	0.662902	0.0140986	MWDW_WDW_WSDW	0.688665	0.00129987
9261e5e66cbac2c8cbf67d9ae586fe47cd9ea309	205	Syndiniales	208-280	0.65003	0.0141986	MWDW_WDW_WSDW	0.669352	0.00269973
ae3064a82624d495c7feef55e19cad2d1da13d42	262	Ciliophora	208-280	0.62194	0.0148985	MWDW_WDW	0.713809	0.0009999
1d964e8a0ce7d100b606c07f152ec7887f547d88	1254	Syndiniales	208-280	0.644326	0.0153985	WSDW	0.885261	9.999e-05
6aca2453ad7afcd69ec110affca45825c1b9c02e	233	Syndiniales	208-280	0.569495	0.0155984	WDW_WSDW	0.632432	0.00169983
66f29f235d2d5ee20b0eabf29fa27ed72e99907c	487	Telonemia	208-280	0.665449	0.0158984	MWDW_WDW	0.803984	0.00129987
a9ea6f9756e9442ae897c11d2d96fe0352fdc2d4	219	Chlorophyta	208-280	0.636715	0.0159984	WDW	0.701355	0.00609939
66cdfa92a295fca2f54b50eb9654bcdc7ceb7bbe	492	Bigyra	208-280	0.608035	0.0163984	MWDW_WDW	0.78085	9.999e-05
61d07f993de545cf381e05a65b55549ed9c70a38	3109	RAD-B	208-280	0.69433	0.0164984	WSDW	0.90839	9.999e-05
64863095eb3a9db03590c27fffc55e18ccfd3aed	807	Syndiniales	208-280	0.600941	0.0166983	MWDW_WDW_WSDW	0.602203	0.00849915
333e23d22e368ea25e581b8b4f706f5a3256c85e	144	Polycystinea	208-280	0.581238	0.0167983	WDW	0.720176	0.00059994
30b5ad83baee353326a1bdf6ec795b8aa27f6fea	1563	RAD-B	208-280	0.64399	0.0168983	WDW_WSDW	0.672346	0.00369963
706beb2016e14a424cd9016f63ca886f6ca2864c	301	Syndiniales	208-280	0.592749	0.0168983	WDW	0.606573	0.00919908
847843c86e6ef1110602cb714017ef58d0075039	5727	RAD-B	208-280	0.768063	0.0168983	WSDW	0.994216	9.999e-05
a8e7ee520ce4f2e193212e64738075258ddf068a	512	Craniata	208-280	0.610465	0.0168983	MWDW_WSDW	0.650236	0.00419958
9dcfdb0a1be88d59a123d30357f3323137b5aa08	542	Taxopodida	208-280	0.590695	0.0170983	WSDW	0.862473	9.999e-05
cfb2fde607c688350b13d9e16ec073891395d7d0	184	Syndiniales	208-280	0.614567	0.0170983	MWDW_WDW_WSDW	0.622075	0.0059994
4cc19e53d4be66007614caca04dd01ece3abbe4f	266	Syndiniales	208-280	0.581238	0.0180982	WSDW	0.754732	0.00019998
f488e2d969371146b0b7d2fd6bce492edd452a07	156	Syndiniales	208-280	0.62322	0.0180982	WDW_WSDW	0.671599	0.00319968
abfe3c56b1a9363e2dcfc29b0e926aa8621f5ae3	1020	Diplonemea	208-280	0.592749	0.0182982	WDW_WSDW	0.66572	0.00219978
96388706229afebfd0e5ce652c8d63d1ce67ae9e	7794	Diplonemea	208-280	0.781567	0.0186981	WSDW	0.914128	9.999e-05
f9fd53663e20d37adba94b5cea0bdbfe7c38fbec	230	Syndiniales	208-280	0.58643	0.0187981	MWDW_WDW	0.683231	0.00119988
e4cba373e65c49a81766f5b45f464eff388b1610	469	Syndiniales	208-280	0.590664	0.0189981	WSDW	0.833542	9.999e-05
b2f9b08050273a77799110d031590f6059d4c5fa	798	Imbricatea	208-280	0.610829	0.0190981	MWDW_WDW_WSDW	0.613828	0.00909909
223671127a86843108f928e0d0f88d0245cebf9e	170	Dinophyceae	208-280	0.586293	0.0192981	WDW	0.740489	0.00029997
ed4d16b66322e251494102e5dda05fdb8bdde6cc	734	Ciliophora	208-280	0.655881	0.019698	WDW	0.747573	0.0009999
28e06f95d0a088e212ce93b39d704db466cc147c	166	Picozoa	208-280	0.618951	0.019998	MWDW_WDW	0.665992	0.00119988
0a70cd58ca4b28a75ccf8ea7cdbf6862ad6456d0	178	Centrohelida	208-280	0.59787	0.020198	MWDW_WDW_WSDW	0.602492	0.0105989
ce9371ae7a23860afd30c8bb104b2d56c084cd63	945	Diplonemea	208-280	0.592749	0.020198	WSDW	0.864817	9.999e-05
20d9b9a76596a9a065a4d62a64c16660f655a0d0	213	Diplonemea	208-280	0.60404	0.020298	WDW_WSDW	0.615969	0.0107989
ba46083c9c8434e9e8b82bcfa4c6ea8e52974e66	216	Syndiniales	208-280	0.5986	0.020298	WDW	0.658129	0.00449955
346a10de5b2698aa75b842552a05bdad9a5f8a39	137	Syndiniales	208-280	0.569495	0.020498	WDW	0.574744	0.00989901
84c8fed7564b7487e3da3405b130e7b74766a394	148	Syndiniales	208-280	0.588761	0.0205979	WDW_WSDW	0.667101	0.00079992
36538bc68acb9322a9ad02461d14895585b0ffac	2031	Syndiniales	208-280	0.646769	0.0206979	WSDW	0.84808	9.999e-05
821659739558c453b51635d7e2340e6f2d4c53ac	164	Dinophyceae	208-280	0.646324	0.0207979	MWDW_WSDW	0.694061	0.00119988
968076d82ffcbaf51be03ec042781c9d78dfc631	1005	Cnidaria	208-280	0.644652	0.0208979	WSDW	0.73463	0.00229977
f5ba096c292da83a7b8704ff5a5891615678d3ce	4729	Ctenophora	208-280	0.757233	0.0208979	SuW_MWDW_WDW_WSDW	0.771878	0.00879912
7903e09e046a2f3907d8a914ea7ee1c96d9534e2	107	Syndiniales	208-280	0.557504	0.0210979	WDW	0.728219	0.00029997
a51a996d7926abf684469fc2d0dddba324b16af3	285	Syndiniales	208-280	0.581238	0.0216978	MWDW_WDW_WSDW	0.581238	0.0132987
f63b2bf5e3361b92a41e75c683d4c8a0f97ecdc6	149	Dinophyceae	208-280	0.575901	0.0217978	MWDW_WDW	0.702497	0.00069993
cfae7518adf6fb466364a10ea579b7e4f11f916d	266	Syndiniales	208-280	0.592749	0.0218978	MWDW_WDW	0.609904	0.00959904
ca74ee3c6d7cf9bbad7beeab1887877ad56c942e	138	Syndiniales	208-280	0.569495	0.0220978	WDW	0.702193	0.00119988
dd8ad16a889bbad3c520dfcc6d4a6ed98a985c5f	544	Foraminifera	208-280	0.628061	0.0221978	WSDW	0.824693	9.999e-05
eaf03f26ecf1dcdefe6e40ef5715420d8330e208	674	Syndiniales	208-280	0.578678	0.0221978	MWDW_WDW	0.620375	0.0039996
7ab194fd507f40fed9a3d4521dd067fa6cfae853	1320	Dinophyceae	208-280	0.663336	0.0222978	MWDW_WDW_WSDW	0.666777	0.0107989
7346b50f660ceaee85943971477f72e33e5b2782	1764	unknown Radiolaria	208-280	0.633217	0.0223978	WDW	0.711092	0.00189981
4adb7b5aa2d0d19fb44142fee4327043ee37e24a	201	Syndiniales	208-280	0.581238	0.0226977	WSDW	0.719438	0.00069993
6fc0940dca4419249a69efb4d381ac4f1be5f749	889	Streptophyta	208-280	0.796659	0.0236976	WDW_WSDW	0.8699	0.00169983
1d901696b1250b7ce9c8b4e67d08ef8f7249cb35	150	Acantharea	208-280	0.557504	0.0238976	MWDW_WDW	0.582026	0.00859914
2d4abfd9721991846796727eab0078deff3596d2	113	Syndiniales	208-280	0.590759	0.0238976	MWDW_WDW_WSDW	0.607802	0.00839916
85cf14d0ff567c28f1a52b74e3ae62c9714671a2	2636	RAD-B	208-280	0.656036	0.0238976	MWDW_WSDW	0.73057	0.00239976
027d82b3dcbf5ca81c508432ab51fa0909f0582c	178	Syndiniales	208-280	0.6055	0.0240976	MWDW_WDW	0.627313	0.00539946
d6ad1ab40dd91dab72c0af3fe20753bef9d9fd9f	343	Diplonemea	208-280	0.564783	0.0247975	WSDW	0.831604	9.999e-05
b12b8debab046d0f260f931743e38689ff4ddc41	2044	Dinophyceae	208-280	0.653017	0.0249975	MWDW_WDW_WSDW	0.643477	0.0183982
0236dc19b352f9dda92c506d7a6d1721a74e148c	4120	Dinophyceae	208-280	0.744927	0.0252975	WSDW	0.799033	0.00279972
6c6c176092655e4270e978bd96a16ae8aa3a68b3	1534	Syndiniales	208-280	0.62332	0.0252975	WSDW	0.924342	9.999e-05
d340c3e0de2bb29bfc44f328ecc7f52a345be04f	756	Ciliophora	208-280	0.591326	0.0254975	WDW	0.715598	0.0019998
4268b691dec3e8a1dee0c2826e496d6f36ceccc1	1507	Apicomplexa	208-280	0.619398	0.0263974	MWDW_WDW_WSDW	0.622894	0.00869913
5ff75a629fee51461adb908618e0549012fa16a4	483	Dinophyceae	208-280	0.590914	0.0263974	WSDW	0.822801	9.999e-05
199e27a5d793f12aa36d5ce11ccdf2ebb54f2c9e	263	Syndiniales	208-280	0.626013	0.0270973	WDW	0.792803	0.00129987
a7c9d1f248081e824f6b1b331d1d848899085bd1	753	Syndiniales	208-280	0.602581	0.0270973	WDW	0.70261	0.0019998
aff4be1e58e8ce0c8743d6f2685512bdf3b86e33	116	Syndiniales	208-280	0.54525	0.0270973	WSDW	0.803277	9.999e-05
da4d46d75341ee75dc76692fe012ed07497f933f	707	Dinophyceae	208-280	0.579721	0.0270973	WSDW	0.665516	0.00219978
1e52474abc450f9299b4f4dafe4349d9bc01937b	119	Syndiniales	208-280	0.578902	0.0276972	MWDW_WDW	0.600325	0.00639936
bb122249d6fb1d0a1540e785fd1677c127792c5c	826	Syndiniales	208-280	0.592749	0.0284972	MWDW_WDW	0.635271	0.00549945
554a4a27cd677eebc69a59ee46dfbfe3702d1875	543	Syndiniales	208-280	0.54525	0.0285971	WSDW	0.592021	0.00739926
8f008836a3b20865c1fe6bc5d12e737dcd087417	2203	Syndiniales	208-280	0.838943	0.0289971	MWDW_WDW	0.879589	0.00529947
3b9cd4c35bacf5c67d2710aa937894dd9b0c4e33	386	Acantharea	208-280	0.54525	0.029697	MWDW_WDW	0.638282	0.00279972
4527e84abd5dfdd3b3c05d666882b12826b5bfff	127	Syndiniales	208-280	0.641247	0.029697	MWDW_WDW	0.680209	0.00189981
be1c00936030b146bcde0aa4c6e1bf328bfb5cb8	1727	Acantharea	208-280	0.660405	0.029697	WDW_WSDW	0.681829	0.00449955
2c9f78d5fb3a0f4943acd69a9020e295e946053e	123	Syndiniales	208-280	0.681129	0.029797	MWDW_WDW_WSDW	0.722234	0.00129987
390073a43288b9dc0a0ebf6d06dab2421cf2aba2	1918	Porifera	208-280	0.654434	0.029897	WSDW	0.827917	0.00039996
00aaa6989d84371072f965a1c907f1376bdecde9	131	Syndiniales	208-280	0.54525	0.030397	MWDW_WDW_WSDW	0.531082	0.0277972
7c7eca0f8ad73055b26c00efbc33ef658cf16e51	130	Syndiniales	208-280	0.576815	0.0314969	MWDW_WDW_WSDW	0.586957	0.0137986
fec2cabfcaaf5f206bc0440bba54ced535f71ddb	237	Syndiniales	208-280	0.564424	0.0314969	WDW	0.572172	0.0152985
960bd8661a109e712e046f5e86263f6d6b51aa10	106	MAST-2	208-280	0.54525	0.0315968	WDW	0.731018	9.999e-05
58812e1cc342a1bac4f9031a5a1f625560df43fc	104	Bigyra	208-280	0.566808	0.0316968	WDW_WSDW	0.647339	0.00329967
efd99bed4ac8a10d8c5ffb2c4f394e348631bc91	121	Dinophyceae	208-280	0.557504	0.0319968	WDW_WSDW	0.569944	0.0141986
35629f6769c5d432113f927c8560fd73d42f95ed	127	Ctenophora	208-280	0.595017	0.0321968	MWDW_WDW	0.654102	0.00579942
4d05c8999b4ae37fa895aadd1c28155e06d1d8f1	225	Syndiniales	208-280	0.610681	0.0321968	MWDW_WDW_WSDW	0.613941	0.0141986
35592d607b314e7e9160fa8e75f199c6e170b951	264	Syndiniales	208-280	0.54525	0.0322968	MWDW_WDW_WSDW	0.54525	0.020398
869ca7a36d8da3fe34fdec39f2d0cb2b3dfd28fa	276	Dinophyceae	208-280	0.557504	0.0324968	WSDW	0.689138	0.0019998
c03fa26ec63de410a0e0ef678adb7dbbfd40cb50	284	Syndiniales	208-280	0.588905	0.0342966	MWDW_WDW	0.638741	0.00459954
af24135b2aa94eeba0f12c710fe812ceec7b6efe	353	Cnidaria	208-280	0.69584	0.0348965	WDW_WSDW	0.721495	0.00549945
471c9c7376a9a32666b73ca5112fbe91ab1b31ca	153	Dinophyceae	208-280	0.532714	0.0350965	MWDW_WDW_WSDW	0.532714	0.0216978
d0410518ab7f654a51748172d744b7d715e13ecc	278	Granofilosea	208-280	0.569495	0.0351965	MWDW_WDW_WSDW	0.556591	0.0290971
bb8ced625a2a22691b4108a0dd879166537c3682	601	Ciliophora	208-280	0.582362	0.0360964	MWDW_WDW	0.688988	0.00109989
515c72cd063c0d42157c84d0f653f73e2bcdc6c0	4155	Echinodermata	208-280	0.717634	0.0362964	MWDW_WSDW	0.805785	0.0009999
e3dcc697471f9e6969f7dc321422f3afabb48f3c	2422	Ciliophora	208-280	0.623735	0.0364964	WSDW	0.722967	0.00129987
b15fed45e9fe4217c045acca82728c700628d098	118	Syndiniales	208-280	0.54525	0.0366963	WDW	0.587166	0.00869913
0ac6de849018b2e1ee77ef7c8fccb5de87ffc0bb	572	Craniata	208-280	0.640147	0.0367963	WDW_WSDW	0.680199	0.010299
e4c284cc23f3bbf0707617b9d38311363ad1f0dc	349	Syndiniales	208-280	0.577239	0.0374963	WSDW	0.704903	0.00319968
8ad83718ccd2b51f440ce1beb1811d9622745f7b	337	Acantharea	208-280	0.541929	0.0377962	MWDW_WDW	0.552056	0.0140986
2ecc51f59d654c66cbaa3dde7cbd0c40c38bef58	580	RAD-B	208-280	0.624335	0.0378962	WSDW	0.826753	9.999e-05
0fe484f8c7673a5ebb0034c79b418cdea4926e77	125	Picozoa	208-280	0.572696	0.0381962	WSDW	0.702783	0.00129987
14b55285e46f5157926833f8786d9068a43bb99d	8367	Ciliophora	208-280	0.788967	0.0382962	MWDW_WDW_WSDW	0.802989	0.00639936
09e0fb03761b7a86360e7e9beeb3b7cc7700cd2d	269	Dinophyceae	208-280	0.572585	0.039896	MWDW_WDW_WSDW	0.596202	0.0106989
6b4bf928de6f292bd89f9841ed351ae995c33f08	464	Syndiniales	208-280	0.552189	0.0413959	MWDW_WDW_WSDW	0.535771	0.040396
80c766d18c1fba15727346837c62a285f4e88091	910	Syndiniales	208-280	0.609381	0.0415958	MWDW_WDW	0.76029	0.00039996
10c2a277b237f73c1945e00da2cefb1e3eea2782	736	Telonemia	208-280	0.579117	0.0416958	WSDW	0.80141	0.00039996
999a33d939e3193095eafe0b533d328cb7caa4db	139	Syndiniales	208-280	0.519875	0.0420958	WSDW	0.731568	0.00029997
36ae4b2243c6eab427fc4209f9599efe710b399b	2419	Acantharea	208-280	0.614355	0.0424958	MWDW_WSDW	0.677021	0.00739926
a6b28996df22a2acadf83816c12f90b15c1912da	136	Syndiniales	208-280	0.574339	0.0425957	MWDW_WDW	0.590173	0.0117988
777fca7ce71a8ac1ba65f8a7078302120c1290a8	133	Peronosporomycetes	208-280	0.560742	0.0427957	MWDW_WSDW	0.699903	0.00109989
af7d106ce021f74b750becc4afdb4ba0204b7921	582	Dinophyceae	208-280	0.57649	0.0428957	WSDW	0.823799	9.999e-05
ccee30577b6ba31bf4c4b6f10cc7b0296b47ac31	1603	Syndiniales	208-280	0.592749	0.0428957	WSDW	0.81223	0.00029997
8d6daf3f6feaa69c16045c49caa05c94cdd4bddd	403	Syndiniales	208-280	0.54525	0.0431957	MWDW_WSDW	0.626273	0.00529947
5aed1afeb63358c7eaad8d48f84dad1f639690aa	313	Syndiniales	208-280	0.540044	0.0433957	MWDW_WDW_WSDW	0.530611	0.0320968
9c9bdf6bc4a06defd3365ba68d3ece37db0968b4	514	Syndiniales	208-280	0.567145	0.0435956	MWDW_WDW_WSDW	0.569019	0.0255974
9fbde5d81c578480798fe679f6207e92c69f1bcf	613	Diplonemea	208-280	0.557504	0.0445955	WSDW	0.661703	0.00369963
089a8a13726d0b25d376c46a8d17d29746a3e90c	153	Syndiniales	208-280	0.583268	0.0447955	MWDW_WSDW	0.667692	0.00419958
82a261b0f78bfae2149325f5fb30ff80075b5fe1	117	Choanoflagellata	208-280	0.532714	0.0448955	WSDW	0.698939	0.00089991
4d69c835574ac268dd6397d73068cfc5d72b5193	704	Syndiniales	208-280	0.567962	0.0449955	WSDW	0.759993	0.00019998
13bff988ccc3ad8f7ac6b3ca9d7a2472cb922816	328	Syndiniales	208-280	0.532714	0.0454955	WSDW	0.81463	9.999e-05
f92ff4108b3a1576341bda598ba562d211c868bd	1708	Syndiniales	208-280	0.612941	0.0454955	MWDW_WDW	0.711966	0.00359964
09ea00d8cd198bbb1330bd5e4ee7fd83afb7c15d	387	Dinophyceae	208-280	0.552114	0.0463954	MWDW_WDW	0.704967	0.00069993
db6da77db988eaceda0b1370a514fc58cf0d9fb5	3555	Polycystinea	208-280	0.722574	0.0465953	MWDW_WDW	0.817384	0.00589941
f7755a1c50cd79395c9cf6dfbf1a4bf96f7212db	767	Dinophyceae	208-280	0.554858	0.0481952	MWDW_WDW_WSDW	0.556882	0.030197
f191efcb0395b72358b339831fcae953e189889f	183	Syndiniales	208-280	0.506712	0.0486951	MWDW_WDW	0.530679	0.0142986
686f447a150c8000f38108a7d101c7f659755984	404	Echinodermata	208-280	0.580817	0.0487951	MWDW_WSDW	0.660921	0.00449955
0d1ab9b06255230c016226464e128362c7f01c61	160	Ciliophora	208-280	0.506712	0.0488951	MWDW_WDW_WSDW	0.506712	0.0253975
036160b1cf1509eb9227b571ad017297eeba76cc	146	Syndiniales	208-280	0.54525	0.049895	MWDW_WDW_WSDW	0.54525	0.0256974
38f9eff929d4bb39eb07f311e8180eefa2cf6b85	66354	RAD-B	208-280_304-322	0.994932	9.999e-05	MWDW_WDW_WSDW	0.99755	9.999e-05
c54893fb9d64cff3177517f208f087025260348f	29988	Syndiniales	208-280_304-322	0.986394	9.999e-05	MWDW_WDW_WSDW	0.9913	9.999e-05
317d678fd3d23c7a33f8ec31656454edbc787eaf	50330	Polycystinea	208-280_304-322	0.996359	0.00019998	SuW_MWDW_WDW_WSDW	0.999054	0.00019998
c93fc35795b6b2d202f82cc8f5b99e79fa627a22	32890	Acantharea	208-280_304-322	0.985638	0.00019998	MWDW_WDW_WSDW	0.984872	0.00019998
7bde2569b4977e2f8819f8f2f04ce0cf6f6e0a35	47646	Syndiniales	208-280_304-322	0.98542	0.00039996	MWDW_WDW_WSDW	0.98469	0.0009999
0171629fcfce59c18313e9513b466f0e5b1aa54f	31398	Syndiniales	208-280_304-322	0.978952	0.00049995	WDW_WSDW	0.979602	0.00109989
762846e95c3158fccdafa813a2e5ae9b61cc747d	998	unknown Rhizaria	208-280_304-322	0.85413	0.00149985	MWDW_WDW_WSDW	0.889743	9.999e-05
0052617373472cdbc492e20e8579a2484f8025c2	8471	Syndiniales	208-280_304-322	0.879731	0.00169983	MWDW_WDW_WSDW	0.917843	9.999e-05
f61e07d05157447554af32b6e088d27f054920b9	1407	Dinophyceae	208-280_304-322	0.866169	0.00219978	MWDW_WDW_WSDW	0.869048	0.00039996
fbe2b7c8db5e6d7cbd60f2947dbcb016c8498058	18859	Syndiniales	208-280_304-322	0.9545	0.0119988	MWDW_WDW_WSDW	0.956801	0.0029997
b30f640ce6aa14792df69ce13a781683e7b98147	464	Imbricatea	208-280_304-322	0.712883	0.0157984	MWDW_WDW_WSDW	0.725772	0.00269973
d9d109f8ff843f9f498bcb8dc385188717d151b0	3552	Amoebozoa	208-280_304-322	0.866633	0.019598	WDW_WSDW	0.89659	0.0009999
42e1aae21fa9118d225804c715837a485762dc90	156	Syndiniales	208-280_304-322	0.627573	0.0339966	MWDW_WDW_WSDW	0.668623	0.0019998
ec8dc5a6573aa2e9bd00f20f370de3a743574776	3569	Amoebozoa	208-280_304-322	0.858411	0.0365963	MWDW_WDW_WSDW	0.88493	0.00049995
09cc740e97b1290d18faae88abaf74e8e0a235c3	39614	Syndiniales	208-280_304-336	0.997985	9.999e-05	SuW_MWDW_WDW_WSDW	0.99818	0.00039996
5bd61877f9b3474d62770ea877c98b8999dffb6e	46039	Ciliophora	208-280_304-336	0.997487	9.999e-05	SuW_MWDW_WDW_WSDW	0.997968	0.00019998
66e53e2b384aca24b98f195147fa34066f66ebe3	47484	Syndiniales	208-280_304-336	0.998007	9.999e-05	SuW_MWDW_WDW_WSDW	0.999133	0.00019998
99161efe5597cb86d10d722f0d695c6c7362d0e0	33425	RAD-B	208-280_304-336	0.997887	9.999e-05	SuW_MWDW_WDW_WSDW	0.998916	9.999e-05
708752232997a93eeaa6a66b581e69116a7d2a0c	1119	MAST-1	208-280_304-336	0.959422	0.00039996	nonsignificant	0.958218	NA
e68d65bf8eee4bffc82c0f6d52561eaf663a96ed	48843	RAD-B	208-280_304-336	0.998368	0.00059994	SuW_MWDW_WDW_WSDW	0.99913	0.00029997
26b89f41cf4ed3779ae8e70f1a025b887756f1a4	431	MAST-1	208-280_304-336	0.862703	0.00109989	SuW_MWDW_WDW	0.874552	9.999e-05
aaec33ebd70287f0a315066cf8cdaf25ae1f033f	83938	RAD-B	208-280_304-336	0.997693	0.00139986	SuW_MWDW_WDW_WSDW	0.998981	0.00109989
4c969baf92ca78c6da468b91c3cad6a3bd23acb7	133	MAST-1	208-280_304-336	0.772268	0.00289971	SuW_MWDW_WDW	0.781695	9.999e-05
ea0090055a1ea9d12930d519cad6dbfa4f7420df	64621	Syndiniales	208-280_304-336	0.993467	0.0069993	SuW_WDW_WSDW	0.993815	0.0108989
adac1997e48214f0dddbe6f63afd869d170dcd55	1818	Choanoflagellata	208-280_304-336	0.918047	0.00789921	ShW_MWDW_WDW_WSDW	0.918234	0.00859914
267d46d789b3b8558ec949f67a86a5463450ec3e	2638	Thecofilosea	208-280_304-336	0.873274	0.0134987	SuW_MWDW_WDW_WSDW	0.874443	0.00609939
b59ec0f2f56115dc438919c1debe012e6e6cdc2f	262	Dinophyceae	208-280_304-336	0.839068	0.0145985	nonsignificant	0.83666	NA
92213219859f7c9e532cac56e2d4bae7de7499fa	2925	Thecofilosea	208-280_304-336	0.765954	0.0150985	SuW_MWDW_WDW_WSDW	0.774441	0.00289971
474337da9d9073bb55e997e3094cd7240b0c82c0	551	MAST-1	208-280_304-336	0.829502	0.0162984	SuW_MWDW_WDW	0.863559	9.999e-05
e4371d3d17e8f0be6aed01d7a23323d02e06bb2e	591	Syndiniales	208-280_304-336	0.832982	0.0179982	SuW_MWDW_WDW	0.880458	9.999e-05
7adbdb80f1a246cd1aa4818a35b94982633b642f	397	Diatomista	208-280_304-336	0.791011	0.019898	SuW_MWDW_WDW_WSDW	0.795951	0.00679932
7ffb48a2dbe05e79851c663a373845c530d8df47	134	Dinophyceae	208-280_304-336	0.742854	0.0268973	ShW_MWDW_WDW_WSDW	0.746788	0.0140986
570c5d3d6af5d8eecdc6baa549de8c063d69502e	1864	Syndiniales	208-280_304-336	0.853421	0.0343966	MWDW_WDW	0.89084	9.999e-05
ce9c8ac2c4368102f2e6a4410ba7e5c9320c57ea	1079	Dinophyceae	208-280_304-336	0.814053	0.0380962	MWDW_WDW	0.878321	9.999e-05
30016875eb1ef921de27f26f9f1380a66c1e18da	156	MAST-1	208-280_304-336	0.716682	0.0453955	SuW_MWDW_WDW_WSDW	0.729693	0.00459954
3223a6b469c047e6e1eb77e83b36c720be8cda4e	30483	Syndiniales	208-280_323-336	0.984585	9.999e-05	SuW_MWDW_WDW_WSDW	0.98562	9.999e-05
5426e031888d1dddcee0ef6f614e31a5ca2d4cd9	46071	RAD-B	208-280_323-336	0.996945	9.999e-05	SuW_MWDW_WDW_WSDW	0.999311	9.999e-05
646a18d0599576dbdc5ed669095a3f4f96da1006	33236	Syndiniales	208-280_323-336	0.983664	9.999e-05	SuW_MWDW_WDW_WSDW	0.986655	9.999e-05
fad4ad200e20a79374012efaeeb01e6f0e7ef1f0	97244	Diplonemea	208-280_323-336	0.998106	9.999e-05	SuW_MWDW_WDW_WSDW	0.999451	9.999e-05
6bf4109ceae3475c5b7e5a372f261560562a3a00	48697	Syndiniales	208-280_323-336	0.99544	0.00019998	SuW_MWDW_WDW_WSDW	0.998882	9.999e-05
0d9150c4413f7587150eb9c592efc3fbbd9f0b9e	2367	Diplonemea	208-280_323-336	0.803475	0.00029997	SuW_WDW_WSDW	0.848106	9.999e-05
68231cff2124e10e38c3f89dad562a1aba300a88	28081	Syndiniales	208-280_323-336	0.990547	0.00039996	SuW_WDW_WSDW	0.994328	0.00029997
2234dc872c88de3f26b93e5b2ed47eebf2e45424	167	Dinophyceae	208-280_323-336	0.753253	0.00119988	SuW_MWDW_WDW_WSDW	0.766946	9.999e-05
56888b22c15356229c8bd290ee4cfb893654c039	20429	Apicomplexa	208-280_323-336	0.875074	0.00119988	SuW_MWDW_WDW_WSDW	0.900668	9.999e-05
bed7079177dbeaa548974b3998b821e431b924fa	43420	Ctenophora	208-280_323-336	0.97287	0.00369963	MWDW_WDW_WSDW	0.974754	0.0019998
c80373e147740ebf77fe71c4e5cc2da28062b9ff	263	Syndiniales	208-280_323-336	0.723483	0.00619938	MWDW_WDW_WSDW	0.775891	9.999e-05
2b1f64044a953fb40768bddacb8157fef052743c	15715	Polycystinea	208-280_323-336	0.869329	0.00669933	WDW_WSDW	0.891315	0.00049995
fd8450d39dc20a0ec59d50c1ccba8a48d93971b4	253	Basidiomycota	208-280_323-336	0.745741	0.0136986	SuW_WDW_WSDW	0.743869	0.00509949
d12afe6db6c13146075b631506d8aff8efa7495b	189	Dinophyceae	208-280_323-336	0.714377	0.0152985	SuW_MWDW	0.756953	9.999e-05
01cc59f660749fb95299eece1492112acb10235d	5477	Haptophyta	208-304	0.978922	9.999e-05	MWDW_WDW_WSDW	0.96531	9.999e-05
01e8578dcda118a74f8fcfd597669060e53e6fb1	1759	Syndiniales	208-304	0.951362	9.999e-05	MWDW_WDW_WSDW	0.954288	9.999e-05
0527b1ea4a98bacf88e3ec613ec101dd2d30bf43	1174	Syndiniales	208-304	0.927286	9.999e-05	MWDW_WDW_WSDW	0.939227	9.999e-05
05a3e269d46fd5f19aa43a77b1b7c361976e76b0	1499	Syndiniales	208-304	0.913042	9.999e-05	MWDW_WDW_WSDW	0.901201	9.999e-05
05f3809080c4516e7b5b755221c7b6b85624cea7	2513	Syndiniales	208-304	0.964639	9.999e-05	MWDW_WDW_WSDW	0.963763	9.999e-05
06ecb6367076d6746846c41ffaab753982b1762d	13858	Syndiniales	208-304	0.966932	9.999e-05	MWDW_WDW_WSDW	0.966297	9.999e-05
09ba1f08eca49ba4fc78130091d15a1baf93205f	31671	Polycystinea	208-304	0.9912	9.999e-05	MWDW_WDW_WSDW	0.98529	0.00019998
0c0be1f827ca1b7045fb1d80b0008173f18b52aa	31008	Syndiniales	208-304	0.991538	9.999e-05	MWDW_WDW_WSDW	0.98657	0.00019998
0c2dfda5281302a4ad58ee4e336e4383a7963d6b	40050	RAD-B	208-304	0.995907	9.999e-05	MWDW_WDW_WSDW	0.997578	9.999e-05
0c9f1e0edc5bf1c347591fa814ca18afebde6541	40701	Bigyra	208-304	0.997889	9.999e-05	MWDW_WDW_WSDW	0.996704	9.999e-05
0f2c5420f16def1aa3eacf492746a3a16933c3e0	2599	Syndiniales	208-304	0.94339	9.999e-05	MWDW_WDW_WSDW	0.948328	9.999e-05
0fe7351db1784aaf337907c8473993504ba0e6ba	2018	Syndiniales	208-304	0.962045	9.999e-05	MWDW_WDW_WSDW	0.958072	9.999e-05
10a404cf12f1155be8826b036b934f33c173a6bb	2655	Syndiniales	208-304	0.904765	9.999e-05	MWDW_WDW_WSDW	0.895724	9.999e-05
111e47261bad0b0a332dece92d67de1da27ed743	41711	Syndiniales	208-304	0.989481	9.999e-05	SuW_MWDW_WDW_WSDW	0.992936	9.999e-05
116bb37bb750782690a0bfa6e449772605130d7c	12545	Syndiniales	208-304	0.987341	9.999e-05	ShW_MWDW_WDW_WSDW	0.980097	9.999e-05
11d94e7a224bc3086702959ad269210f232659b6	9201	Syndiniales	208-304	0.975307	9.999e-05	ShW_MWDW_WDW_WSDW	0.955302	9.999e-05
132eb8abbf2fb7ed7393f4be9f722caec1834d15	6934	Syndiniales	208-304	0.971805	9.999e-05	MWDW_WDW_WSDW	0.9773	9.999e-05
14d3cc85d142524f38d24ce92589126fd0066ae4	27825	Acantharea	208-304	0.989626	9.999e-05	SuW_MWDW_WDW_WSDW	0.997487	9.999e-05
192509794942a3e45cfbf75ad111ceaffe6f8517	3598	Syndiniales	208-304	0.955697	9.999e-05	MWDW_WDW_WSDW	0.951639	9.999e-05
1a6edecf4629dcee7368f3634eb50cc82983d452	46102	Diplonemea	208-304	0.99808	9.999e-05	MWDW_WDW_WSDW	0.997815	9.999e-05
1a8ab725337b30b34a9b76f33120f3363097521c	2084	Syndiniales	208-304	0.977825	9.999e-05	MWDW_WDW_WSDW	0.955865	9.999e-05
1d602a481b8b0dcbfb098192ed8dae9d186d5ceb	8122	Syndiniales	208-304	0.97821	9.999e-05	MWDW_WDW_WSDW	0.991639	9.999e-05
1df6a03cddc1639d3eec53f96179dda60050d999	1497	RAD-B	208-304	0.934896	9.999e-05	MWDW_WDW_WSDW	0.955793	9.999e-05
1efaf1ab021682f3bd4a6fe2a56907783e42812a	8182	Syndiniales	208-304	0.98475	9.999e-05	MWDW_WDW_WSDW	0.994049	9.999e-05
20fa88d9ea8365310f2123baf448af8492f38ad2	52596	RAD-B	208-304	0.994667	9.999e-05	SuW_MWDW_WDW_WSDW	0.992141	0.00019998
2195a10b3d556ec25ee7095b2cb29b190e993a3e	3644	Syndiniales	208-304	0.958142	9.999e-05	MWDW_WDW_WSDW	0.952014	9.999e-05
22857e192b60ba11ab75d67ac88ae950bedc9915	3544	Acantharea	208-304	0.956116	9.999e-05	MWDW_WDW_WSDW	0.960906	9.999e-05
237f38dfcec27efbc2061787ef2c947a6c6429af	906	Bigyra	208-304	0.901011	9.999e-05	MWDW_WDW_WSDW	0.853628	9.999e-05
2501a6239c28f92c974576cc47ad283c49c96703	41519	Syndiniales	208-304	0.988937	9.999e-05	SuW_MWDW_WDW_WSDW	0.988515	9.999e-05
25376c8f3180d5cb1607d52cca56016aec5637dd	34029	Dinophyceae	208-304	0.997169	9.999e-05	MWDW_WDW_WSDW	0.996265	9.999e-05
25f3257b41aec19691795550692a5157cbb1f8f0	6466	Syndiniales	208-304	0.977365	9.999e-05	MWDW_WDW_WSDW	0.9944	9.999e-05
27e36dbff17301e23e85dcb97374f1477497f06c	12112	RAD-A	208-304	0.990966	9.999e-05	MWDW_WDW_WSDW	0.990762	9.999e-05
27fecc3247ae13eefaf0a4dbb82d0de9250d492d	7314	Syndiniales	208-304	0.944	9.999e-05	MWDW_WDW_WSDW	0.952887	9.999e-05
280cc64f00574dda3ae20b9e430d4bc6ff7c8067	9805	Syndiniales	208-304	0.897276	9.999e-05	MWDW_WDW_WSDW	0.879409	0.00069993
292f94c1f8ad3132e9c25838d3b1e359ad527c67	224	Dinophyceae	208-304	0.891527	9.999e-05	MWDW_WDW_WSDW	0.894243	9.999e-05
2b1f76924257dc4adabe57e652f93869a2d6d0a1	8672	Bigyra	208-304	0.987031	9.999e-05	ShW_MWDW_WDW_WSDW	0.96978	9.999e-05
2d7b5e17afeb0c821a8aa75aa31a93e6b88c04aa	5593	Dinophyceae	208-304	0.893214	9.999e-05	MWDW_WDW_WSDW	0.903008	9.999e-05
2e21d1aaca102f0324e46f00fee7b47616ba321f	20744	RAD-B	208-304	0.965774	9.999e-05	ShW_MWDW_WDW_WSDW	0.95487	0.00029997
3212fc3847aeb701b447cd437346d9a5636b387f	6275	Syndiniales	208-304	0.972951	9.999e-05	MWDW_WDW_WSDW	0.992042	9.999e-05
3bc56afc98a8c030a77e776673a9aca1cea0879f	5513	Diplonemea	208-304	0.993144	9.999e-05	MWDW_WDW_WSDW	0.990979	9.999e-05
3f3a9c7fd0cf2009b5480a23589d9ad1df576264	14555	Syndiniales	208-304	0.996154	9.999e-05	MWDW_WDW_WSDW	0.991695	9.999e-05
406a3504abc2aec24c63a0794e6c32fd07f5ab06	923	Ciliophora	208-304	0.907743	9.999e-05	MWDW_WDW_WSDW	0.926237	9.999e-05
413bd068cb24a69848136fcc2e8de05d0ecc57da	12591	Syndiniales	208-304	0.983647	9.999e-05	MWDW_WDW_WSDW	0.972279	9.999e-05
4240139af902406eec52b65025e606dc09fe1a01	5496	Syndiniales	208-304	0.989878	9.999e-05	MWDW_WDW_WSDW	0.994572	9.999e-05
4293e63a34f61d4d873356f3c2301759ff7bbe30	5345	Syndiniales	208-304	0.978478	9.999e-05	MWDW_WDW_WSDW	0.992635	9.999e-05
4541846fa1c45a214f10ecc2224bcb8260bd6f1a	3861	Syndiniales	208-304	0.976559	9.999e-05	MWDW_WDW_WSDW	0.984383	9.999e-05
4824cfa30758adc07403d0748167bb223373abc6	3618	Syndiniales	208-304	0.955539	9.999e-05	MWDW_WDW_WSDW	0.940267	9.999e-05
496d1dfe574c2e8a29bdf9e9fd16abebc8051095	14814	Syndiniales	208-304	0.997259	9.999e-05	MWDW_WDW_WSDW	0.99518	9.999e-05
49fce2a743fd0b41428301300b2a86a94c881b3f	10630	Syndiniales	208-304	0.993612	9.999e-05	MWDW_WDW_WSDW	0.989136	9.999e-05
4e6d5f9bc9eccbf3c2ec476a38aa2aeb3eb33a05	582	Syndiniales	208-304	0.872134	9.999e-05	MWDW_WDW_WSDW	0.828183	0.00019998
4fb7dc3c410ca3b7225b9e668d6e75bf2d095b3f	25228	Syndiniales	208-304	0.988637	9.999e-05	MWDW_WDW_WSDW	0.99469	9.999e-05
5225ec8183369baa3f5461b60a50de497c5a95a8	29841	Syndiniales	208-304	0.996116	9.999e-05	SuW_MWDW_WDW_WSDW	0.995627	9.999e-05
529b441e27b6c0873594d71db2129bacd753c38f	1132	Ciliophora	208-304	0.870954	9.999e-05	MWDW_WDW_WSDW	0.851575	9.999e-05
53bc4ca34e14f3e43efef5b27679cd3eb97d0f03	10000	Diplonemea	208-304	0.980339	9.999e-05	MWDW_WDW_WSDW	0.971408	9.999e-05
53ec1d5728c19d91d932310504ad4607be426bb8	3410	Haptophyta	208-304	0.959139	9.999e-05	MWDW_WDW_WSDW	0.970192	9.999e-05
54c010949ea8caa9848b2644a5bcf648e14c378e	5713	Dinophyceae	208-304	0.967761	9.999e-05	MWDW_WDW_WSDW	0.964856	9.999e-05
[truncated: 3,049 more rows]
