# Supplementary material for: Water masses shape pico-nano eukaryotic communities of the Weddell Sea
Source: Commun Biol. 2023 Jan 18;6:64. doi: 10.1038/s42003-023-04452-7 (PMC9849203; doi:10.1038/s42003-023-04452-7)
Supplement: Supplementary file 9 — Supplementary Data 6 [file 42003_2023_4452_MOESM9_ESM.xlsx]

## Sheet: Supplementary Data 6
water_mass	clade	otu_number
MWDW_WDW_WSDW	Syndiniales	23
SuW_MWDW_WDW_WSDW	Syndiniales	15
MWDW_WDW_WSDW	Diplonemea	8
ShW_MWDW_WDW_WSDW	Syndiniales	8
SuW_MWDW_WDW_WSDW	RAD-B	6
MWDW_WDW_WSDW	Acantharea	4
MWDW_WDW_WSDW	Dinophyceae	4
ShW_MWDW_WDW_WSDW	Bigyra	4
SuW_MWDW_WDW_WSDW	Dinophyceae	4
MWDW_WDW_WSDW	Bigyra	2
MWDW_WDW_WSDW	RAD-B	2
ShW_MWDW_WDW_WSDW	Diplonemea	2
SuW_MWDW_WDW_WSDW	Acantharea	2
SuW_MWDW_WDW_WSDW	Cnidaria	2
SuW_MWDW_WDW_WSDW	Diplonemea	2
MWDW_WDW_WSDW	Cnidaria	1
MWDW_WDW_WSDW	Taxopodida	1
MWDW_WDW_WSDW	Telonemia	1
ShW_MWDW_WDW_WSDW	Picozoa	1
ShW_MWDW_WDW_WSDW	Polycystinea	1
ShW_MWDW_WDW_WSDW	RAD-B	1
SuW_MWDW_WDW_WSDW	Ciliophora	1
SuW_MWDW_WDW_WSDW	Polycystinea	1
SuW_ShW_MWDW_WSDW	Copepoda	1
SuW_ShW_WDW_WSDW	RAD-B	1
WDW_WSDW	Dinophyceae	1
WSDW	RAD-B	1
