# Supplementary material for: Water masses shape pico-nano eukaryotic communities of the Weddell Sea
Source: Commun Biol. 2023 Jan 18;6:64. doi: 10.1038/s42003-023-04452-7 (PMC9849203; doi:10.1038/s42003-023-04452-7)
Supplement: Supplementary file 10 — Supplementary Data 7 [file 42003_2023_4452_MOESM10_ESM.xlsx]

## Sheet: Supplementary Data 7
oxygen	clade	otu_number
208-322	Syndiniales	14
208-304	Syndiniales	11
208-280	Syndiniales	10
208-304_323-336	Syndiniales	6
208-322	Diplonemea	5
208-280	Diplonemea	4
208-304	Diplonemea	4
208-304	RAD-B	4
208-280_304-336	RAD-B	3
208-304	Dinophyceae	3
208-322	Dinophyceae	3
208-280	Acantharea	2
208-280_304-336	Syndiniales	2
208-304	Acantharea	2
208-322	Polycystinea	2
208-322	RAD-C	2
208-280	Choanoflagellata	1
208-280	Taxopodida	1
208-280_304-322	Polycystinea	1
208-280_304-322	RAD-B	1
208-280_304-336	Ciliophora	1
208-280_323-336	Diplonemea	1
208-280_323-336	RAD-B	1
208-280_323-336	Syndiniales	1
208-304	Bigyra	1
208-304_323-336	Cnidaria	1
208-304_323-336	Dinophyceae	1
208-304_323-336	Diplonemea	1
208-322	Acantharea	1
208-322	Annelida	1
208-322	Ascomycota	1
208-322	Bigyra	1
208-322	Ciliophora	1
208-322	Picozoa	1
208-322	RAD-B	1
254-336	Chlorophyta	1
254-336	Dinophyceae	1
254-336	Syndiniales	1
254-336	Thecofilosea	1
